# Supplementary material for: Characterization of Deep Learning-Based Speech-Enhancement Techniques in Online Audio Processing Applications
Source: Sensors (Basel). 2023 Apr 29;23(9):4394. doi: 10.3390/s23094394 (PMC10181690; doi:10.3390/s23094394)
Supplement: Supplementary file 1 [file sensors-23-04394-s001.zip]

Archive with 3 entries (3 files):
- SEEVAL-curr_results-model_S1.csv
- SEEVAL-curr_results-model_S2.csv
- SEEVAL-curr_results-model_S3.csv
