# Supplementary material for: Characterization of Deep Learning-Based Speech-Enhancement Techniques in Online Audio Processing Applications
Source: Sensors (Basel). 2023 Apr 29;23(9):4394. doi: 10.3390/s23094394 (PMC10181690; doi:10.3390/s23094394)
Supplement: Supplementary file 1 [file sensors-23-04394-s001.zip › SEEVAL-curr_results-model_S1.csv]

model	wav_id	reverb_scale	babble_num	babble_snr	noise_snr	window_size	response_time	SIR	mem
0	1272-141231-0025	3.0	3	-5.0	-10.0	1024	0.0017153945836153898	-9.724791062237992	514891776
0	6241-61946-0003	3.0	3	-5.0	-10.0	1024	0.002137312383362741	-13.930326368591253	538406912
0	7976-110523-0006	3.0	3	-5.0	-10.0	1024	0.0030152201652526855	-12.273704692552405	538574848
0	1988-24833-0014	3.0	3	-5.0	-10.0	1024	0.003205752372741699	-16.523989608833798	538755072
0	3000-15664-0031	3.0	3	-5.0	-10.0	1024	0.00250652810217629	-12.26630264644124	540893184
0	5895-34629-0009	3.0	3	-5.0	-10.0	1024	0.003426459100511339	-14.394902436065195	540934144
0	1462-170145-0015	3.0	3	-5.0	-10.0	1024	0.002887599608477424	-12.44569458701328	541024256
0	3000-15664-0022	3.0	3	-5.0	-10.0	1024	0.002651005983352661	-8.586080005117697	541753344
0	2428-83699-0020	3.0	3	-5.0	-10.0	1024	0.003822122301374163	-13.380323945657526	541892608
0	3752-4944-0003	3.0	3	-5.0	-10.0	1024	0.0017033165151422675	-7.090974378742492	541884416
0	3000-15664-0046	3.0	3	-5.0	-10.0	1024	0.002779969462641963	-10.730360981946962	542097408
0	5895-34615-0002	3.0	3	-5.0	-10.0	1024	0.0024835202429029676	-17.492920807502493	548421632
0	1272-135031-0003	3.0	3	-5.0	-10.0	1024	0.002850322723388672	-9.614773658762333	548667392
0	6319-57405-0000	3.0	3	-5.0	-10.0	1024	0.003190856230886359	-13.694405388790846	549277696
0	1272-135031-0020	3.0	3	-5.0	-10.0	1024	0.0032911739851299083	-9.716712020982339	549457920
0	5895-34615-0019	3.0	3	-5.0	-10.0	1024	0.0029935111170229707	-18.06626285632776	549371904
0	174-168635-0017	3.0	3	-5.0	-10.0	1024	0.0025876594914330375	-13.86628494173656	549502976
0	1462-170142-0023	3.0	3	-5.0	-10.0	1024	0.0033219882420131137	-12.896659020518474	549576704
0	1988-147956-0020	3.0	3	-5.0	-10.0	1024	0.0030032551806905994	-10.231089005414622	549830656
0	174-168635-0001	3.0	3	-5.0	-10.0	1024	0.0034741377219175682	-15.299660620515409	550244352
0	3576-138058-0007	3.0	3	-5.0	-10.0	1024	0.0031073858153145267	-9.166722270315258	550199296
0	1462-170142-0006	3.0	3	-5.0	-10.0	1024	0.002289715501451001	-13.999312051792373	551370752
0	5694-64038-0024	3.0	3	-5.0	-10.0	1024	0.002717291225086559	-11.412840456987203	551579648
0	3752-4944-0006	3.0	3	-5.0	-10.0	1024	0.002927685777346293	-10.36747745176595	551800832
0	3576-138058-0029	3.0	3	-5.0	-10.0	1024	0.002834916114807129	-14.684611839644626	552148992
0	1272-135031-0006	3.0	3	-5.0	-10.0	1024	0.0031649947166442873	-11.991431599189404	552263680
0	3752-4944-0033	3.0	3	-5.0	-10.0	1024	0.003040454604408958	-8.414736900293674	552267776
0	6295-244435-0025	3.0	3	-5.0	-10.0	1024	0.0026336216157482515	-11.704499722215363	552427520
0	3536-23268-0006	3.0	3	-5.0	-10.0	1024	0.0029152494210463306	-15.39616418216841	552484864
0	777-126732-0054	3.0	3	-5.0	-10.0	1024	0.003204749180720403	-11.788306763551951	552689664
0	2035-152373-0009	3.0	3	-5.0	-10.0	1024	0.0016931521741649772	-17.165625428648678	566427648
0	84-121550-0013	3.0	3	-5.0	-10.0	1024	0.0027743740515275435	-12.255695590996638	566456320
0	6295-244435-0009	3.0	3	-5.0	-10.0	1024	0.0026297373849837507	-6.555838792684861	566489088
0	2428-83699-0015	3.0	3	-5.0	-10.0	1024	0.003384487969534738	-13.516548660250326	566824960
0	251-136532-0018	3.0	3	-5.0	-10.0	1024	0.00299841424693232	-13.59227257131475	566841344
0	2803-154320-0000	3.0	3	-5.0	-10.0	1024	0.0017146565193353698	-9.433544222700757	567197696
0	3536-23268-0001	3.0	3	-5.0	-10.0	1024	0.0034887559952274444	-16.55368879734984	566976512
0	2428-83699-0000	3.0	3	-5.0	-10.0	1024	0.0017050613056529653	-10.579207187333955	567291904
0	6319-57405-0011	3.0	3	-5.0	-10.0	1024	0.002749953353614138	-14.647788049504396	567390208
0	1988-147956-0028	3.0	3	-5.0	-10.0	1024	0.0032005874734175833	-11.317513458816183	567615488
0	1988-147956-0022	3.0	3	-5.0	-10.0	1024	0.002552937770235366	-12.065521368320972	567689216
0	84-121550-0005	3.0	3	-5.0	-10.0	1024	0.0031875560158177428	-12.714008846135618	568016896
0	1272-141231-0022	3.0	3	-5.0	-10.0	1024	0.0036946773529052735	-10.201025677221145	567857152
0	84-121550-0011	3.0	3	-5.0	-10.0	1024	0.0017316273280552456	-11.897044644238104	568143872
0	5338-284437-0005	3.0	3	-5.0	-10.0	1024	0.003147125244140625	-14.830522195383235	568283136
0	777-126732-0039	3.0	3	-5.0	-10.0	1024	0.003033150566948785	-14.356442547942338	568500224
0	1462-170142-0028	3.0	3	-5.0	-10.0	1024	0.0030882415317353747	-12.858009204701087	568524800
0	84-121550-0029	3.0	3	-5.0	-10.0	1024	0.0023905732738437936	-13.67318070702913	545325056
0	3752-4944-0027	3.0	3	-5.0	-10.0	1024	0.002466750144958496	-8.883616008432432	545591296
0	7976-110523-0009	3.0	3	-5.0	-10.0	1024	0.002511241856743308	-12.51565280191671	545738752
0	8297-275156-0004	3.0	3	-5.0	-10.0	1024	0.002989237958734686	-9.1346832860721	549842944
0	1988-24833-0002	3.0	3	-5.0	-10.0	1024	0.0017268459002176921	-16.451985246835942	545992704
0	5694-64038-0020	3.0	3	-5.0	-10.0	1024	0.0030542612075805664	-12.522270646558912	551235584
0	7850-286674-0005	3.0	3	-5.0	-10.0	1024	0.002631664276123047	-16.754263464135263	552509440
0	1462-170142-0010	3.0	3	-5.0	-10.0	1024	0.003428515265969669	-12.756315213279422	552640512
0	1988-147956-0014	3.0	3	-5.0	-10.0	1024	0.0034025260380336217	-12.51134547477751	552927232
0	777-126732-0005	3.0	3	-5.0	-10.0	1024	0.0025098290708329943	-11.676844431485476	546848768
0	3576-138058-0001	3.0	3	-5.0	-10.0	1024	0.003486133390857327	-11.712495438923742	548777984
0	8297-275156-0000	3.0	3	-5.0	-10.0	1024	0.0037914062368458717	-7.75109650847881	548638720
0	1988-24833-0001	3.0	3	-5.0	-10.0	1024	0.001692715337720968	-16.5312910865774	553148416
0	5338-284437-0027	3.0	3	-5.0	-10.0	1024	0.0029154736944969665	-13.241145567007855	553418752
0	3000-15664-0019	3.0	3	-5.0	-10.0	1024	0.002993228823639626	-5.8398040926259265	553353216
0	7850-286674-0008	3.0	3	-5.0	-10.0	1024	0.0030883522920830304	-15.236945062032625	553357312
0	8297-275156-0007	3.0	3	-5.0	-10.0	1024	0.0026410259306430817	-8.261681293879276	554643456
0	251-118436-0023	3.0	3	-5.0	-10.0	1024	0.0031267106533050537	-12.796900255914707	554737664
0	1988-147956-0012	3.0	3	-5.0	-10.0	1024	0.0034431116921561106	-10.39644906540153	555008000
0	2035-152373-0007	3.0	3	-5.0	-10.0	1024	0.0026689990092132053	-16.56117920582261	555200512
0	2035-147960-0004	3.0	3	-5.0	-10.0	1024	0.003135215945360137	-17.932394845156608	555216896
0	5895-34622-0018	3.0	3	-5.0	-10.0	1024	0.0027153993907727695	-15.616874179634294	555323392
0	1462-170142-0039	3.0	3	-5.0	-10.0	1024	0.002917066216468811	-10.836054758300083	555393024
0	777-126732-0001	3.0	3	-5.0	-10.0	1024	0.0037040154139200846	-13.490248728341408	555466752
0	7976-110523-0001	3.0	3	-5.0	-10.0	1024	0.0017012067743249842	-19.442073757817912	565469184
0	5895-34629-0024	3.0	3	-5.0	-10.0	1024	0.003861049125934469	-12.484434237244182	565649408
0	2035-147961-0012	3.0	3	-5.0	-10.0	1024	0.0018141170342763264	-16.013801940507378	565772288
0	1988-24833-0025	3.0	3	-5.0	-10.0	1024	0.0029961233553679094	-14.110199638509934	565727232
0	1988-147956-0006	3.0	3	-5.0	-10.0	1024	0.0024550236188448393	-16.45908279744223	566480896
0	7976-110523-0012	3.0	3	-5.0	-10.0	1024	0.0020660937249243677	-13.655938322939694	577101824
0	6241-61943-0002	3.0	3	-5.0	-10.0	1024	0.0029443641041600427	-13.95906912688046	577196032
0	1272-141231-0005	3.0	3	-5.0	-10.0	1024	0.002657300334865764	-12.282431687209014	577282048
0	5895-34615-0008	3.0	3	-5.0	-10.0	1024	0.0034259864262172154	-16.322387483887656	577323008
0	1272-141231-0023	3.0	3	-5.0	-10.0	1024	0.0017189040328517105	-13.42273868176823	577331200
0	1462-170142-0031	3.0	3	-5.0	-10.0	1024	0.0035989976698352446	-10.478779358120017	577372160
0	5338-284437-0001	3.0	3	-5.0	-10.0	1024	0.0017087693307913986	-15.535855399640848	577716224
0	251-136532-0014	3.0	3	-5.0	-10.0	1024	0.003398948245578342	-14.384422950914448	577863680
0	251-136532-0008	3.0	3	-5.0	-10.0	1024	0.0030021826426188153	-12.67443629387822	578170880
0	6295-244435-0019	3.0	3	-5.0	-10.0	1024	0.0031396179664425735	-11.747526127826388	578248704
0	7850-286674-0000	3.0	3	-5.0	-10.0	1024	0.0023115873336791992	-16.083827203661517	578281472
0	1272-141231-0011	3.0	3	-5.0	-10.0	1024	0.002832691624479474	-9.795273265931923	578547712
0	8842-304647-0011	3.0	3	-5.0	-10.0	1024	0.002662618281477589	-17.2200734839252	578781184
0	84-121550-0014	3.0	3	-5.0	-10.0	1024	0.0030926495063595657	-12.404263091376697	578895872
0	1993-147964-0003	3.0	3	-5.0	-10.0	1024	0.0017133553822835286	-12.160540944677344	578908160
0	251-118436-0004	3.0	3	-5.0	-10.0	1024	0.0035864584373705316	-11.868563022049761	578924544
0	3752-4944-0021	3.0	3	-5.0	-10.0	1024	0.0028757441277597463	-9.349743227733976	579256320
0	3576-138058-0015	3.0	3	-5.0	-10.0	1024	0.0032014909543489154	-11.823643616533772	579215360
0	1272-141231-0026	3.0	3	-5.0	-10.0	1024	0.0017007956138023962	-10.071301175038489	579624960
0	5895-34622-0011	3.0	3	-5.0	-10.0	1024	0.0024923917019005976	-16.945738227114347	579686400
0	6295-244435-0035	3.0	3	-5.0	-10.0	1024	0.003234706426921644	-10.755742408471608	579948544
0	1988-24833-0010	3.0	3	-5.0	-10.0	1024	0.0029407739639282227	-16.44688688855013	580075520
0	2035-147961-0024	3.0	3	-5.0	-10.0	1024	0.00307509511016136	-14.371420434026652	580042752
0	3752-4944-0019	3.0	3	-5.0	-10.0	1024	0.00359142211175734	-9.054493007940144	580128768
0	1272-141231-0025	3.0	3	30.0	-10.0	1024	0.0017021135850386186	-6.7419367931730365	582639616
0	6241-61946-0003	3.0	3	30.0	-10.0	1024	0.0026644839615118307	-9.874567913925434	582578176
0	7976-110523-0006	3.0	3	30.0	-10.0	1024	0.0027045325229042455	-11.095741971091563	582750208
0	1988-24833-0014	3.0	3	30.0	-10.0	1024	0.0032137095928192138	-12.918562302524524	582885376
0	3000-15664-0031	3.0	3	30.0	-10.0	1024	0.0024093947833097435	-7.074012134812671	583254016
0	5895-34629-0009	3.0	3	30.0	-10.0	1024	0.0032899445957607692	-9.729861500639618	583217152
0	1462-170145-0015	3.0	3	30.0	-10.0	1024	0.0023333072662353516	-8.82757487436269	587452416
0	3000-15664-0022	3.0	3	30.0	-10.0	1024	0.00275155283370108	-6.90778813925692	587403264
0	2428-83699-0020	3.0	3	30.0	-10.0	1024	0.0035899762184389175	-12.105215502128425	587448320
0	3752-4944-0003	3.0	3	30.0	-10.0	1024	0.0017084240913391112	-6.175830480683084	587632640
0	3000-15664-0046	3.0	3	30.0	-10.0	1024	0.0030493680820908656	-6.632419412200122	587796480
0	5895-34615-0002	3.0	3	30.0	-10.0	1024	0.0026930652815720132	-12.09913756187937	587894784
0	1272-135031-0003	3.0	3	30.0	-10.0	1024	0.0032903492450714112	-6.013365527978456	588025856
0	6319-57405-0000	3.0	3	30.0	-10.0	1024	0.0026316605508327484	-10.595900975356534	588193792
0	1272-135031-0020	3.0	3	30.0	-10.0	1024	0.002595087838551355	-6.12821114015237	588419072
0	5895-34615-0019	3.0	3	30.0	-10.0	1024	0.0031400859355926515	-13.008635611761257	588636160
0	174-168635-0017	3.0	3	30.0	-10.0	1024	0.0025402241282992894	-12.625406441306843	574529536
0	1462-170142-0023	3.0	3	30.0	-10.0	1024	0.0030929505825042724	-9.407497596272066	574337024
0	1988-147956-0020	3.0	3	30.0	-10.0	1024	0.0023047239222425096	-10.260625042810789	585084928
0	174-168635-0001	3.0	3	30.0	-10.0	1024	0.002462465469151327	-10.619277089293742	585818112
0	3576-138058-0007	3.0	3	30.0	-10.0	1024	0.0027252520833696637	-9.190020187320657	586014720
0	1462-170142-0006	3.0	3	30.0	-10.0	1024	0.0029008485832992866	-11.252025881726409	586223616
0	5694-64038-0024	3.0	3	30.0	-10.0	1024	0.0029550968332493557	-7.2523375357665465	586383360
0	3752-4944-0006	3.0	3	30.0	-10.0	1024	0.003259175702145225	-10.311256363970251	586223616
0	3576-138058-0029	3.0	3	30.0	-10.0	1024	0.0029757711622450085	-8.064221096896668	586461184
0	1272-135031-0006	3.0	3	30.0	-10.0	1024	0.0026199407875537872	-5.51722817081957	586547200
0	3752-4944-0033	3.0	3	30.0	-10.0	1024	0.0036415899953534526	-11.14410177266077	586661888
0	6295-244435-0025	3.0	3	30.0	-10.0	1024	0.0017171607298009535	-6.966807265563837	586682368
0	3536-23268-0006	3.0	3	30.0	-10.0	1024	0.003673394521077474	-13.219140100219104	586809344
0	777-126732-0054	3.0	3	30.0	-10.0	1024	0.0017055819431940715	-8.040122321030381	587026432
0	2035-152373-0009	3.0	3	30.0	-10.0	1024	0.002355092909277939	-13.624838576168091	589049856
0	84-121550-0013	3.0	3	30.0	-10.0	1024	0.0024099095662434896	-10.081978261582547	591314944
0	6295-244435-0009	3.0	3	30.0	-10.0	1024	0.0025374373874148806	-3.6741705776401883	591544320
0	2428-83699-0015	3.0	3	30.0	-10.0	1024	0.003639636720929827	-8.32687050972537	591872000
0	251-136532-0018	3.0	3	30.0	-10.0	1024	0.0017120450042014898	-7.215993068378087	591863808
0	2803-154320-0000	3.0	3	30.0	-10.0	1024	0.002346016697047912	-4.443775389899191	592027648
0	3536-23268-0001	3.0	3	30.0	-10.0	1024	0.00305423637231191	-11.305432354064774	592154624
0	2428-83699-0000	3.0	3	30.0	-10.0	1024	0.0030951965145948456	-6.967941999802846	592289792
0	6319-57405-0011	3.0	3	30.0	-10.0	1024	0.0029711165326706908	-10.3858643574067	592535552
0	1988-147956-0028	3.0	3	30.0	-10.0	1024	0.0030537427857864736	-10.562794457729643	592510976
0	1988-147956-0022	3.0	3	30.0	-10.0	1024	0.0035858750343322754	-6.471505638691473	592560128
0	84-121550-0005	3.0	3	30.0	-10.0	1024	0.0032081551021999784	-8.98554280890735	592814080
0	1272-141231-0022	3.0	3	30.0	-10.0	1024	0.002848825454711914	-9.688455608208159	592945152
0	84-121550-0011	3.0	3	30.0	-10.0	1024	0.0033243894577026367	-9.546749065753703	593137664
0	5338-284437-0005	3.0	3	30.0	-10.0	1024	0.0033464166853162977	-12.068916014782099	593223680
0	777-126732-0039	3.0	3	30.0	-10.0	1024	0.0030620627933078343	-12.506280032233972	593457152
0	1462-170142-0028	3.0	3	30.0	-10.0	1024	0.0033224026362101236	-9.840102484765392	593506304
0	84-121550-0029	3.0	3	30.0	-10.0	1024	0.003641959159604965	-9.09248116619207	593563648
0	3752-4944-0027	3.0	3	30.0	-10.0	1024	0.0017733846391950335	-8.101807581009396	593616896
0	7976-110523-0009	3.0	3	30.0	-10.0	1024	0.0017209393637520926	-11.038152748611292	593940480
0	8297-275156-0004	3.0	3	30.0	-10.0	1024	0.0028249713090749886	-9.105734622451646	593956864
0	1988-24833-0002	3.0	3	30.0	-10.0	1024	0.0028636884689331055	-13.920370544621296	593997824
0	5694-64038-0020	3.0	3	30.0	-10.0	1024	0.0033343699243333605	-8.342604446025865	594358272
0	7850-286674-0005	3.0	3	30.0	-10.0	1024	0.003036922878689236	-12.482505331747953	594341888
0	1462-170142-0010	3.0	3	30.0	-10.0	1024	0.0034343855721609934	-10.043456252060787	594313216
0	1988-147956-0014	3.0	3	30.0	-10.0	1024	0.0033890042986188616	-6.0667942984585626	594649088
0	777-126732-0005	3.0	3	30.0	-10.0	1024	0.0029481725489839596	-8.054622563792005	594780160
0	3576-138058-0001	3.0	3	30.0	-10.0	1024	0.0029887719587846236	-7.34266655591667	594710528
0	8297-275156-0000	3.0	3	30.0	-10.0	1024	0.0030723505241926326	-5.515362840396638	594837504
0	1988-24833-0001	3.0	3	30.0	-10.0	1024	0.0031255280099264007	-11.82711310647309	594935808
0	5338-284437-0027	3.0	3	30.0	-10.0	1024	0.004256447156270345	-12.214640323650347	594948096
0	3000-15664-0019	3.0	3	30.0	-10.0	1024	0.001716065914072889	-6.764474363505283	595169280
0	7850-286674-0008	3.0	3	30.0	-10.0	1024	0.0031218017850603375	-10.612794564604997	595156992
0	8297-275156-0007	3.0	3	30.0	-10.0	1024	0.0024655304457011974	-7.114280417832649	595533824
0	251-118436-0023	3.0	3	30.0	-10.0	1024	0.003420930920225201	-9.543861155878568	595607552
0	1988-147956-0012	3.0	3	30.0	-10.0	1024	0.0034045775731404624	-5.825916813389647	595689472
0	2035-152373-0007	3.0	3	30.0	-10.0	1024	0.003161901082748022	-10.885147225410048	595902464
0	2035-147960-0004	3.0	3	30.0	-10.0	1024	0.0025938279701001716	-12.848059386687044	595976192
0	5895-34622-0018	3.0	3	30.0	-10.0	1024	0.0024687999334090794	-9.51446270136965	596152320
0	1462-170142-0039	3.0	3	30.0	-10.0	1024	0.0030990344722096512	-10.734414214585478	596230144
0	777-126732-0001	3.0	3	30.0	-10.0	1024	0.0033746626642015246	-10.077043015041893	596209664
0	7976-110523-0001	3.0	3	30.0	-10.0	1024	0.003970512977013221	-9.853233589099927	596185088
0	5895-34629-0024	3.0	3	30.0	-10.0	1024	0.0017135184386680867	-12.457141628668074	596234240
0	2035-147961-0012	3.0	3	30.0	-10.0	1024	0.002612238838559105	-11.408778110216716	596455424
0	1988-24833-0025	3.0	3	30.0	-10.0	1024	0.0029647816782412324	-13.135517349080146	596676608
0	1988-147956-0006	3.0	3	30.0	-10.0	1024	0.003058461255805437	-9.809255888241019	596684800
0	7976-110523-0012	3.0	3	30.0	-10.0	1024	0.003077408162558951	-7.971915340996563	596738048
0	6241-61943-0002	3.0	3	30.0	-10.0	1024	0.003113580304522847	-9.235766949728225	597069824
0	1272-141231-0005	3.0	3	30.0	-10.0	1024	0.0025422432843376606	-6.227941615414535	597131264
0	5895-34615-0008	3.0	3	30.0	-10.0	1024	0.00291330615679423	-11.212666651010501	597282816
0	1272-141231-0023	3.0	3	30.0	-10.0	1024	0.0032623200803189663	-9.473057326664117	597221376
0	1462-170142-0031	3.0	3	30.0	-10.0	1024	0.0025585199657239413	-8.716756765373162	598319104
0	5338-284437-0001	3.0	3	30.0	-10.0	1024	0.0024361139849612586	-11.025373542444509	599826432
0	251-136532-0014	3.0	3	30.0	-10.0	1024	0.003453214963277181	-8.62431545326507	599924736
0	251-136532-0008	3.0	3	30.0	-10.0	1024	0.0028211021423339843	-10.00377564910703	600076288
0	6295-244435-0019	3.0	3	30.0	-10.0	1024	0.0026256621830047125	-6.336527816469703	600276992
0	7850-286674-0000	3.0	3	30.0	-10.0	1024	0.0027395768599076703	-13.921860924892911	600412160
0	1272-141231-0011	3.0	3	30.0	-10.0	1024	0.002677300397087546	-5.708749569698034	600522752
0	8842-304647-0011	3.0	3	30.0	-10.0	1024	0.002987957000732422	-10.809366638980455	600829952
0	84-121550-0014	3.0	3	30.0	-10.0	1024	0.002984529071384006	-11.650896955224908	600850432
0	1993-147964-0003	3.0	3	30.0	-10.0	1024	0.003407292895846897	-9.258441403708149	601120768
0	251-118436-0004	3.0	3	30.0	-10.0	1024	0.002839996264531062	-6.097930782720351	601149440
0	3752-4944-0021	3.0	3	30.0	-10.0	1024	0.002892966071764628	-7.355681923342285	601362432
0	3576-138058-0015	3.0	3	30.0	-10.0	1024	0.0026321570078531903	-9.10302081828506	601391104
0	1272-141231-0026	3.0	3	30.0	-10.0	1024	0.002713944230760847	-8.54834410607804	601575424
0	5895-34622-0011	3.0	3	30.0	-10.0	1024	0.0017219028974834241	-9.524060967900049	601833472
0	6295-244435-0035	3.0	3	30.0	-10.0	1024	0.0029032373428344725	-5.492560772770099	601862144
0	1988-24833-0010	3.0	3	30.0	-10.0	1024	0.0029214322566986084	-15.813070030796013	601997312
0	2035-147961-0024	3.0	3	30.0	-10.0	1024	0.002685058116912842	-12.445687915143273	601976832
0	3752-4944-0019	3.0	3	30.0	-10.0	1024	0.0037113058155980603	-7.294100941879664	602116096
0	1272-141231-0025	3.0	3	10.0	-10.0	1024	0.0017129717202022158	-7.862904085464699	602181632
0	6241-61946-0003	3.0	3	10.0	-10.0	1024	0.003077296983628046	-12.039052080086785	602234880
0	7976-110523-0006	3.0	3	10.0	-10.0	1024	0.0029599200124325958	-11.956544377048996	602431488
0	1988-24833-0014	3.0	3	10.0	-10.0	1024	0.0017390310764312743	-13.401172316086766	602509312
0	3000-15664-0031	3.0	3	10.0	-10.0	1024	0.002290740766023335	-7.734925103717836	608989184
0	5895-34629-0009	3.0	3	10.0	-10.0	1024	0.0025397105650468307	-10.502526871817546	609103872
0	1462-170145-0015	3.0	3	10.0	-10.0	1024	0.0029034515221913657	-14.726219513211703	609304576
0	3000-15664-0022	3.0	3	10.0	-10.0	1024	0.002793550491333008	-7.998067961363697	609337344
0	2428-83699-0020	3.0	3	10.0	-10.0	1024	0.0024536553915444907	-9.642136388954926	609648640
0	3752-4944-0003	3.0	3	10.0	-10.0	1024	0.0017212737690318715	-7.179705761509387	609628160
0	3000-15664-0046	3.0	3	10.0	-10.0	1024	0.0032400143773932207	-7.145830000262286	609845248
0	5895-34615-0002	3.0	3	10.0	-10.0	1024	0.0024100421519761676	-12.33115130665549	610697216
0	1272-135031-0003	3.0	3	10.0	-10.0	1024	0.001713504662384858	-6.628167575725069	610852864
0	6319-57405-0000	3.0	3	10.0	-10.0	1024	0.002774995106917161	-11.019092146838547	611160064
0	1272-135031-0020	3.0	3	10.0	-10.0	1024	0.0018299781914913292	-4.666371982252612	611336192
0	5895-34615-0019	3.0	3	10.0	-10.0	1024	0.0035432615587788242	-14.06180000217304	611405824
0	174-168635-0017	3.0	3	10.0	-10.0	1024	0.0017235604199496183	-13.37352908332315	611414016
0	1462-170142-0023	3.0	3	10.0	-10.0	1024	0.003365537098475865	-10.740613796923208	611471360
0	1988-147956-0020	3.0	3	10.0	-10.0	1024	0.0025451626096452983	-7.3630110081088285	611758080
0	174-168635-0001	3.0	3	10.0	-10.0	1024	0.002472593359751244	-9.381658271857935	611954688
0	3576-138058-0007	3.0	3	10.0	-10.0	1024	0.003188616190201197	-7.189944401669215	612122624
0	1462-170142-0006	3.0	3	10.0	-10.0	1024	0.003762902884647764	-11.980748963094005	611971072
0	5694-64038-0024	3.0	3	10.0	-10.0	1024	0.0017132759094238281	-10.619924306067478	612139008
0	3752-4944-0006	3.0	3	10.0	-10.0	1024	0.0027316620475367494	-7.69549202531975	612335616
0	3576-138058-0029	3.0	3	10.0	-10.0	1024	0.002783390191885141	-7.295595121240202	612679680
0	1272-135031-0006	3.0	3	10.0	-10.0	1024	0.003040460023013028	-5.231024520631728	612716544
0	3752-4944-0033	3.0	3	10.0	-10.0	1024	0.0027064743326671086	-9.539299649934446	612782080
0	6295-244435-0025	3.0	3	10.0	-10.0	1024	0.002312502135401187	-6.856259676659732	617189376
0	3536-23268-0006	3.0	3	10.0	-10.0	1024	0.0036980628967285155	-11.40480798677891	617316352
0	777-126732-0054	3.0	3	10.0	-10.0	1024	0.0017173141241073608	-7.467792000445548	617431040
0	2035-152373-0009	3.0	3	10.0	-10.0	1024	0.00284789502620697	-11.435390052642964	617279488
0	84-121550-0013	3.0	3	10.0	-10.0	1024	0.0033281716433438387	-10.425847645866831	617615360
0	6295-244435-0009	3.0	3	10.0	-10.0	1024	0.00248019536336263	-2.738024065276879	617734144
0	2428-83699-0015	3.0	3	10.0	-10.0	1024	0.003479766845703125	-9.389863637156772	617795584
0	251-136532-0018	3.0	3	10.0	-10.0	1024	0.0020111952072534808	-7.306089166732503	617947136
0	2803-154320-0000	3.0	3	10.0	-10.0	1024	0.0018564964595593903	-8.052968466290793	618233856
0	3536-23268-0001	3.0	3	10.0	-10.0	1024	0.003036975860595703	-10.266484635227318	618336256
0	2428-83699-0000	3.0	3	10.0	-10.0	1024	0.002588366017197118	-11.400982523744677	619085824
0	6319-57405-0011	3.0	3	10.0	-10.0	1024	0.003757476806640625	-10.689859971553958	619171840
0	1988-147956-0028	3.0	3	10.0	-10.0	1024	0.0017234063615985944	-5.780272964921959	619225088
0	1988-147956-0022	3.0	3	10.0	-10.0	1024	0.0033198396364847818	-7.774406979644742	619474944
0	84-121550-0005	3.0	3	10.0	-10.0	1024	0.0022624061221168156	-10.461949261832064	621432832
0	1272-141231-0022	3.0	3	10.0	-10.0	1024	0.0034760275194721836	-7.95378214396504	621506560
0	84-121550-0011	3.0	3	10.0	-10.0	1024	0.003652718759352161	-8.681200502985824	621617152
0	5338-284437-0005	3.0	3	10.0	-10.0	1024	0.001721505935375507	-10.57323456206041	621658112
0	777-126732-0039	3.0	3	10.0	-10.0	1024	0.0030150572458902997	-11.361990346245431	621895680
0	1462-170142-0028	3.0	3	10.0	-10.0	1024	0.0031029553640456427	-10.100906244049048	621961216
0	84-121550-0029	3.0	3	10.0	-10.0	1024	0.0021365555849942293	-10.950969692541348	627699712
0	3752-4944-0027	3.0	3	10.0	-10.0	1024	0.0022764417860243057	-5.628161802000877	627929088
0	7976-110523-0009	3.0	3	10.0	-10.0	1024	0.002895050860465841	-8.633031127922132	627875840
0	8297-275156-0004	3.0	3	10.0	-10.0	1024	0.0032686559777510794	-9.144654938060166	628088832
0	1988-24833-0002	3.0	3	10.0	-10.0	1024	0.002851567178402307	-12.024631822103157	628453376
0	5694-64038-0020	3.0	3	10.0	-10.0	1024	0.002459733109725149	-9.170233192413127	628584448
0	7850-286674-0005	3.0	3	10.0	-10.0	1024	0.002649018021880603	-13.001752801165036	628600832
0	1462-170142-0010	3.0	3	10.0	-10.0	1024	0.0025987885892391205	-10.482149485435247	628789248
0	1988-147956-0014	3.0	3	10.0	-10.0	1024	0.0033801283155168805	-7.147759305439855	628793344
0	777-126732-0005	3.0	3	10.0	-10.0	1024	0.0029017164352092336	-9.937574711007606	629022720
0	3576-138058-0001	3.0	3	10.0	-10.0	1024	0.0022513539183373543	-7.92507244966786	631177216
0	8297-275156-0000	3.0	3	10.0	-10.0	1024	0.0027222420488085064	-11.196416402420223	631324672
0	1988-24833-0001	3.0	3	10.0	-10.0	1024	0.0034599502881368003	-11.397012627906156	631390208
0	5338-284437-0027	3.0	3	10.0	-10.0	1024	0.002639225551060268	-11.168384415459533	631582720
0	3000-15664-0019	3.0	3	10.0	-10.0	1024	0.0029939757453070746	-2.7195899029730404	631812096
0	7850-286674-0008	3.0	3	10.0	-10.0	1024	0.00308692732522654	-11.857827966963423	631840768
0	8297-275156-0007	3.0	3	10.0	-10.0	1024	0.002911577419358857	-7.09674356419569	631930880
0	251-118436-0023	3.0	3	10.0	-10.0	1024	0.003209341656077992	-9.892579087643313	632020992
0	1988-147956-0012	3.0	3	10.0	-10.0	1024	0.002873807117856782	-6.236999202222414	632066048
0	2035-152373-0007	3.0	3	10.0	-10.0	1024	0.002945007161891207	-11.672822814514534	632229888
0	2035-147960-0004	3.0	3	10.0	-10.0	1024	0.00305297157981179	-12.6830666235982	632508416
0	5895-34622-0018	3.0	3	10.0	-10.0	1024	0.0034846392544833097	-13.354255187216577	632578048
0	1462-170142-0039	3.0	3	10.0	-10.0	1024	0.003412115573883057	-10.618049377455016	632713216
0	777-126732-0001	3.0	3	10.0	-10.0	1024	0.003372947374979655	-9.723090707235745	632782848
0	7976-110523-0001	3.0	3	10.0	-10.0	1024	0.0032525752720079923	-8.842890892283247	633053184
0	5895-34629-0024	3.0	3	10.0	-10.0	1024	0.0036903658220844883	-7.15323732084006	633155584
0	2035-147961-0012	3.0	3	10.0	-10.0	1024	0.0017156694449630438	-14.140031344257228	633208832
0	1988-24833-0025	3.0	3	10.0	-10.0	1024	0.0029806416967640753	-10.440492643469184	633454592
0	1988-147956-0006	3.0	3	10.0	-10.0	1024	0.0025943481560909386	-13.728507681822464	633573376
0	7976-110523-0012	3.0	3	10.0	-10.0	1024	0.0026660341965524773	-9.50681042510152	633802752
0	6241-61943-0002	3.0	3	10.0	-10.0	1024	0.0030599527580793514	-10.529598798455686	633929728
0	1272-141231-0005	3.0	3	10.0	-10.0	1024	0.0023595938521824527	-5.837525780270454	634150912
0	5895-34615-0008	3.0	3	10.0	-10.0	1024	0.002949133515357971	-10.318415483198425	634359808
0	1272-141231-0023	3.0	3	10.0	-10.0	1024	0.0026998067724293678	-6.362488194520864	634417152
0	1462-170142-0031	3.0	3	10.0	-10.0	1024	0.0017257213592529296	-10.477888988441407	634556416
0	5338-284437-0001	3.0	3	10.0	-10.0	1024	0.0032143090900621915	-11.842521907921126	634773504
0	251-136532-0014	3.0	3	10.0	-10.0	1024	0.0033711393674214682	-10.216160589542936	634769408
0	251-136532-0008	3.0	3	10.0	-10.0	1024	0.00284427287531834	-7.660946651032658	634789888
0	6295-244435-0019	3.0	3	10.0	-10.0	1024	0.003622739545760616	-6.4093269951627	634867712
0	7850-286674-0000	3.0	3	10.0	-10.0	1024	0.0017212750960369499	-14.501239520740102	635080704
0	1272-141231-0011	3.0	3	10.0	-10.0	1024	0.0031717658042907716	-5.336092248578178	635281408
0	8842-304647-0011	3.0	3	10.0	-10.0	1024	0.0033415817632907775	-11.001870960842696	635441152
0	84-121550-0014	3.0	3	10.0	-10.0	1024	0.0029992368486192493	-10.82713442183659	635740160
0	1993-147964-0003	3.0	3	10.0	-10.0	1024	0.0025124131022272885	-9.54070833387895	635789312
0	251-118436-0004	3.0	3	10.0	-10.0	1024	0.0028124864284808817	-6.614764543183426	635772928
0	3752-4944-0021	3.0	3	10.0	-10.0	1024	0.0022625299257652783	-6.068014028308475	636993536
0	3576-138058-0015	3.0	3	10.0	-10.0	1024	0.003378637135028839	-9.430887607217773	637014016
0	1272-141231-0026	3.0	3	10.0	-10.0	1024	0.001722574234008789	-9.52565443573543	637149184
0	5895-34622-0011	3.0	3	10.0	-10.0	1024	0.003621690413531135	-8.970062331254468	637231104
0	6295-244435-0035	3.0	3	10.0	-10.0	1024	0.002891435623168945	-6.474977868395996	637288448
0	1988-24833-0010	3.0	3	10.0	-10.0	1024	0.0029271195332209268	-14.623977068721992	637480960
0	2035-147961-0024	3.0	3	10.0	-10.0	1024	0.0035528992161606297	-12.060230281058653	637595648
0	3752-4944-0019	3.0	3	10.0	-10.0	1024	0.003037913985874342	-6.866639906915064	637784064
0	1272-141231-0025	3.0	3	20.0	-10.0	1024	0.0023470030890570745	-4.779535641073782	637992960
0	6241-61946-0003	3.0	3	20.0	-10.0	1024	0.0028624385595321655	-8.223612740985224	638169088
0	7976-110523-0006	3.0	3	20.0	-10.0	1024	0.002885993646115673	-11.076380768446771	638201856
0	1988-24833-0014	3.0	3	20.0	-10.0	1024	0.003209996223449707	-10.450031315896965	638365696
0	3000-15664-0031	3.0	3	20.0	-10.0	1024	0.0022659868297010364	-8.91827030060371	644661248
0	5895-34629-0009	3.0	3	20.0	-10.0	1024	0.0034225434064865112	-8.849153482724217	644698112
0	1462-170145-0015	3.0	3	20.0	-10.0	1024	0.004269490639368693	-12.486854599846392	644739072
0	3000-15664-0022	3.0	3	20.0	-10.0	1024	0.0017382800579071045	-11.179125840501374	644935680
0	2428-83699-0020	3.0	3	20.0	-10.0	1024	0.0026602517990838913	-11.873073502160166	645062656
0	3752-4944-0003	3.0	3	20.0	-10.0	1024	0.003342384383791969	-9.381544792388382	645173248
0	3000-15664-0046	3.0	3	20.0	-10.0	1024	0.003039062023162842	-6.808602652535727	645206016
0	5895-34615-0002	3.0	3	20.0	-10.0	1024	0.002627244071354942	-10.450492770116156	645423104
0	1272-135031-0003	3.0	3	20.0	-10.0	1024	0.00250725613700019	-5.029953619751061	645668864
0	6319-57405-0000	3.0	3	20.0	-10.0	1024	0.0026046806766140845	-9.292410491723109	645550080
0	1272-135031-0020	3.0	3	20.0	-10.0	1024	0.0025079805557041953	-7.386083457318646	645742592
0	5895-34615-0019	3.0	3	20.0	-10.0	1024	0.002248269540292245	-14.535342769972035	647020544
0	174-168635-0017	3.0	3	20.0	-10.0	1024	0.003451526165008545	-12.723003404408093	647057408
0	1462-170142-0023	3.0	3	20.0	-10.0	1024	0.0017211762341586027	-12.548685570241977	647118848
0	1988-147956-0020	3.0	3	20.0	-10.0	1024	0.0033701344540244655	-6.6532079966259	647340032
0	174-168635-0001	3.0	3	20.0	-10.0	1024	0.002990219904028851	-11.536520187413178	647618560
0	3576-138058-0007	3.0	3	20.0	-10.0	1024	0.002800077199935913	-8.032617796371975	647761920
0	1462-170142-0006	3.0	3	20.0	-10.0	1024	0.0029103110233942666	-10.563349264039871	647720960
0	5694-64038-0024	3.0	3	20.0	-10.0	1024	0.0028690078041770243	-8.195093109359789	647921664
0	3752-4944-0006	3.0	3	20.0	-10.0	1024	0.003396960667201451	-6.674193251424487	648290304
0	3576-138058-0029	3.0	3	20.0	-10.0	1024	0.004133373498916626	-6.995536385218834	648040448
0	1272-135031-0006	3.0	3	20.0	-10.0	1024	0.003834888852875808	-6.367087718313867	648187904
0	3752-4944-0033	3.0	3	20.0	-10.0	1024	0.0017316411523257986	-10.98154947465087	648163328
0	6295-244435-0025	3.0	3	20.0	-10.0	1024	0.002649534133172804	-8.408375137196881	648388608
0	3536-23268-0006	3.0	3	20.0	-10.0	1024	0.002420046243322901	-9.372019198799208	648552448
0	777-126732-0054	3.0	3	20.0	-10.0	1024	0.0028944859902064004	-6.193875238011969	648720384
0	2035-152373-0009	3.0	3	20.0	-10.0	1024	0.003227916028764513	-12.168524985911791	648667136
0	84-121550-0013	3.0	3	20.0	-10.0	1024	0.0023988935682508683	-9.317672117825428	648957952
0	6295-244435-0009	3.0	3	20.0	-10.0	1024	0.0035860615391885083	-3.792476130831295	649031680
0	2428-83699-0015	3.0	3	20.0	-10.0	1024	0.0017303739275251115	-7.854000928033937	649105408
0	251-136532-0018	3.0	3	20.0	-10.0	1024	0.0032773833525808235	-7.613296689427457	649388032
0	2803-154320-0000	3.0	3	20.0	-10.0	1024	0.0032696058583814042	-5.8898071879447915	649400320
0	3536-23268-0001	3.0	3	20.0	-10.0	1024	0.003328428548925063	-10.117591901958194	649535488
0	2428-83699-0000	3.0	3	20.0	-10.0	1024	0.0029228798886562915	-9.11545471512919	649768960
0	6319-57405-0011	3.0	3	20.0	-10.0	1024	0.0027984627361955314	-6.8858738424123604	649900032
0	1988-147956-0028	3.0	3	20.0	-10.0	1024	0.0028712837784378616	-5.5692829663815075	650063872
0	1988-147956-0022	3.0	3	20.0	-10.0	1024	0.003377171925136021	-6.801781180832444	650113024
0	84-121550-0005	3.0	3	20.0	-10.0	1024	0.002860770506017348	-10.325339929041293	650240000
0	1272-141231-0022	3.0	3	20.0	-10.0	1024	0.002923539344300615	-7.1371873373116825	650436608
0	84-121550-0011	3.0	3	20.0	-10.0	1024	0.0029848469628228082	-10.150646792471424	650616832
0	5338-284437-0005	3.0	3	20.0	-10.0	1024	0.003183019161224365	-12.102489702691187	650772480
0	777-126732-0039	3.0	3	20.0	-10.0	1024	0.0035501508151783664	-10.806035817472718	650846208
0	1462-170142-0028	3.0	3	20.0	-10.0	1024	0.0032833637075221286	-8.67315090109655	651014144
0	84-121550-0029	3.0	3	20.0	-10.0	1024	0.003357305083163949	-9.176540809702786	650985472
0	3752-4944-0027	3.0	3	20.0	-10.0	1024	0.0030841430028279624	-10.064064000755295	651083776
0	7976-110523-0009	3.0	3	20.0	-10.0	1024	0.0025761056302198724	-9.654283563693593	652529664
0	8297-275156-0004	3.0	3	20.0	-10.0	1024	0.002830908848689153	-8.463597785275436	652623872
0	1988-24833-0002	3.0	3	20.0	-10.0	1024	0.00254530045721266	-12.558845736946518	652832768
0	5694-64038-0020	3.0	3	20.0	-10.0	1024	0.0025436940946077045	-8.16129053900918	653783040
0	7850-286674-0005	3.0	3	20.0	-10.0	1024	0.002380715795310147	-11.554080585313253	655187968
0	1462-170142-0010	3.0	3	20.0	-10.0	1024	0.0024828679031795925	-9.635581227806577	655470592
0	1988-147956-0014	3.0	3	20.0	-10.0	1024	0.003601632799421038	-8.834104419543525	655499264
0	777-126732-0005	3.0	3	20.0	-10.0	1024	0.0027532709969414603	-7.553350307062345	655699968
0	3576-138058-0001	3.0	3	20.0	-10.0	1024	0.003201262517408891	-7.326286372845869	655790080
0	8297-275156-0000	3.0	3	20.0	-10.0	1024	0.0031160432465222416	-7.2057453540024685	655876096
0	1988-24833-0001	3.0	3	20.0	-10.0	1024	0.003004155158996582	-11.850470671822421	655978496
0	5338-284437-0027	3.0	3	20.0	-10.0	1024	0.0029160781782500596	-13.952189628756644	656035840
0	3000-15664-0019	3.0	3	20.0	-10.0	1024	0.002870832880338033	-2.6117137365698517	656154624
0	7850-286674-0008	3.0	3	20.0	-10.0	1024	0.0030912244042684864	-10.648178744925767	656404480
0	8297-275156-0007	3.0	3	20.0	-10.0	1024	0.0017291723295699717	-9.210801345570873	656429056
0	251-118436-0023	3.0	3	20.0	-10.0	1024	0.004094524042946952	-8.209053731730688	656330752
0	1988-147956-0012	3.0	3	20.0	-10.0	1024	0.0017312665780385335	-6.374991622684123	658735104
0	2035-152373-0007	3.0	3	20.0	-10.0	1024	0.003009873767231786	-12.347170653814956	658743296
0	2035-147960-0004	3.0	3	20.0	-10.0	1024	0.002606106526923902	-12.779153998352417	658784256
0	5895-34622-0018	3.0	3	20.0	-10.0	1024	0.00253446591206086	-11.553805783396855	659058688
0	1462-170142-0039	3.0	3	20.0	-10.0	1024	0.003557254106570513	-12.014925709794262	659214336
0	777-126732-0001	3.0	3	20.0	-10.0	1024	0.003466063075595432	-10.06968987897096	659267584
0	7976-110523-0001	3.0	3	20.0	-10.0	1024	0.003015438715616862	-9.433977740468226	659562496
0	5895-34629-0024	3.0	3	20.0	-10.0	1024	0.002915231549009985	-9.186640081000817	659685376
0	2035-147961-0012	3.0	3	20.0	-10.0	1024	0.0026327920338464162	-13.814434490777685	659574784
0	1988-24833-0025	3.0	3	20.0	-10.0	1024	0.0033852509089878626	-9.719490194565422	659881984
0	1988-147956-0006	3.0	3	20.0	-10.0	1024	0.002401377173031078	-9.954911526431573	660848640
0	7976-110523-0012	3.0	3	20.0	-10.0	1024	0.00250733076636471	-9.97557960335581	660996096
0	6241-61943-0002	3.0	3	20.0	-10.0	1024	0.0030535431795342023	-8.27529404244926	661008384
0	1272-141231-0005	3.0	3	20.0	-10.0	1024	0.002627119185432555	-10.127716542457101	661295104
0	5895-34615-0008	3.0	3	20.0	-10.0	1024	0.0029497345288594565	-11.29953332565859	661409792
0	1272-141231-0023	3.0	3	20.0	-10.0	1024	0.0025414211162622423	-7.005405627946624	661430272
0	1462-170142-0031	3.0	3	20.0	-10.0	1024	0.0034654471609327528	-8.665001417743241	661688320
0	5338-284437-0001	3.0	3	20.0	-10.0	1024	0.002532928330557687	-12.985074538167403	661696512
0	251-136532-0014	3.0	3	20.0	-10.0	1024	0.0033667683601379395	-10.172578614906218	661946368
0	251-136532-0008	3.0	3	20.0	-10.0	1024	0.002482124277063318	-7.900944425002071	663146496
0	6295-244435-0019	3.0	3	20.0	-10.0	1024	0.0027295351028442383	-8.183517866045989	663404544
0	7850-286674-0000	3.0	3	20.0	-10.0	1024	0.002638505055354192	-13.856562622719782	663633920
0	1272-141231-0011	3.0	3	20.0	-10.0	1024	0.002625514590550983	-6.479957908596426	663851008
0	8842-304647-0011	3.0	3	20.0	-10.0	1024	0.0033858617146809897	-11.47941855962607	663912448
0	84-121550-0014	3.0	3	20.0	-10.0	1024	0.0017258703708648681	-9.057000093318605	664047616
0	1993-147964-0003	3.0	3	20.0	-10.0	1024	0.0027627859796796527	-11.726022026935233	664158208
0	251-118436-0004	3.0	3	20.0	-10.0	1024	0.0028734528101407564	-8.707282428593155	664477696
0	3752-4944-0021	3.0	3	20.0	-10.0	1024	0.0025098734004523164	-6.722475763339895	667557888
0	3576-138058-0015	3.0	3	20.0	-10.0	1024	0.002254348812681256	-8.627182926243634	669298688
0	1272-141231-0026	3.0	3	20.0	-10.0	1024	0.002996016632426869	-9.584344186073361	669274112
0	5895-34622-0011	3.0	3	20.0	-10.0	1024	0.0029653961008245296	-8.730030125457027	669499392
0	6295-244435-0035	3.0	3	20.0	-10.0	1024	0.0031027960222820903	-6.904370351016764	669569024
0	1988-24833-0010	3.0	3	20.0	-10.0	1024	0.003482818603515625	-13.532234534107676	669605888
0	2035-147961-0024	3.0	3	20.0	-10.0	1024	0.0031268873880075853	-11.949708527979022	669663232
0	3752-4944-0019	3.0	3	20.0	-10.0	1024	0.002997372461401898	-5.97349860481355	669929472
0	1272-141231-0025	3.0	3	-10.0	-10.0	1024	0.0027236678383567117	-10.110164964781825	670195712
0	6241-61946-0003	3.0	3	-10.0	-10.0	1024	0.002489028750239192	-15.88327121082412	670367744
0	7976-110523-0006	3.0	3	-10.0	-10.0	1024	0.003687505064339473	-14.469096524248968	670265344
0	1988-24833-0014	3.0	3	-10.0	-10.0	1024	0.0017576873302459716	-15.678528818869921	670392320
0	3000-15664-0031	3.0	3	-10.0	-10.0	1024	0.003588522634198589	-11.144129326072449	670470144
0	5895-34629-0009	3.0	3	-10.0	-10.0	1024	0.0017180217278970253	-18.320055400684872	670629888
0	1462-170145-0015	3.0	3	-10.0	-10.0	1024	0.00302588397806341	-15.558483745017993	670896128
0	3000-15664-0022	3.0	3	-10.0	-10.0	1024	0.0026463808551911387	-11.846955645271752	670826496
0	2428-83699-0020	3.0	3	-10.0	-10.0	1024	0.0027786428278142755	-16.46301320088449	671068160
0	3752-4944-0003	3.0	3	-10.0	-10.0	1024	0.0031415251798407977	-12.761516627866687	671195136
0	3000-15664-0046	3.0	3	-10.0	-10.0	1024	0.0025668740272521973	-12.949171736746445	671600640
0	5895-34615-0002	3.0	3	-10.0	-10.0	1024	0.0025389123318800286	-19.691677108107676	671666176
0	1272-135031-0003	3.0	3	-10.0	-10.0	1024	0.0032674471537272134	-13.00598599947545	671809536
0	6319-57405-0000	3.0	3	-10.0	-10.0	1024	0.002591159032738727	-14.5783646773458	673513472
0	1272-135031-0020	3.0	3	-10.0	-10.0	1024	0.0025349904413092626	-14.06896111717786	673701888
0	5895-34615-0019	3.0	3	-10.0	-10.0	1024	0.003179260662623814	-18.698148368218423	673832960
0	174-168635-0017	3.0	3	-10.0	-10.0	1024	0.0025319854418436685	-16.99295659675919	674070528
0	1462-170142-0023	3.0	3	-10.0	-10.0	1024	0.0029998096552762117	-17.16983922362552	674140160
0	1988-147956-0020	3.0	3	-10.0	-10.0	1024	0.0032023131847381593	-15.337828155219558	674271232
0	174-168635-0001	3.0	3	-10.0	-10.0	1024	0.0034414427621023997	-15.323212475161775	674373632
0	3576-138058-0007	3.0	3	-10.0	-10.0	1024	0.0029502630233764647	-12.49176159351766	674459648
0	1462-170142-0006	3.0	3	-10.0	-10.0	1024	0.002475936691482346	-14.36476224931635	674824192
0	5694-64038-0024	3.0	3	-10.0	-10.0	1024	0.002782982045953924	-16.908501570578427	675041280
0	3752-4944-0006	3.0	3	-10.0	-10.0	1024	0.0030157893311743645	-12.012175236846925	675127296
0	3576-138058-0029	3.0	3	-10.0	-10.0	1024	0.0030043902604476266	-13.268744612112762	675336192
0	1272-135031-0006	3.0	3	-10.0	-10.0	1024	0.0032194018363952636	-10.486686980399853	675147776
0	3752-4944-0033	3.0	3	-10.0	-10.0	1024	0.002726767212152481	-17.29327043589375	675307520
0	6295-244435-0025	3.0	3	-10.0	-10.0	1024	0.00247347354888916	-14.399106540072534	675684352
0	3536-23268-0006	3.0	3	-10.0	-10.0	1024	0.00412525733311971	-13.329652998038844	675700736
0	777-126732-0054	3.0	3	-10.0	-10.0	1024	0.0018757283687591553	-15.845726154192302	675819520
0	2035-152373-0009	3.0	3	-10.0	-10.0	1024	0.0034973775186846333	-17.02151225679657	675631104
0	84-121550-0013	3.0	3	-10.0	-10.0	1024	0.001724793877400143	-15.430503984115012	676392960
0	6295-244435-0009	3.0	3	-10.0	-10.0	1024	0.0026174045744396393	-10.537504468863425	676675584
0	2428-83699-0015	3.0	3	-10.0	-10.0	1024	0.003396531513759068	-15.159859908831718	676716544
0	251-136532-0018	3.0	3	-10.0	-10.0	1024	0.0017306999284393933	-12.987577649038826	676802560
0	2803-154320-0000	3.0	3	-10.0	-10.0	1024	0.0017269953437473464	-11.43525708318111	679833600
0	3536-23268-0001	3.0	3	-10.0	-10.0	1024	0.0026231021211858383	-18.47717798576958	679972864
0	2428-83699-0000	3.0	3	-10.0	-10.0	1024	0.003066772367896103	-15.744575296034194	680124416
0	6319-57405-0011	3.0	3	-10.0	-10.0	1024	0.002752723364994444	-15.634429390186046	680173568
0	1988-147956-0028	3.0	3	-10.0	-10.0	1024	0.0033158461252848306	-9.988062158424924	680378368
0	1988-147956-0022	3.0	3	-10.0	-10.0	1024	0.0027877986431121826	-16.63102986736422	680488960
0	84-121550-0005	3.0	3	-10.0	-10.0	1024	0.003153872489929199	-12.375786528111231	680693760
0	1272-141231-0022	3.0	3	-10.0	-10.0	1024	0.0017380782536097934	-14.442013855793762	680714240
0	84-121550-0011	3.0	3	-10.0	-10.0	1024	0.002186454772949219	-16.739120238084425	687378432
0	5338-284437-0005	3.0	3	-10.0	-10.0	1024	0.0030882656574249268	-13.975747554119604	687280128
0	777-126732-0039	3.0	3	-10.0	-10.0	1024	0.0030453999837239585	-16.058371296301353	687554560
0	1462-170142-0028	3.0	3	-10.0	-10.0	1024	0.003232979192966368	-14.244193047070894	687652864
0	84-121550-0029	3.0	3	-10.0	-10.0	1024	0.002584272356175665	-15.541811957406551	687816704
0	3752-4944-0027	3.0	3	-10.0	-10.0	1024	0.0021914979990790874	-14.524064727103351	688173056
0	7976-110523-0009	3.0	3	-10.0	-10.0	1024	0.003193036103859926	-13.358370333050274	688062464
0	8297-275156-0004	3.0	3	-10.0	-10.0	1024	0.002867758274078369	-13.660921713528989	688345088
0	1988-24833-0002	3.0	3	-10.0	-10.0	1024	0.0032482269482734874	-15.983416132592104	688578560
0	5694-64038-0020	3.0	3	-10.0	-10.0	1024	0.0026061742202095365	-16.114948214512744	688689152
0	7850-286674-0005	3.0	3	-10.0	-10.0	1024	0.002868967056274414	-17.68154306201798	688701440
0	1462-170142-0010	3.0	3	-10.0	-10.0	1024	0.0025890875553739243	-9.491024664906949	688979968
0	1988-147956-0014	3.0	3	-10.0	-10.0	1024	0.0034619058881487164	-15.923415813438378	689012736
0	777-126732-0005	3.0	3	-10.0	-10.0	1024	0.0037870492253984723	-16.276564926234464	688922624
0	3576-138058-0001	3.0	3	-10.0	-10.0	1024	0.0017360416618553368	-14.358780134258044	689090560
0	8297-275156-0000	3.0	3	-10.0	-10.0	1024	0.0027795135974884033	-11.313404353018406	689356800
0	1988-24833-0001	3.0	3	-10.0	-10.0	1024	0.0034838011770537405	-15.87048384575379	689364992
0	5338-284437-0027	3.0	3	-10.0	-10.0	1024	0.0027502264295305523	-18.68526024323328	689545216
0	3000-15664-0019	3.0	3	-10.0	-10.0	1024	0.001732784159043256	-6.0908706997714415	689520640
0	7850-286674-0008	3.0	3	-10.0	-10.0	1024	0.003144253131955169	-14.09641360047793	689586176
0	8297-275156-0007	3.0	3	-10.0	-10.0	1024	0.003325521945953369	-11.176053600344819	689823744
0	251-118436-0023	3.0	3	-10.0	-10.0	1024	0.0031090758063576436	-13.432111580103998	689889280
0	1988-147956-0012	3.0	3	-10.0	-10.0	1024	0.001730819543202718	-14.163682289163804	690147328
0	2035-152373-0007	3.0	3	-10.0	-10.0	1024	0.0029502951580545177	-19.883120929116586	690388992
0	2035-147960-0004	3.0	3	-10.0	-10.0	1024	0.0032603681087493897	-18.2166681698521	690544640
0	5895-34622-0018	3.0	3	-10.0	-10.0	1024	0.003687779108683268	-18.926280150021476	690356224
0	1462-170142-0039	3.0	3	-10.0	-10.0	1024	0.0017302957448092375	-12.835311249131852	690642944
0	777-126732-0001	3.0	3	-10.0	-10.0	1024	0.003396491209665934	-12.386509826615733	690675712
0	7976-110523-0001	3.0	3	-10.0	-10.0	1024	0.0027316827622670976	-13.66456812789558	690892800
0	5895-34629-0024	3.0	3	-10.0	-10.0	1024	0.0027905149119240896	-14.98451272248882	691044352
0	2035-147961-0012	3.0	3	-10.0	-10.0	1024	0.003038328626881475	-18.045717932950314	691040256
0	1988-24833-0025	3.0	3	-10.0	-10.0	1024	0.0030791655830715013	-18.023556613313467	691224576
0	1988-147956-0006	3.0	3	-10.0	-10.0	1024	0.002418276842902688	-15.85318580535578	691564544
0	7976-110523-0012	3.0	3	-10.0	-10.0	1024	0.0027082672825566043	-18.587133622728043	691556352
0	6241-61943-0002	3.0	3	-10.0	-10.0	1024	0.003256339293259841	-15.577779250231078	691769344
0	1272-141231-0005	3.0	3	-10.0	-10.0	1024	0.003489003036961411	-14.641499254135404	691855360
0	5895-34615-0008	3.0	3	-10.0	-10.0	1024	0.0038850885449033794	-15.888055983022797	691978240
0	1272-141231-0023	3.0	3	-10.0	-10.0	1024	0.0027466802036061008	-12.01252721885455	692322304
0	1462-170142-0031	3.0	3	-10.0	-10.0	1024	0.0024778048197428384	-14.674285450796035	692375552
0	5338-284437-0001	3.0	3	-10.0	-10.0	1024	0.0025587179889417673	-17.292775189459725	692494336
0	251-136532-0014	3.0	3	-10.0	-10.0	1024	0.0033457279205322266	-15.035658514387787	692551680
0	251-136532-0008	3.0	3	-10.0	-10.0	1024	0.002506080600950453	-12.960237202584125	692670464
0	6295-244435-0019	3.0	3	-10.0	-10.0	1024	0.002636402372329954	-10.109113537995677	692899840
0	7850-286674-0000	3.0	3	-10.0	-10.0	1024	0.0038640499114990234	-16.313381103390938	692772864
0	1272-141231-0011	3.0	3	-10.0	-10.0	1024	0.0017267631579049026	-12.53667092688806	693522432
0	8842-304647-0011	3.0	3	-10.0	-10.0	1024	0.002460724777645535	-16.442017529590682	693682176
0	84-121550-0014	3.0	3	-10.0	-10.0	1024	0.002595175229586088	-16.38974286548458	693841920
0	1993-147964-0003	3.0	3	-10.0	-10.0	1024	0.002871835933012121	-13.472097166008222	693899264
0	251-118436-0004	3.0	3	-10.0	-10.0	1024	0.0028839661524846004	-14.0070680485784	693886976
0	3752-4944-0021	3.0	3	-10.0	-10.0	1024	0.0033862113952636717	-10.603572846264974	694239232
0	3576-138058-0015	3.0	3	-10.0	-10.0	1024	0.0033462378713819715	-12.926062986436001	694280192
0	1272-141231-0026	3.0	3	-10.0	-10.0	1024	0.0017636555891770583	-11.410305302195736	694439936
0	5895-34622-0011	3.0	3	-10.0	-10.0	1024	0.002545444404377657	-16.75105313760693	696619008
0	6295-244435-0035	3.0	3	-10.0	-10.0	1024	0.0028979301452636717	-12.074078369311005	696762368
0	1988-24833-0010	3.0	3	-10.0	-10.0	1024	0.0030557079748673873	-17.963006697788725	697008128
0	2035-147961-0024	3.0	3	-10.0	-10.0	1024	0.0027051488558451336	-17.903161876449072	696999936
0	3752-4944-0019	3.0	3	-10.0	-10.0	1024	0.003104159998339276	-8.1869735006816	697094144
0	1272-141231-0025	3.0	3	5.0	-10.0	1024	0.0031057625282101516	-3.477664061843168	697229312
0	6241-61946-0003	3.0	3	5.0	-10.0	1024	0.003254231653715435	-11.01633754319881	697409536
0	7976-110523-0006	3.0	3	5.0	-10.0	1024	0.002983285830571101	-11.06729567297808	697438208
0	1988-24833-0014	3.0	3	5.0	-10.0	1024	0.003208601474761963	-15.701067426962943	697573376
0	3000-15664-0031	3.0	3	5.0	-10.0	1024	0.002900040879541514	-5.030318081522386	697782272
0	5895-34629-0009	3.0	3	5.0	-10.0	1024	0.002510460647376808	-10.2495496188131	698228736
0	1462-170145-0015	3.0	3	5.0	-10.0	1024	0.0024569336372085764	-9.966369946449715	698183680
0	3000-15664-0022	3.0	3	5.0	-10.0	1024	0.0025826817128195693	-7.56485240474106	698249216
0	2428-83699-0020	3.0	3	5.0	-10.0	1024	0.0030437816273082385	-11.268255612744051	698576896
0	3752-4944-0003	3.0	3	5.0	-10.0	1024	0.0030813217163085938	-4.535769065336523	698572800
0	3000-15664-0046	3.0	3	5.0	-10.0	1024	0.0025501721341845015	-8.176440196156603	698822656
0	5895-34615-0002	3.0	3	5.0	-10.0	1024	0.0030859424954368954	-13.449912007666768	698920960
0	1272-135031-0003	3.0	3	5.0	-10.0	1024	0.0025384839375813804	-4.73335600849474	700399616
0	6319-57405-0000	3.0	3	5.0	-10.0	1024	0.003523741998980122	-12.814115886638433	700461056
0	1272-135031-0020	3.0	3	5.0	-10.0	1024	0.004285573959350586	-8.606026330545436	700227584
0	5895-34615-0019	3.0	3	5.0	-10.0	1024	0.0017354488372802734	-10.919715029132941	700428288
0	174-168635-0017	3.0	3	5.0	-10.0	1024	0.003401538303920201	-12.299769827666529	700510208
0	1462-170142-0023	3.0	3	5.0	-10.0	1024	0.0030557025562633166	-8.844925296144766	700809216
0	1988-147956-0020	3.0	3	5.0	-10.0	1024	0.003119923347650572	-7.702416585714982	700891136
0	174-168635-0001	3.0	3	5.0	-10.0	1024	0.0036382079124450684	-13.58702106880167	700907520
0	3576-138058-0007	3.0	3	5.0	-10.0	1024	0.001748889684677124	-8.62772540815281	701026304
0	1462-170142-0006	3.0	3	5.0	-10.0	1024	0.0023151746730214542	-9.290327373047036	704212992
0	5694-64038-0024	3.0	3	5.0	-10.0	1024	0.0027487191286954013	-8.990147633020747	704143360
0	3752-4944-0006	3.0	3	5.0	-10.0	1024	0.0017347843920598265	-9.189129035846664	704458752
0	3576-138058-0029	3.0	3	5.0	-10.0	1024	0.002416492980203511	-8.054319321423389	704622592
0	1272-135031-0006	3.0	3	5.0	-10.0	1024	0.003109595992348411	-7.936306016255438	704638976
0	3752-4944-0033	3.0	3	5.0	-10.0	1024	0.0025965526922425227	-8.598423265498257	704774144
0	6295-244435-0025	3.0	3	5.0	-10.0	1024	0.0034750591624866834	-8.211335272005714	705110016
0	3536-23268-0006	3.0	3	5.0	-10.0	1024	0.002818809856068004	-12.595370452233306	705056768
0	777-126732-0054	3.0	3	5.0	-10.0	1024	0.0030230581760406494	-9.46945377317427	705175552
0	2035-152373-0009	3.0	3	5.0	-10.0	1024	0.0031063616275787353	-13.394687116742407	705236992
0	84-121550-0013	3.0	3	5.0	-10.0	1024	0.0017337148839777167	-11.387106662885307	705515520
0	6295-244435-0009	3.0	3	5.0	-10.0	1024	0.002882590293884277	-6.511832529686233	705556480
0	2428-83699-0015	3.0	3	5.0	-10.0	1024	0.003426436015537807	-11.181210909750215	705540096
0	251-136532-0018	3.0	3	5.0	-10.0	1024	0.0027605608889931126	-7.764287574455313	705650688
0	2803-154320-0000	3.0	3	5.0	-10.0	1024	0.002732457785770811	-9.127027329095425	705712128
0	3536-23268-0001	3.0	3	5.0	-10.0	1024	0.003086370229721069	-11.453700709300039	705863680
0	2428-83699-0000	3.0	3	5.0	-10.0	1024	0.0030781768617175872	-10.249176514729914	705888256
0	6319-57405-0011	3.0	3	5.0	-10.0	1024	0.00305045687634012	-11.402817750383058	706117632
0	1988-147956-0028	3.0	3	5.0	-10.0	1024	0.0034797892850988053	-7.1751607568110405	706207744
0	1988-147956-0022	3.0	3	5.0	-10.0	1024	0.002782760966907848	-7.911022270411731	706482176
0	84-121550-0005	3.0	3	5.0	-10.0	1024	0.003123651851307262	-10.482514594119865	706482176
0	1272-141231-0022	3.0	3	5.0	-10.0	1024	0.0036199291547139487	-7.107985813708316	706826240
0	84-121550-0011	3.0	3	5.0	-10.0	1024	0.003037169575691223	-11.238195710785138	707026944
0	5338-284437-0005	3.0	3	5.0	-10.0	1024	0.003399623067755448	-10.784167560773131	706908160
0	777-126732-0039	3.0	3	5.0	-10.0	1024	0.003243035078048706	-10.032353362561896	707072000
0	1462-170142-0028	3.0	3	5.0	-10.0	1024	0.0035322465394672597	-9.571873944331118	707297280
0	84-121550-0029	3.0	3	5.0	-10.0	1024	0.0030149947042050567	-11.183500113526321	707473408
0	3752-4944-0027	3.0	3	5.0	-10.0	1024	0.0035618767142295837	-6.4523116491136125	707518464
0	7976-110523-0009	3.0	3	5.0	-10.0	1024	0.0020333214810020045	-9.609880554479805	707506176
0	8297-275156-0004	3.0	3	5.0	-10.0	1024	0.0034522601536342078	-8.134733043771512	707862528
0	1988-24833-0002	3.0	3	5.0	-10.0	1024	0.003259313106536865	-13.54655562233172	708034560
0	5694-64038-0020	3.0	3	5.0	-10.0	1024	0.0032052874565124513	-9.204138743805983	708173824
0	7850-286674-0005	3.0	3	5.0	-10.0	1024	0.00341949462890625	-11.324048045489508	708161536
0	1462-170142-0010	3.0	3	5.0	-10.0	1024	0.002586504992316751	-10.348368466767619	696586240
0	1988-147956-0014	3.0	3	5.0	-10.0	1024	0.0033690384456089564	-7.524693023017352	699629568
0	777-126732-0005	3.0	3	5.0	-10.0	1024	0.0029033946990966795	-10.213438916576854	700817408
0	3576-138058-0001	3.0	3	5.0	-10.0	1024	0.0027656007985599708	-6.848043013767553	701947904
0	8297-275156-0000	3.0	3	5.0	-10.0	1024	0.002891526222229004	-7.776988425174169	702287872
0	1988-24833-0001	3.0	3	5.0	-10.0	1024	0.003564968705177307	-12.681741059541856	702042112
0	5338-284437-0027	3.0	3	5.0	-10.0	1024	0.0017324591439867776	-13.782678206402789	703324160
0	3000-15664-0019	3.0	3	5.0	-10.0	1024	0.003052188128959842	-3.473266030018753	704487424
0	7850-286674-0008	3.0	3	5.0	-10.0	1024	0.0031218196070471474	-13.188243468518873	704466944
0	8297-275156-0007	3.0	3	5.0	-10.0	1024	0.0033805370330810547	-8.16819051958716	704729088
0	251-118436-0023	3.0	3	5.0	-10.0	1024	0.0032179415225982665	-8.690537450864023	704897024
0	1988-147956-0012	3.0	3	5.0	-10.0	1024	0.0025303595595889622	-7.696793334368497	697892864
0	2035-152373-0007	3.0	3	5.0	-10.0	1024	0.0017844163454495943	-13.217869689141972	716505088
0	2035-147960-0004	3.0	3	5.0	-10.0	1024	0.002598618016098485	-13.889668706562324	716546048
0	5895-34622-0018	3.0	3	5.0	-10.0	1024	0.0024481614430745444	-11.431395607908843	716541952
0	1462-170142-0039	3.0	3	5.0	-10.0	1024	0.0019099224697459829	-11.057297680223567	716779520
0	777-126732-0001	3.0	3	5.0	-10.0	1024	0.0033823913998074	-9.30407171506555	716734464
0	7976-110523-0001	3.0	3	5.0	-10.0	1024	0.0034494077837145007	-9.56782750783705	717000704
0	5895-34629-0024	3.0	3	5.0	-10.0	1024	0.003185638161592705	-11.685734393253533	717037568
0	2035-147961-0012	3.0	3	5.0	-10.0	1024	0.002653072750757611	-15.649636690543911	717312000
0	1988-24833-0025	3.0	3	5.0	-10.0	1024	0.0030068159103393555	-13.64566369159396	717545472
0	1988-147956-0006	3.0	3	5.0	-10.0	1024	0.003076472065665505	-12.534715821702619	717500416
0	7976-110523-0012	3.0	3	5.0	-10.0	1024	0.002503982961994328	-15.355808760907712	717676544
0	6241-61943-0002	3.0	3	5.0	-10.0	1024	0.0031049140664034113	-10.888383791439104	717680640
0	1272-141231-0005	3.0	3	5.0	-10.0	1024	0.002575565786922679	-7.296659412864635	718077952
0	5895-34615-0008	3.0	3	5.0	-10.0	1024	0.0033588806788126626	-15.19335823808631	718065664
0	1272-141231-0023	3.0	3	5.0	-10.0	1024	0.0025014812881882127	-9.002846914384676	718659584
0	1462-170142-0031	3.0	3	5.0	-10.0	1024	0.0028492142172420725	-9.395008029016143	719048704
0	5338-284437-0001	3.0	3	5.0	-10.0	1024	0.0030008951822916665	-13.432649494400717	718888960
0	251-136532-0014	3.0	3	5.0	-10.0	1024	0.003397100501590305	-12.786670429396054	719106048
0	251-136532-0008	3.0	3	5.0	-10.0	1024	0.002410824379224456	-8.486662357786749	723656704
0	6295-244435-0019	3.0	3	5.0	-10.0	1024	0.002633469445364816	-5.234130045448698	723918848
0	7850-286674-0000	3.0	3	5.0	-10.0	1024	0.0017391426922523812	-14.335821281527894	723824640
0	1272-141231-0011	3.0	3	5.0	-10.0	1024	0.003492275873819987	-7.311732478545027	724189184
0	8842-304647-0011	3.0	3	5.0	-10.0	1024	0.002742108844575428	-13.152022594627123	724160512
0	84-121550-0014	3.0	3	5.0	-10.0	1024	0.0033520902906145366	-9.918431698152114	724430848
0	1993-147964-0003	3.0	3	5.0	-10.0	1024	0.0017484579330835587	-9.92059290556146	724316160
0	251-118436-0004	3.0	3	5.0	-10.0	1024	0.00305074585808648	-7.054442026916847	724611072
0	3752-4944-0021	3.0	3	5.0	-10.0	1024	0.0028687738904766007	-6.675228512136885	724652032
0	3576-138058-0015	3.0	3	5.0	-10.0	1024	0.0024408560532789966	-8.707278188841393	725409792
0	1272-141231-0026	3.0	3	5.0	-10.0	1024	0.003341048104422433	-9.108655135159458	725401600
0	5895-34622-0011	3.0	3	5.0	-10.0	1024	0.003619805971781413	-11.139833689692258	725495808
0	6295-244435-0035	3.0	3	5.0	-10.0	1024	0.001776442527770996	-5.503099017607256	725524480
0	1988-24833-0010	3.0	3	5.0	-10.0	1024	0.00296934445699056	-13.851283227844316	725684224
0	2035-147961-0024	3.0	3	5.0	-10.0	1024	0.003061193100949551	-12.805092252395145	725811200
0	3752-4944-0019	3.0	3	5.0	-10.0	1024	0.0032909794857627467	-8.284576956652442	725934080
0	1272-141231-0025	3.0	3	0.0	-10.0	1024	0.0027078829313579356	-9.187781680129385	726102016
0	6241-61946-0003	3.0	3	0.0	-10.0	1024	0.0024238896657185383	-14.407539549563154	726151168
0	7976-110523-0006	3.0	3	0.0	-10.0	1024	0.003046913580460982	-12.107373872156469	726171648
0	1988-24833-0014	3.0	3	0.0	-10.0	1024	0.003220301866531372	-13.973845285819195	726364160
0	3000-15664-0031	3.0	3	0.0	-10.0	1024	0.0024107999579851018	-5.954809808427584	728543232
0	5895-34629-0009	3.0	3	0.0	-10.0	1024	0.004004325866699219	-12.799181626733489	728522752
0	1462-170145-0015	3.0	3	0.0	-10.0	1024	0.0017499652775851164	-10.0623938234079	728776704
0	3000-15664-0022	3.0	3	0.0	-10.0	1024	0.0026135372393059006	-7.0253092902745635	728887296
0	2428-83699-0020	3.0	3	0.0	-10.0	1024	0.002472261329749962	-11.058673594715367	728993792
0	3752-4944-0003	3.0	3	0.0	-10.0	1024	0.0036119261095600742	-8.564771447344302	729059328
0	3000-15664-0046	3.0	3	0.0	-10.0	1024	0.0017337894439697266	-11.340399606891452	729178112
0	5895-34615-0002	3.0	3	0.0	-10.0	1024	0.002587741216023763	-16.008657517282114	729587712
0	1272-135031-0003	3.0	3	0.0	-10.0	1024	0.0037528350949287415	-9.095460670440236	729362432
0	6319-57405-0000	3.0	3	0.0	-10.0	1024	0.004366576671600342	-11.672600158625857	729403392
0	1272-135031-0020	3.0	3	0.0	-10.0	1024	0.0017415881156921387	-7.69557737739214	729751552
0	5895-34615-0019	3.0	3	0.0	-10.0	1024	0.00365650269293016	-14.804687642655885	729812992
0	174-168635-0017	3.0	3	0.0	-10.0	1024	0.0017445882161458333	-14.584038094865512	729767936
0	1462-170142-0023	3.0	3	0.0	-10.0	1024	0.003017414699901234	-9.140585495421854	730136576
0	1988-147956-0020	3.0	3	0.0	-10.0	1024	0.0032240671989245294	-12.314402308478822	730259456
0	174-168635-0001	3.0	3	0.0	-10.0	1024	0.0025257868309543556	-13.068961270061221	730435584
0	3576-138058-0007	3.0	3	0.0	-10.0	1024	0.0035761669278144836	-9.123246660687963	730476544
0	1462-170142-0006	3.0	3	0.0	-10.0	1024	0.0038814544677734375	-13.761761244411058	730378240
0	5694-64038-0024	3.0	3	0.0	-10.0	1024	0.001737213134765625	-8.747070827258144	730533888
0	3752-4944-0006	3.0	3	0.0	-10.0	1024	0.002691401809942527	-7.318198663127379	730509312
0	3576-138058-0029	3.0	3	0.0	-10.0	1024	0.002894075549378687	-9.01155239279352	730640384
0	1272-135031-0006	3.0	3	0.0	-10.0	1024	0.003370609548356798	-5.876213443996732	730951680
0	3752-4944-0033	3.0	3	0.0	-10.0	1024	0.0017411611518081353	-8.796311363184934	731107328
0	6295-244435-0025	3.0	3	0.0	-10.0	1024	0.0027771592140197754	-9.259420093418955	731271168
0	3536-23268-0006	3.0	3	0.0	-10.0	1024	0.0025172919443208876	-16.095852184718733	731402240
0	777-126732-0054	3.0	3	0.0	-10.0	1024	0.002983659505844116	-9.62359749317144	731553792
0	2035-152373-0009	3.0	3	0.0	-10.0	1024	0.0025258824445199275	-16.185113460564256	731844608
0	84-121550-0013	3.0	3	0.0	-10.0	1024	0.0025554681435609474	-12.932492555563393	734224384
0	6295-244435-0009	3.0	3	0.0	-10.0	1024	0.002508111116362781	-8.197833508768317	735707136
0	2428-83699-0015	3.0	3	0.0	-10.0	1024	0.003376279558454241	-12.738647640119831	735793152
0	251-136532-0018	3.0	3	0.0	-10.0	1024	0.002770721912384033	-10.14689056908129	735948800
0	2803-154320-0000	3.0	3	0.0	-10.0	1024	0.0024544887053660857	-7.10883705744612	736288768
0	3536-23268-0001	3.0	3	0.0	-10.0	1024	0.002885372742362644	-11.900315026913376	736313344
0	2428-83699-0000	3.0	3	0.0	-10.0	1024	0.0030981389487661965	-12.540311189943763	736423936
0	6319-57405-0011	3.0	3	0.0	-10.0	1024	0.002793969779179014	-9.754151675667748	736583680
0	1988-147956-0028	3.0	3	0.0	-10.0	1024	0.00271656638697574	-8.77789641770188	736759808
0	1988-147956-0022	3.0	3	0.0	-10.0	1024	0.002974292506342349	-12.66398147962902	737017856
0	84-121550-0005	3.0	3	0.0	-10.0	1024	0.0030408565034257605	-12.20921394952424	737243136
0	1272-141231-0022	3.0	3	0.0	-10.0	1024	0.003280427004839923	-7.231955314487961	737193984
0	84-121550-0011	3.0	3	0.0	-10.0	1024	0.0022278276540465274	-11.630675555670713	745652224
0	5338-284437-0005	3.0	3	0.0	-10.0	1024	0.002399159640800662	-13.095234566977771	745852928
0	777-126732-0039	3.0	3	0.0	-10.0	1024	0.003117068608601888	-12.618880397834296	746065920
0	1462-170142-0028	3.0	3	0.0	-10.0	1024	0.0029610370067839928	-11.56463146194129	746332160
0	84-121550-0029	3.0	3	0.0	-10.0	1024	0.002751082704778303	-11.288409239181155	746450944
0	3752-4944-0027	3.0	3	0.0	-10.0	1024	0.0028684460199796236	-10.954137583764664	746463232
0	7976-110523-0009	3.0	3	0.0	-10.0	1024	0.003059197555888783	-12.648029728828051	746786816
0	8297-275156-0004	3.0	3	0.0	-10.0	1024	0.0029525367581114477	-11.08014364565581	746950656
0	1988-24833-0002	3.0	3	0.0	-10.0	1024	0.0030484305487738714	-13.335508740154992	746999808
0	5694-64038-0020	3.0	3	0.0	-10.0	1024	0.002517577848936382	-11.311249934690586	747040768
0	7850-286674-0005	3.0	3	0.0	-10.0	1024	0.002451150845258664	-15.352554571577953	747327488
0	1462-170142-0010	3.0	3	0.0	-10.0	1024	0.0030582222071560946	-10.491094820036931	747347968
0	1988-147956-0014	3.0	3	0.0	-10.0	1024	0.003447880063738142	-10.579444846576944	747728896
0	777-126732-0005	3.0	3	0.0	-10.0	1024	0.0025966412880841423	-9.036869194265996	747802624
0	3576-138058-0001	3.0	3	0.0	-10.0	1024	0.003098080797893245	-9.671122793246406	747966464
0	8297-275156-0000	3.0	3	0.0	-10.0	1024	0.002791894333703177	-8.486320951547867	748179456
0	1988-24833-0001	3.0	3	0.0	-10.0	1024	0.0030206097496880426	-12.138900186340368	748445696
0	5338-284437-0027	3.0	3	0.0	-10.0	1024	0.0034111227308000836	-12.259464465450057	748531712
0	3000-15664-0019	3.0	3	0.0	-10.0	1024	0.0029529384944749913	-4.852615485068725	748716032
0	7850-286674-0008	3.0	3	0.0	-10.0	1024	0.0034858385721842446	-12.867575657360783	748605440
0	8297-275156-0007	3.0	3	0.0	-10.0	1024	0.002289872169494629	-5.464416230461648	749031424
0	251-118436-0023	3.0	3	0.0	-10.0	1024	0.003001635724847967	-9.712487256257626	749121536
0	1988-147956-0012	3.0	3	0.0	-10.0	1024	0.0032788326865748354	-9.878107322040417	749371392
0	2035-152373-0007	3.0	3	0.0	-10.0	1024	0.0029058366451623304	-14.77371127957336	749428736
0	2035-147960-0004	3.0	3	0.0	-10.0	1024	0.0032527996943547176	-12.45118897802364	749625344
0	5895-34622-0018	3.0	3	0.0	-10.0	1024	0.003120199162909325	-14.028292330192958	749879296
0	1462-170142-0039	3.0	3	0.0	-10.0	1024	0.0028972469392370007	-13.17608088415337	749854720
0	777-126732-0001	3.0	3	0.0	-10.0	1024	0.003377642896440294	-10.97531772877409	750104576
0	7976-110523-0001	3.0	3	0.0	-10.0	1024	0.0028581075501023677	-12.170851995970349	750219264
0	5895-34629-0024	3.0	3	0.0	-10.0	1024	0.0026386737823486327	-12.191544787838177	750374912
0	2035-147961-0012	3.0	3	0.0	-10.0	1024	0.00270911247011215	-15.807712396595994	750358528
0	1988-24833-0025	3.0	3	0.0	-10.0	1024	0.0035304341997419086	-10.170485675117355	750686208
0	1988-147956-0006	3.0	3	0.0	-10.0	1024	0.0025461018085479736	-13.134006372116644	750874624
0	7976-110523-0012	3.0	3	0.0	-10.0	1024	0.0025476946759579785	-11.429002476915278	752844800
0	6241-61943-0002	3.0	3	0.0	-10.0	1024	0.003092848977377248	-12.799743005665027	752857088
0	1272-141231-0005	3.0	3	0.0	-10.0	1024	0.0025457262992858885	-6.741228559405079	753111040
0	5895-34615-0008	3.0	3	0.0	-10.0	1024	0.0031919658184051515	-15.133058438626282	753315840
0	1272-141231-0023	3.0	3	0.0	-10.0	1024	0.003050993789326061	-8.0266391237471	753270784
0	1462-170142-0031	3.0	3	0.0	-10.0	1024	0.0031883425828887193	-10.353634040544296	753709056
0	5338-284437-0001	3.0	3	0.0	-10.0	1024	0.002669265193323935	-15.85068812460882	753668096
0	251-136532-0014	3.0	3	0.0	-10.0	1024	0.003682202763027615	-10.265170437211033	753987584
0	251-136532-0008	3.0	3	0.0	-10.0	1024	0.002559058806475471	-9.68447774148563	754098176
0	6295-244435-0019	3.0	3	0.0	-10.0	1024	0.003265725938897384	-5.904313043231877	754290688
0	7850-286674-0000	3.0	3	0.0	-10.0	1024	0.0028994131088256837	-14.364571551879894	754311168
0	1272-141231-0011	3.0	3	0.0	-10.0	1024	0.0026120793992194576	-9.2746446876882	754352128
0	8842-304647-0011	3.0	3	0.0	-10.0	1024	0.0022332088969578253	-13.85606768311062	754786304
0	84-121550-0014	3.0	3	0.0	-10.0	1024	0.002384830088842483	-10.692538459348157	757035008
0	1993-147964-0003	3.0	3	0.0	-10.0	1024	0.0030714911083842434	-10.767901878446814	756998144
0	251-118436-0004	3.0	3	0.0	-10.0	1024	0.0030086498994093677	-11.842268426186038	757071872
0	3752-4944-0021	3.0	3	0.0	-10.0	1024	0.0029515560637129114	-7.722549164052256	757211136
0	3576-138058-0015	3.0	3	0.0	-10.0	1024	0.002298169665866428	-10.78360782657667	759480320
0	1272-141231-0026	3.0	3	0.0	-10.0	1024	0.0031257212162017823	-9.995962477304069	759685120
0	5895-34622-0011	3.0	3	0.0	-10.0	1024	0.002970990927323051	-10.534054786542196	759586816
0	6295-244435-0035	3.0	3	0.0	-10.0	1024	0.0030045407883664394	-6.619550213572315	759816192
0	1988-24833-0010	3.0	3	0.0	-10.0	1024	0.003218543529510498	-15.762235934665288	760012800
0	2035-147961-0024	3.0	3	0.0	-10.0	1024	0.0033077566247237357	-12.357381876310798	760184832
0	3752-4944-0019	3.0	3	0.0	-10.0	1024	0.00337500704659356	-7.402659176386783	760201216
0	1272-141231-0025	3.0	3	25.0	-10.0	1024	0.0030413893766181414	-4.064781107964668	760459264
0	6241-61946-0003	3.0	3	25.0	-10.0	1024	0.0030526789751919832	-9.004918050324056	760524800
0	7976-110523-0006	3.0	3	25.0	-10.0	1024	0.0017367075155447194	-10.609484138294775	762748928
0	1988-24833-0014	3.0	3	25.0	-10.0	1024	0.0031377851963043215	-14.029536595425927	762957824
0	3000-15664-0031	3.0	3	25.0	-10.0	1024	0.0027748714793812143	-7.475651989073642	763166720
0	5895-34629-0009	3.0	3	25.0	-10.0	1024	0.0025042392112113333	-9.404971060053196	763269120
0	1462-170145-0015	3.0	3	25.0	-10.0	1024	0.003034517500135634	-12.131311198390701	763518976
0	3000-15664-0022	3.0	3	25.0	-10.0	1024	0.0032213866710662843	-5.634314325984445	763678720
0	2428-83699-0020	3.0	3	25.0	-10.0	1024	0.0033000615926889274	-11.254123827649307	763564032
0	3752-4944-0003	3.0	3	25.0	-10.0	1024	0.003109384666789662	-6.176654581305954	763920384
0	3000-15664-0046	3.0	3	25.0	-10.0	1024	0.003107647563135901	-8.93320906488354	763985920
0	5895-34615-0002	3.0	3	25.0	-10.0	1024	0.003201267936012962	-11.135373803540883	764231680
0	1272-135031-0003	3.0	3	25.0	-10.0	1024	0.002533855438232422	-5.46264666721034	764387328
0	6319-57405-0000	3.0	3	25.0	-10.0	1024	0.0023061214609349026	-9.467392132682948	764399616
0	1272-135031-0020	3.0	3	25.0	-10.0	1024	0.0025826295216878257	-5.795874052538132	764555264
0	5895-34615-0019	3.0	3	25.0	-10.0	1024	0.003109892209370931	-12.659477913746668	764960768
0	174-168635-0017	3.0	3	25.0	-10.0	1024	0.0028801697951096753	-11.203609572001476	765038592
0	1462-170142-0023	3.0	3	25.0	-10.0	1024	0.003303039073944092	-8.676616953690564	765169664
0	1988-147956-0020	3.0	3	25.0	-10.0	1024	0.0031987011432647707	-5.368970790923768	765321216
0	174-168635-0001	3.0	3	25.0	-10.0	1024	0.00256187621861288	-10.979547732478832	765382656
0	3576-138058-0007	3.0	3	25.0	-10.0	1024	0.002767592668533325	-9.88883547430481	765554688
0	1462-170142-0006	3.0	3	25.0	-10.0	1024	0.00327250832005551	-11.354446456495058	765530112
0	5694-64038-0024	3.0	3	25.0	-10.0	1024	0.003325343132019043	-6.847036785121836	765673472
0	3752-4944-0006	3.0	3	25.0	-10.0	1024	0.0027469572473744876	-7.308892844443003	765906944
0	3576-138058-0029	3.0	3	25.0	-10.0	1024	0.0021638436750932174	-9.098419018705084	773533696
0	1272-135031-0006	3.0	3	25.0	-10.0	1024	0.00384058402134822	-8.020062460281101	773529600
0	3752-4944-0033	3.0	3	25.0	-10.0	1024	0.0017493168512980144	-12.023992816561615	773603328
0	6295-244435-0025	3.0	3	25.0	-10.0	1024	0.0036384198400709364	-9.017311463303503	773865472
0	3536-23268-0006	3.0	3	25.0	-10.0	1024	0.0028991038982684797	-10.07469086004917	774017024
0	777-126732-0054	3.0	3	25.0	-10.0	1024	0.003378845924554869	-5.698429897789018	774078464
0	2035-152373-0009	3.0	3	25.0	-10.0	1024	0.0025662653373949456	-10.990471575962077	774246400
0	84-121550-0013	3.0	3	25.0	-10.0	1024	0.0026975188936506	-9.712344386670855	774512640
0	6295-244435-0009	3.0	3	25.0	-10.0	1024	0.003249626410634894	-5.570230354739643	774729728
0	2428-83699-0015	3.0	3	25.0	-10.0	1024	0.0017604759761265347	-10.550383744182357	774762496
0	251-136532-0018	3.0	3	25.0	-10.0	1024	0.0022966702779134113	-9.552243584939449	774930432
0	2803-154320-0000	3.0	3	25.0	-10.0	1024	0.0032485524813334146	-6.498771912575437	774983680
0	3536-23268-0001	3.0	3	25.0	-10.0	1024	0.0037954468880930254	-9.965012973840494	775053312
0	2428-83699-0000	3.0	3	25.0	-10.0	1024	0.0017561579859533974	-7.159099845186958	775147520
0	6319-57405-0011	3.0	3	25.0	-10.0	1024	0.002790870337650694	-9.321138948542977	775290880
0	1988-147956-0028	3.0	3	25.0	-10.0	1024	0.0033357209629482692	-7.420641824301234	775618560
0	1988-147956-0022	3.0	3	25.0	-10.0	1024	0.0031748414039611816	-7.429075420432031	775749632
0	84-121550-0005	3.0	3	25.0	-10.0	1024	0.00317685604095459	-10.201862300266708	775925760
0	1272-141231-0022	3.0	3	25.0	-10.0	1024	0.002525875013168544	-7.690448232957474	776130560
0	84-121550-0011	3.0	3	25.0	-10.0	1024	0.0028699684143066407	-11.787758086088893	776212480
0	5338-284437-0005	3.0	3	25.0	-10.0	1024	0.002901144027709961	-10.886235424674556	776327168
0	777-126732-0039	3.0	3	25.0	-10.0	1024	0.0037654712796211243	-9.138678100433626	776351744
0	1462-170142-0028	3.0	3	25.0	-10.0	1024	0.0017570079641139253	-11.190917138803806	776577024
0	84-121550-0029	3.0	3	25.0	-10.0	1024	0.002595961093902588	-13.544399033241302	776605696
0	3752-4944-0027	3.0	3	25.0	-10.0	1024	0.002767536375257704	-7.903607057453793	776871936
0	7976-110523-0009	3.0	3	25.0	-10.0	1024	0.003741063177585602	-7.490403796566262	776908800
0	8297-275156-0004	3.0	3	25.0	-10.0	1024	0.0017491666282095561	-8.37919347607585	777003008
0	1988-24833-0002	3.0	3	25.0	-10.0	1024	0.002812021428888494	-11.612932661978308	776884224
0	5694-64038-0020	3.0	3	25.0	-10.0	1024	0.00249403715133667	-9.56465377406892	777211904
0	7850-286674-0005	3.0	3	25.0	-10.0	1024	0.002356629901462131	-12.57274428895081	777363456
0	1462-170142-0010	3.0	3	25.0	-10.0	1024	0.002806695607992319	-10.52169022701393	777441280
0	1988-147956-0014	3.0	3	25.0	-10.0	1024	0.003428561346871512	-6.049866298911634	777785344
0	777-126732-0005	3.0	3	25.0	-10.0	1024	0.0028376264392205005	-7.436181916877733	777805824
0	3576-138058-0001	3.0	3	25.0	-10.0	1024	0.00345832651311701	-8.053171350773434	777863168
0	8297-275156-0000	3.0	3	25.0	-10.0	1024	0.002834098679678781	-7.287503319402835	778121216
0	1988-24833-0001	3.0	3	25.0	-10.0	1024	0.0023835910839980906	-11.81960794380771	778268672
0	5338-284437-0027	3.0	3	25.0	-10.0	1024	0.0031882524490356445	-9.644463838572527	778477568
0	3000-15664-0019	3.0	3	25.0	-10.0	1024	0.003151291608810425	-5.497776109243872	778608640
0	7850-286674-0008	3.0	3	25.0	-10.0	1024	0.0033481231955594794	-10.78306225264017	778719232
0	8297-275156-0007	3.0	3	25.0	-10.0	1024	0.0030368295582858	-7.62487023744842	778719232
0	251-118436-0023	3.0	3	25.0	-10.0	1024	0.0031333186409690165	-11.892305730501871	779059200
0	1988-147956-0012	3.0	3	25.0	-10.0	1024	0.0025304357210795083	-6.454360197367875	779214848
0	2035-152373-0007	3.0	3	25.0	-10.0	1024	0.004045605659484863	-12.929878057420591	779108352
0	2035-147960-0004	3.0	3	25.0	-10.0	1024	0.0017502348998497273	-11.90216629738314	779218944
0	5895-34622-0018	3.0	3	25.0	-10.0	1024	0.00316433310508728	-8.839138381347269	779382784
0	1462-170142-0039	3.0	3	25.0	-10.0	1024	0.0026908574565764395	-9.573679938037435	779616256
0	777-126732-0001	3.0	3	25.0	-10.0	1024	0.0033889677789476183	-6.050612912855843	779653120
0	7976-110523-0001	3.0	3	25.0	-10.0	1024	0.0030793168328025126	-11.591423638382503	779943936
0	5895-34629-0024	3.0	3	25.0	-10.0	1024	0.0026466406308687652	-9.041806630467844	780013568
0	2035-147961-0012	3.0	3	25.0	-10.0	1024	0.002949074202892827	-12.745238331184732	780083200
0	1988-24833-0025	3.0	3	25.0	-10.0	1024	0.003295327487744783	-10.170765088462986	780357632
0	1988-147956-0006	3.0	3	25.0	-10.0	1024	0.003211758857549623	-10.310647090721956	780447744
0	7976-110523-0012	3.0	3	25.0	-10.0	1024	0.0033935168210197895	-10.569155342865965	780558336
0	6241-61943-0002	3.0	3	25.0	-10.0	1024	0.003131106842395871	-9.387090976431027	780656640
0	1272-141231-0005	3.0	3	25.0	-10.0	1024	0.003283883395947908	-7.597629118238417	780902400
0	5895-34615-0008	3.0	3	25.0	-10.0	1024	0.0032841384410858153	-12.363115570087366	781058048
0	1272-141231-0023	3.0	3	25.0	-10.0	1024	0.0032971163053770324	-6.972289434411257	781238272
0	1462-170142-0031	3.0	3	25.0	-10.0	1024	0.0030938192855480104	-9.624083714511315	781299712
0	5338-284437-0001	3.0	3	25.0	-10.0	1024	0.0022140173684983026	-12.385908876099911	785969152
0	251-136532-0014	3.0	3	25.0	-10.0	1024	0.0032915870348612466	-8.853497663057453	786284544
0	251-136532-0008	3.0	3	25.0	-10.0	1024	0.003881723650040165	-5.638720933963423	786079744
0	6295-244435-0019	3.0	3	25.0	-10.0	1024	0.0017656591203477647	-9.797009893664185	786354176
0	7850-286674-0000	3.0	3	25.0	-10.0	1024	0.003075794740156694	-14.568475592664578	786411520
0	1272-141231-0011	3.0	3	25.0	-10.0	1024	0.0024838477750367756	-8.762530079133189	786735104
0	8842-304647-0011	3.0	3	25.0	-10.0	1024	0.0031219601631164553	-13.10219193699631	786944000
0	84-121550-0014	3.0	3	25.0	-10.0	1024	0.0023931789398193358	-11.304713820567692	788643840
0	1993-147964-0003	3.0	3	25.0	-10.0	1024	0.0030310533263466573	-9.996498961167742	789012480
0	251-118436-0004	3.0	3	25.0	-10.0	1024	0.0033172465659476614	-8.413621210800878	789024768
0	3752-4944-0021	3.0	3	25.0	-10.0	1024	0.0023290054085328407	-5.857228604232101	789250048
0	3576-138058-0015	3.0	3	25.0	-10.0	1024	0.003597782504174017	-8.538926361158655	789319680
0	1272-141231-0026	3.0	3	25.0	-10.0	1024	0.0017564936382014576	-7.0156397705579066	789426176
0	5895-34622-0011	3.0	3	25.0	-10.0	1024	0.0030408182809519213	-8.954931138507163	789491712
0	6295-244435-0035	3.0	3	25.0	-10.0	1024	0.002927851676940918	-4.550991251789377	789913600
0	1988-24833-0010	3.0	3	25.0	-10.0	1024	0.003075019879774614	-14.228010341199052	789938176
0	2035-147961-0024	3.0	3	25.0	-10.0	1024	0.0027280767758687337	-12.698172101727256	789966848
0	3752-4944-0019	3.0	3	25.0	-10.0	1024	0.0030211313911106276	-7.830886994577497	790200320
0	1272-141231-0025	3.0	3	15.0	-10.0	1024	0.0027281897408621652	-5.5408409002213705	790396928
0	6241-61946-0003	3.0	3	15.0	-10.0	1024	0.0030391445526709924	-10.018961831297197	790482944
0	7976-110523-0006	3.0	3	15.0	-10.0	1024	0.00293006215776716	-10.787347967274378	790564864
0	1988-24833-0014	3.0	3	15.0	-10.0	1024	0.003229391574859619	-13.939178391089573	790712320
0	3000-15664-0031	3.0	3	15.0	-10.0	1024	0.0027088888229862334	-4.415621185132008	791023616
0	5895-34629-0009	3.0	3	15.0	-10.0	1024	0.002518727972700789	-11.748676945673182	791113728
0	1462-170145-0015	3.0	3	15.0	-10.0	1024	0.002619067827860514	-9.265285663347319	791207936
0	3000-15664-0022	3.0	3	15.0	-10.0	1024	0.002523444493611654	-5.033185424992218	791314432
0	2428-83699-0020	3.0	3	15.0	-10.0	1024	0.0027940405739678275	-9.185894443037313	791511040
0	3752-4944-0003	3.0	3	15.0	-10.0	1024	0.0030527114868164062	-6.497814137150554	791572480
0	3000-15664-0046	3.0	3	15.0	-10.0	1024	0.003704418454851423	-7.3903488277799445	791838720
0	5895-34615-0002	3.0	3	15.0	-10.0	1024	0.0025997253564687874	-12.346734075017494	792403968
0	1272-135031-0003	3.0	3	15.0	-10.0	1024	0.0025450161525181363	-4.248603046951315	792698880
0	6319-57405-0000	3.0	3	15.0	-10.0	1024	0.0033252034868512833	-9.241198384253979	792707072
0	1272-135031-0020	3.0	3	15.0	-10.0	1024	0.0036799576547410754	-6.233891343575699	793063424
0	5895-34615-0019	3.0	3	15.0	-10.0	1024	0.0025171566009521483	-10.759054792842626	793124864
0	174-168635-0017	3.0	3	15.0	-10.0	1024	0.003000617027282715	-10.104298648574003	793157632
0	1462-170142-0023	3.0	3	15.0	-10.0	1024	0.003241276741027832	-10.353634777452449	793219072
0	1988-147956-0020	3.0	3	15.0	-10.0	1024	0.0036578327417373657	-5.407364903537663	793260032
0	174-168635-0001	3.0	3	15.0	-10.0	1024	0.0017521992707863832	-10.577120922523708	793374720
0	3576-138058-0007	3.0	3	15.0	-10.0	1024	0.0030356438263602877	-8.895929444909704	793649152
0	1462-170142-0006	3.0	3	15.0	-10.0	1024	0.002792862226378243	-9.758310145315152	793645056
0	5694-64038-0024	3.0	3	15.0	-10.0	1024	0.0028052633458917793	-8.479451120893595	793800704
0	3752-4944-0006	3.0	3	15.0	-10.0	1024	0.0026995979371618054	-10.426817961877097	793833472
0	3576-138058-0029	3.0	3	15.0	-10.0	1024	0.0031158284443180734	-7.533420513541662	793948160
0	1272-135031-0006	3.0	3	15.0	-10.0	1024	0.0032488199380727913	-6.44006908177932	794124288
0	3752-4944-0033	3.0	3	15.0	-10.0	1024	0.003524768352508545	-10.332931700914752	794238976
0	6295-244435-0025	3.0	3	15.0	-10.0	1024	0.0031906628027194885	-7.933930452240104	794324992
0	3536-23268-0006	3.0	3	15.0	-10.0	1024	0.002437074500394155	-9.595038782800314	796098560
0	777-126732-0054	3.0	3	15.0	-10.0	1024	0.0029420554637908936	-9.226973279086707	796266496
0	2035-152373-0009	3.0	3	15.0	-10.0	1024	0.002158787823462671	-12.588353713596609	806150144
0	84-121550-0013	3.0	3	15.0	-10.0	1024	0.003148392268589565	-10.990654731797607	806223872
0	6295-244435-0009	3.0	3	15.0	-10.0	1024	0.002300895344127308	-5.28135306754752	806248448
0	2428-83699-0015	3.0	3	15.0	-10.0	1024	0.0036356040409633093	-8.424121607132996	806535168
0	251-136532-0018	3.0	3	15.0	-10.0	1024	0.0031252849933712983	-6.499707172517399	806567936
0	2803-154320-0000	3.0	3	15.0	-10.0	1024	0.0030326621476994002	-7.519567924558773	806584320
0	3536-23268-0001	3.0	3	15.0	-10.0	1024	0.002858438491821289	-9.54695656016208	806707200
0	2428-83699-0000	3.0	3	15.0	-10.0	1024	0.0029885662926567927	-7.091952124556261	806957056
0	6319-57405-0011	3.0	3	15.0	-10.0	1024	0.0034786274558619447	-11.632363384230882	807079936
0	1988-147956-0028	3.0	3	15.0	-10.0	1024	0.002681039273738861	-6.264729093930709	807079936
0	1988-147956-0022	3.0	3	15.0	-10.0	1024	0.0023702515496148	-6.252498436289201	807243776
0	84-121550-0005	3.0	3	15.0	-10.0	1024	0.0028043401007558787	-9.783809559456767	807538688
0	1272-141231-0022	3.0	3	15.0	-10.0	1024	0.002979746404683815	-6.055009274185687	807481344
0	84-121550-0011	3.0	3	15.0	-10.0	1024	0.0026695312015594	-14.275159534981206	807718912
0	5338-284437-0005	3.0	3	15.0	-10.0	1024	0.003761242175924367	-12.373895371162106	807575552
0	777-126732-0039	3.0	3	15.0	-10.0	1024	0.0017533143361409505	-10.032617584108758	807784448
0	1462-170142-0028	3.0	3	15.0	-10.0	1024	0.0035259232801549576	-8.418712154706316	807788544
0	84-121550-0029	3.0	3	15.0	-10.0	1024	0.0029587546984354654	-10.099544137649099	790827008
0	3752-4944-0027	3.0	3	15.0	-10.0	1024	0.002675122902041576	-5.90122387683097	792936448
0	7976-110523-0009	3.0	3	15.0	-10.0	1024	0.0017492285052549492	-10.306965534888384	804294656
0	8297-275156-0004	3.0	3	15.0	-10.0	1024	0.002823472023010254	-10.826268301002901	804601856
0	1988-24833-0002	3.0	3	15.0	-10.0	1024	0.002570503287845188	-10.996000429727506	804569088
0	5694-64038-0020	3.0	3	15.0	-10.0	1024	0.002481379007038317	-7.698418293686195	804884480
0	7850-286674-0005	3.0	3	15.0	-10.0	1024	0.00275507995060512	-13.328629921974596	805146624
0	1462-170142-0010	3.0	3	15.0	-10.0	1024	0.00253053175078498	-11.110859087183416	805130240
0	1988-147956-0014	3.0	3	15.0	-10.0	1024	0.003422539574759347	-8.75282609797991	805433344
0	777-126732-0005	3.0	3	15.0	-10.0	1024	0.0025601784388224282	-5.022908922315123	807481344
0	3576-138058-0001	3.0	3	15.0	-10.0	1024	0.0026095594678606305	-7.583306511350805	807796736
0	8297-275156-0000	3.0	3	15.0	-10.0	1024	0.0031740956190155776	-6.566308709976196	807989248
0	1988-24833-0001	3.0	3	15.0	-10.0	1024	0.0025074230997185957	-10.81324967547339	808116224
0	5338-284437-0027	3.0	3	15.0	-10.0	1024	0.003330475754208035	-10.666079760626648	808108032
0	3000-15664-0019	3.0	3	15.0	-10.0	1024	0.0025205805494978623	-6.329765404487555	808562688
0	7850-286674-0008	3.0	3	15.0	-10.0	1024	0.0030806619067524754	-10.461528544307725	808665088
0	8297-275156-0007	3.0	3	15.0	-10.0	1024	0.002360473508420198	-6.5159584543885245	811012096
0	251-118436-0023	3.0	3	15.0	-10.0	1024	0.0030388886278325863	-8.253295621329041	811065344
0	1988-147956-0012	3.0	3	15.0	-10.0	1024	0.0025400519371032715	-7.843211059899321	811212800
0	2035-152373-0007	3.0	3	15.0	-10.0	1024	0.0026974554719596073	-12.851592910393382	811347968
0	2035-147960-0004	3.0	3	15.0	-10.0	1024	0.003039545483059353	-14.164485541902238	811626496
0	5895-34622-0018	3.0	3	15.0	-10.0	1024	0.002808517879909939	-10.091562778648694	811663360
0	1462-170142-0039	3.0	3	15.0	-10.0	1024	0.002820687634604318	-10.141779735000213	811864064
0	777-126732-0001	3.0	3	15.0	-10.0	1024	0.0034556719991895887	-9.284867208914957	812072960
0	7976-110523-0001	3.0	3	15.0	-10.0	1024	0.0025343282802684887	-9.850351123365698	812220416
0	5895-34629-0024	3.0	3	15.0	-10.0	1024	0.0017440172342153696	-10.036688419894713	812367872
0	2035-147961-0012	3.0	3	15.0	-10.0	1024	0.0030452500690113416	-13.538653044424908	812417024
0	1988-24833-0025	3.0	3	15.0	-10.0	1024	0.0031337959821834123	-11.381416544298872	812449792
0	1988-147956-0006	3.0	3	15.0	-10.0	1024	0.0024158758275649125	-13.322386224623486	814432256
0	7976-110523-0012	3.0	3	15.0	-10.0	1024	0.001744819065881154	-9.232737949323532	819724288
0	6241-61943-0002	3.0	3	15.0	-10.0	1024	0.003044965655304665	-10.200433613473114	819978240
0	1272-141231-0005	3.0	3	15.0	-10.0	1024	0.002694626323512343	-6.642561951685599	820011008
0	5895-34615-0008	3.0	3	15.0	-10.0	1024	0.0030090312163035073	-13.16156446327885	820183040
0	1272-141231-0023	3.0	3	15.0	-10.0	1024	0.0030404762788252397	-7.689332180357669	820219904
0	1462-170142-0031	3.0	3	15.0	-10.0	1024	0.002576542528052079	-11.309876814854496	820555776
0	5338-284437-0001	3.0	3	15.0	-10.0	1024	0.0034473067835757605	-10.394299255248749	820531200
0	251-136532-0014	3.0	3	15.0	-10.0	1024	0.003450247976515028	-10.85989449376062	820871168
0	251-136532-0008	3.0	3	15.0	-10.0	1024	0.0031862549665497572	-9.22517808850776	821030912
0	6295-244435-0019	3.0	3	15.0	-10.0	1024	0.0036989590700934917	-6.988629894947682	821051392
0	7850-286674-0000	3.0	3	15.0	-10.0	1024	0.00229261685343622	-13.103711495443541	821350400
0	1272-141231-0011	3.0	3	15.0	-10.0	1024	0.0031621700678116237	-7.447228297068392	821264384
0	8842-304647-0011	3.0	3	15.0	-10.0	1024	0.0030581618464270302	-11.834051573930848	821534720
0	84-121550-0014	3.0	3	15.0	-10.0	1024	0.0024160104639389937	-8.433673060413627	821575680
0	1993-147964-0003	3.0	3	15.0	-10.0	1024	0.0028693769492355047	-9.980301897773248	821563392
0	251-118436-0004	3.0	3	15.0	-10.0	1024	0.002872352416698749	-6.147235152095391	821837824
0	3752-4944-0021	3.0	3	15.0	-10.0	1024	0.0032773896267539577	-5.895771360799342	822099968
0	3576-138058-0015	3.0	3	15.0	-10.0	1024	0.0029887427454409394	-8.900450438516785	822108160
0	1272-141231-0026	3.0	3	15.0	-10.0	1024	0.002521692095576106	-8.009509176126528	822206464
0	5895-34622-0011	3.0	3	15.0	-10.0	1024	0.002555971714987684	-10.347412732658988	822235136
0	6295-244435-0035	3.0	3	15.0	-10.0	1024	0.0030337675758030105	-4.538880995736023	822390784
0	1988-24833-0010	3.0	3	15.0	-10.0	1024	0.003036434451738993	-14.241724205943907	822603776
0	2035-147961-0024	3.0	3	15.0	-10.0	1024	0.0027327418327331545	-12.06053616184116	822538240
0	3752-4944-0019	3.0	3	15.0	-10.0	1024	0.002935761990754501	-7.519232935223914	822734848
0	1272-141231-0025	3.0	1	-5.0	-10.0	1024	0.0025034877989027235	-6.701892557434707	822947840
0	6241-61946-0003	3.0	1	-5.0	-10.0	1024	0.002721146533363744	-15.566703420125208	823115776
0	7976-110523-0006	3.0	1	-5.0	-10.0	1024	0.002333294485033173	-13.501403918460227	824438784
0	1988-24833-0014	3.0	1	-5.0	-10.0	1024	0.0031520187854766845	-16.822670625580525	824532992
0	3000-15664-0031	3.0	1	-5.0	-10.0	1024	0.0030204894694876162	-8.834949378678235	824524800
0	5895-34629-0009	3.0	1	-5.0	-10.0	1024	0.0025116688496357687	-14.483866833420898	824590336
0	1462-170145-0015	3.0	1	-5.0	-10.0	1024	0.0023392426340203536	-16.02797758660564	824827904
0	3000-15664-0022	3.0	1	-5.0	-10.0	1024	0.0025363824306390225	-10.195092127643656	825122816
0	2428-83699-0020	3.0	1	-5.0	-10.0	1024	0.0031749725341796873	-13.482531549215782	825221120
0	3752-4944-0003	3.0	1	-5.0	-10.0	1024	0.0030682899735190654	-7.978699497265604	825159680
0	3000-15664-0046	3.0	1	-5.0	-10.0	1024	0.0024347901344299316	-13.562393749450091	825225216
0	5895-34615-0002	3.0	1	-5.0	-10.0	1024	0.0030066689779592115	-14.326815785734851	825589760
0	1272-135031-0003	3.0	1	-5.0	-10.0	1024	0.0025311883290608725	-9.357894192251287	827379712
0	6319-57405-0000	3.0	1	-5.0	-10.0	1024	0.002222475252653423	-11.702076393804974	830558208
0	1272-135031-0020	3.0	1	-5.0	-10.0	1024	0.002764695311245853	-8.942932407226689	830705664
0	5895-34615-0019	3.0	1	-5.0	-10.0	1024	0.002247662455947311	-18.236320214589355	830922752
0	174-168635-0017	3.0	1	-5.0	-10.0	1024	0.0029880512844432483	-18.054631197418164	831016960
0	1462-170142-0023	3.0	1	-5.0	-10.0	1024	0.0031409371982921252	-11.700685473128463	831365120
0	1988-147956-0020	3.0	1	-5.0	-10.0	1024	0.0022887216424042323	-10.875404330160634	831545344
0	174-168635-0001	3.0	1	-5.0	-10.0	1024	0.00293942638065504	-15.120786816261983	831520768
0	3576-138058-0007	3.0	1	-5.0	-10.0	1024	0.0028030148574284147	-14.193523651638923	831668224
0	1462-170142-0006	3.0	1	-5.0	-10.0	1024	0.002328641635855449	-12.012592521464875	831938560
0	5694-64038-0024	3.0	1	-5.0	-10.0	1024	0.0027498505332253197	-10.977914760312242	832151552
0	3752-4944-0006	3.0	1	-5.0	-10.0	1024	0.002719988588426934	-8.072099748191977	832196608
0	3576-138058-0029	3.0	1	-5.0	-10.0	1024	0.002953974100259634	-14.49693707008037	832528384
0	1272-135031-0006	3.0	1	-5.0	-10.0	1024	0.0026402585208415985	-7.273287268069227	834650112
0	3752-4944-0033	3.0	1	-5.0	-10.0	1024	0.002594293053470441	-12.395895564210178	834744320
0	6295-244435-0025	3.0	1	-5.0	-10.0	1024	0.002337090512539478	-10.52701015504491	835092480
0	3536-23268-0006	3.0	1	-5.0	-10.0	1024	0.0032036645071847098	-13.797339868179893	825040896
0	777-126732-0054	3.0	1	-5.0	-10.0	1024	0.0032849133014678953	-11.986763687551827	825192448
0	2035-152373-0009	3.0	1	-5.0	-10.0	1024	0.0023197062472079663	-15.382405777780392	819433472
0	84-121550-0013	3.0	1	-5.0	-10.0	1024	0.0022572967984260768	-13.185399582880216	837050368
0	6295-244435-0009	3.0	1	-5.0	-10.0	1024	0.003439299762248993	-9.774979186840858	837087232
0	2428-83699-0015	3.0	1	-5.0	-10.0	1024	0.0017630645206996372	-10.760908666780944	837124096
0	251-136532-0018	3.0	1	-5.0	-10.0	1024	0.002271641183782507	-11.221226239260535	837365760
0	2803-154320-0000	3.0	1	-5.0	-10.0	1024	0.002362276232519815	-10.364634844645053	837640192
0	3536-23268-0001	3.0	1	-5.0	-10.0	1024	0.002408116291730832	-14.341658867467304	837623808
0	2428-83699-0000	3.0	1	-5.0	-10.0	1024	0.002579780725332407	-13.154148527540732	837836800
0	6319-57405-0011	3.0	1	-5.0	-10.0	1024	0.0029757885222739364	-11.431489469623004	837971968
0	1988-147956-0028	3.0	1	-5.0	-10.0	1024	0.002367698627969493	-11.025802848310569	840298496
0	1988-147956-0022	3.0	1	-5.0	-10.0	1024	0.002815833458533654	-11.947031462072706	840323072
0	84-121550-0005	3.0	1	-5.0	-10.0	1024	0.002249709346838165	-12.919091146524327	842678272
0	1272-141231-0022	3.0	1	-5.0	-10.0	1024	0.0032262802124023438	-8.655045929343054	842907648
0	84-121550-0011	3.0	1	-5.0	-10.0	1024	0.0025015620442179892	-13.963110567702584	842952704
0	5338-284437-0005	3.0	1	-5.0	-10.0	1024	0.0030617009509693494	-14.073570270519413	843284480
0	777-126732-0039	3.0	1	-5.0	-10.0	1024	0.0030645211537679035	-12.129534481493243	828960768
0	1462-170142-0028	3.0	1	-5.0	-10.0	1024	0.002956111380394469	-11.559890511167412	828903424
0	84-121550-0029	3.0	1	-5.0	-10.0	1024	0.0017553513203192195	-12.03405685530139	839512064
0	3752-4944-0027	3.0	1	-5.0	-10.0	1024	0.0022876578934338627	-6.800826768250326	842731520
0	7976-110523-0009	3.0	1	-5.0	-10.0	1024	0.0024589174672176965	-12.788043190726995	842792960
0	8297-275156-0004	3.0	1	-5.0	-10.0	1024	0.002845777915074275	-13.12681473987331	842862592
0	1988-24833-0002	3.0	1	-5.0	-10.0	1024	0.002591146363152398	-16.085530441331937	843051008
0	5694-64038-0020	3.0	1	-5.0	-10.0	1024	0.0024665499988355136	-14.155755688808844	843210752
0	7850-286674-0005	3.0	1	-5.0	-10.0	1024	0.00244063138961792	-16.855924758422866	844185600
0	1462-170142-0010	3.0	1	-5.0	-10.0	1024	0.0017996099260118273	-11.276548098678765	844476416
0	1988-147956-0014	3.0	1	-5.0	-10.0	1024	0.0033701964787074498	-11.519191867113417	844832768
0	777-126732-0005	3.0	1	-5.0	-10.0	1024	0.0027386204141085263	-12.634031456226605	844824576
0	3576-138058-0001	3.0	1	-5.0	-10.0	1024	0.0023763508632265286	-10.361286217686807	845647872
0	8297-275156-0000	3.0	1	-5.0	-10.0	1024	0.002879385437284197	-12.82301606993088	845856768
0	1988-24833-0001	3.0	1	-5.0	-10.0	1024	0.0022275831739781266	-16.817876216028726	850018304
0	5338-284437-0027	3.0	1	-5.0	-10.0	1024	0.0026606151035853793	-13.967686480635725	850006016
0	3000-15664-0019	3.0	1	-5.0	-10.0	1024	0.0024217970231000113	-9.079230464063242	851664896
0	7850-286674-0008	3.0	1	-5.0	-10.0	1024	0.0030659409456474836	-14.935498594376853	851701760
0	8297-275156-0007	3.0	1	-5.0	-10.0	1024	0.002114523540843617	-10.936098365916516	854028288
0	251-118436-0023	3.0	1	-5.0	-10.0	1024	0.002943331545049494	-12.785149210434536	854048768
0	1988-147956-0012	3.0	1	-5.0	-10.0	1024	0.002696206604225048	-10.29798509768531	854061056
0	2035-152373-0007	3.0	1	-5.0	-10.0	1024	0.0022937745758981414	-16.674518711216542	856391680
0	2035-147960-0004	3.0	1	-5.0	-10.0	1024	0.00276941677619671	-17.091319487344578	856580096
0	5895-34622-0018	3.0	1	-5.0	-10.0	1024	0.0017501871350785376	-18.003184555407028	856809472
0	1462-170142-0039	3.0	1	-5.0	-10.0	1024	0.002753307079446727	-11.144138429127867	856920064
0	777-126732-0001	3.0	1	-5.0	-10.0	1024	0.003387186262342665	-15.156967534201168	856903680
0	7976-110523-0001	3.0	1	-5.0	-10.0	1024	0.0017576507619909338	-13.016979369023288	857014272
0	5895-34629-0024	3.0	1	-5.0	-10.0	1024	0.0026380025423490086	-13.19531495331719	857288704
0	2035-147961-0012	3.0	1	-5.0	-10.0	1024	0.0026844720991830977	-16.46312645608567	857489408
0	1988-24833-0025	3.0	1	-5.0	-10.0	1024	0.003002488094827403	-13.248445729593785	857690112
0	1988-147956-0006	3.0	1	-5.0	-10.0	1024	0.002432834400850184	-16.61346963474264	857845760
0	7976-110523-0012	3.0	1	-5.0	-10.0	1024	0.002194813922443221	-14.636581906114635	858214400
0	6241-61943-0002	3.0	1	-5.0	-10.0	1024	0.0030624256577602652	-13.335770515150449	858324992
0	1272-141231-0005	3.0	1	-5.0	-10.0	1024	0.0023873219123253455	-8.855266091824845	860606464
0	5895-34615-0008	3.0	1	-5.0	-10.0	1024	0.002043324968089228	-16.189760177173152	860868608
0	1272-141231-0023	3.0	1	-5.0	-10.0	1024	0.002210198886810787	-8.295789955455202	861003776
0	1462-170142-0031	3.0	1	-5.0	-10.0	1024	0.0029154238493546195	-12.217606500524319	861310976
0	5338-284437-0001	3.0	1	-5.0	-10.0	1024	0.0030266864627015357	-15.806787653264562	861417472
0	251-136532-0014	3.0	1	-5.0	-10.0	1024	0.0033843451076083714	-14.109327518779494	861474816
0	251-136532-0008	3.0	1	-5.0	-10.0	1024	0.002552065584394667	-9.766041058014508	861700096
0	6295-244435-0019	3.0	1	-5.0	-10.0	1024	0.002680884467230903	-8.759468509801682	862027776
0	7850-286674-0000	3.0	1	-5.0	-10.0	1024	0.002163116196940716	-17.346334136329965	864481280
0	1272-141231-0011	3.0	1	-5.0	-10.0	1024	0.0025833960502378403	-9.593266666995078	864374784
0	8842-304647-0011	3.0	1	-5.0	-10.0	1024	0.002496435835554793	-15.98882086855955	864616448
0	84-121550-0014	3.0	1	-5.0	-10.0	1024	0.0022214464843273163	-17.968248194970688	867205120
0	1993-147964-0003	3.0	1	-5.0	-10.0	1024	0.0025483442075324783	-11.01831566812091	867364864
0	251-118436-0004	3.0	1	-5.0	-10.0	1024	0.002865869265336257	-9.221039609000098	867368960
0	3752-4944-0021	3.0	1	-5.0	-10.0	1024	0.0022424417629576567	-10.152292192395453	867651584
0	3576-138058-0015	3.0	1	-5.0	-10.0	1024	0.0022439661480131603	-9.59893729883496	867942400
0	1272-141231-0026	3.0	1	-5.0	-10.0	1024	0.002310417592525482	-8.47408822471661	867917824
0	5895-34622-0011	3.0	1	-5.0	-10.0	1024	0.0023616992908975353	-19.23593929873774	868347904
0	6295-244435-0035	3.0	1	-5.0	-10.0	1024	0.0029388380050659178	-6.987167417573903	868524032
0	1988-24833-0010	3.0	1	-5.0	-10.0	1024	0.0030223180850346885	-16.145150518587563	868737024
0	2035-147961-0024	3.0	1	-5.0	-10.0	1024	0.0017655173937479655	-16.73557312116365	868749312
0	3752-4944-0019	3.0	1	-5.0	-10.0	1024	0.0030004511708798614	-11.26416129525303	868990976
0	1272-141231-0025	3.0	1	30.0	-10.0	1024	0.002150314567732985	-7.697034618988879	869330944
0	6241-61946-0003	3.0	1	30.0	-10.0	1024	0.002206413369429739	-9.233733055807978	869253120
0	7976-110523-0006	3.0	1	30.0	-10.0	1024	0.00260099396109581	-10.461950758101157	869511168
0	1988-24833-0014	3.0	1	30.0	-10.0	1024	0.0032237648963928224	-11.429644374508982	858775552
0	3000-15664-0031	3.0	1	30.0	-10.0	1024	0.00216031551361084	-6.921459354577932	890798080
0	5895-34629-0009	3.0	1	30.0	-10.0	1024	0.002502714886384852	-9.07265742454172	890900480
0	1462-170145-0015	3.0	1	30.0	-10.0	1024	0.002487373352050781	-10.339869505169501	890949632
0	3000-15664-0022	3.0	1	30.0	-10.0	1024	0.002342191148311534	-7.276218856486739	891215872
0	2428-83699-0020	3.0	1	30.0	-10.0	1024	0.002489009460845551	-8.73632887805671	891219968
0	3752-4944-0003	3.0	1	30.0	-10.0	1024	0.0030539631843566895	-6.305276142109023	891490304
0	3000-15664-0046	3.0	1	30.0	-10.0	1024	0.002449293931325277	-9.328204037907827	891584512
0	5895-34615-0002	3.0	1	30.0	-10.0	1024	0.002821977321918194	-10.573456347428422	891711488
0	1272-135031-0003	3.0	1	30.0	-10.0	1024	0.0025777816772460938	-5.745307914101479	892116992
0	6319-57405-0000	3.0	1	30.0	-10.0	1024	0.0022342644239726817	-10.842070632604488	892370944
0	1272-135031-0020	3.0	1	30.0	-10.0	1024	0.0025574050537527423	-5.627118249917034	892657664
0	5895-34615-0019	3.0	1	30.0	-10.0	1024	0.003074629362239394	-11.365695698665593	892739584
0	174-168635-0017	3.0	1	30.0	-10.0	1024	0.002814106507734819	-9.845731579780908	893034496
0	1462-170142-0023	3.0	1	30.0	-10.0	1024	0.0030949224125255237	-11.491790299257454	893100032
0	1988-147956-0020	3.0	1	30.0	-10.0	1024	0.0036840977207306894	-6.236396548995073	893157376
0	174-168635-0001	3.0	1	30.0	-10.0	1024	0.0017650872468948364	-9.78758689355548	865533952
0	3576-138058-0007	3.0	1	30.0	-10.0	1024	0.0028403103351593018	-8.508266471107579	865480704
0	1462-170142-0006	3.0	1	30.0	-10.0	1024	0.002562573258305939	-8.924746658840323	874172416
0	5694-64038-0024	3.0	1	30.0	-10.0	1024	0.0028070406480268997	-11.50947165626598	874147840
0	3752-4944-0006	3.0	1	30.0	-10.0	1024	0.0027792258340804303	-7.23481011247676	874446848
0	3576-138058-0029	3.0	1	30.0	-10.0	1024	0.002129596351777147	-6.931376136251629	897015808
0	1272-135031-0006	3.0	1	30.0	-10.0	1024	0.0022121742367744446	-6.181145823503622	897257472
0	3752-4944-0033	3.0	1	30.0	-10.0	1024	0.0017660447021028889	-12.144277192756247	897449984
0	6295-244435-0025	3.0	1	30.0	-10.0	1024	0.002356465826643274	-5.395475593895149	897540096
0	3536-23268-0006	3.0	1	30.0	-10.0	1024	0.0025915955052231297	-11.547518269219989	897658880
0	777-126732-0054	3.0	1	30.0	-10.0	1024	0.002965534726778666	-6.6807972525739086	897810432
0	2035-152373-0009	3.0	1	30.0	-10.0	1024	0.002423916333987389	-11.957416501008424	897986560
0	84-121550-0013	3.0	1	30.0	-10.0	1024	0.0023219889782844704	-10.178837860190121	898289664
0	6295-244435-0009	3.0	1	30.0	-10.0	1024	0.0025430142879486082	-4.899515250738063	898334720
0	2428-83699-0015	3.0	1	30.0	-10.0	1024	0.0033972195216587613	-9.303409180138901	898686976
0	251-136532-0018	3.0	1	30.0	-10.0	1024	0.002730393409729004	-7.288736890520031	898826240
0	2803-154320-0000	3.0	1	30.0	-10.0	1024	0.002197890570669463	-5.619119918753999	886784000
0	3536-23268-0001	3.0	1	30.0	-10.0	1024	0.002377715829300554	-10.284633589929602	886681600
0	2428-83699-0000	3.0	1	30.0	-10.0	1024	0.002619421671307276	-10.17944184581153	886906880
0	6319-57405-0011	3.0	1	30.0	-10.0	1024	0.0027532824154557854	-8.79624748152686	887095296
0	1988-147956-0028	3.0	1	30.0	-10.0	1024	0.002587510479821099	-7.480999652961573	887361536
0	1988-147956-0022	3.0	1	30.0	-10.0	1024	0.0022259647563352422	-5.937154599024865	887537664
0	84-121550-0005	3.0	1	30.0	-10.0	1024	0.002527889998062797	-9.380952993927075	887934976
0	1272-141231-0022	3.0	1	30.0	-10.0	1024	0.0021781848587152613	-7.8922129397043825	905474048
0	84-121550-0011	3.0	1	30.0	-10.0	1024	0.002173683335704188	-10.678736665379933	905756672
0	5338-284437-0005	3.0	1	30.0	-10.0	1024	0.002418968735671625	-14.08815739717201	905994240
0	777-126732-0039	3.0	1	30.0	-10.0	1024	0.003044536378648546	-10.029539260191694	906223616
0	1462-170142-0028	3.0	1	30.0	-10.0	1024	0.003139246077764602	-7.800104403017146	906342400
0	84-121550-0029	3.0	1	30.0	-10.0	1024	0.002330984081233944	-9.112251231804047	906764288
0	3752-4944-0027	3.0	1	30.0	-10.0	1024	0.002292494773864746	-7.841389183299258	906862592
0	7976-110523-0009	3.0	1	30.0	-10.0	1024	0.0033192700809902614	-7.969167628670917	906883072
0	8297-275156-0004	3.0	1	30.0	-10.0	1024	0.0030148121026846077	-9.188837344209396	907206656
0	1988-24833-0002	3.0	1	30.0	-10.0	1024	0.0017584330505794948	-11.831022503727812	907526144
0	5694-64038-0020	3.0	1	30.0	-10.0	1024	0.0028102618676644786	-7.852305551669582	907513856
0	7850-286674-0005	3.0	1	30.0	-10.0	1024	0.0025338965493279532	-12.75418895425831	907710464
0	1462-170142-0010	3.0	1	30.0	-10.0	1024	0.0027961644259366122	-10.604230253410623	907849728
0	1988-147956-0014	3.0	1	30.0	-10.0	1024	0.0034476893288748604	-7.153464442900505	907935744
0	777-126732-0005	3.0	1	30.0	-10.0	1024	0.002384986566460651	-7.568468737546848	889036800
0	3576-138058-0001	3.0	1	30.0	-10.0	1024	0.002372363339299741	-9.056492244545383	889171968
0	8297-275156-0000	3.0	1	30.0	-10.0	1024	0.0027753497873033795	-9.505946410299277	889409536
0	1988-24833-0001	3.0	1	30.0	-10.0	1024	0.003334835955971166	-9.584933856149261	889577472
0	5338-284437-0027	3.0	1	30.0	-10.0	1024	0.0026795447818816656	-14.412431631611975	889503744
0	3000-15664-0019	3.0	1	30.0	-10.0	1024	0.0023688422309027777	-4.6129993744809195	889765888
0	7850-286674-0008	3.0	1	30.0	-10.0	1024	0.003261144771132358	-12.684333771355965	890073088
0	8297-275156-0007	3.0	1	30.0	-10.0	1024	0.002233120822167212	-6.687951527395147	893501440
0	251-118436-0023	3.0	1	30.0	-10.0	1024	0.0029498392885381527	-8.428982733035834	893558784
0	1988-147956-0012	3.0	1	30.0	-10.0	1024	0.0027042395538753932	-6.089699410617428	893865984
0	2035-152373-0007	3.0	1	30.0	-10.0	1024	0.002652256719527706	-11.818580800590954	893816832
0	2035-147960-0004	3.0	1	30.0	-10.0	1024	0.0026417934533321495	-12.388334470237092	896131072
0	5895-34622-0018	3.0	1	30.0	-10.0	1024	0.0028018244990596066	-10.095799107647373	896163840
0	1462-170142-0039	3.0	1	30.0	-10.0	1024	0.0027512291730460475	-10.33762687093057	896548864
0	777-126732-0001	3.0	1	30.0	-10.0	1024	0.0034766925705803763	-8.868439929713794	896540672
0	7976-110523-0001	3.0	1	30.0	-10.0	1024	0.002546387749749261	-9.043013089251481	896778240
0	5895-34629-0024	3.0	1	30.0	-10.0	1024	0.002652105918297401	-8.641927780914866	896905216
0	2035-147961-0012	3.0	1	30.0	-10.0	1024	0.002799619327891957	-15.229914279686252	897122304
0	1988-24833-0025	3.0	1	30.0	-10.0	1024	0.00326411668644395	-10.420360900611891	897200128
0	1988-147956-0006	3.0	1	30.0	-10.0	1024	0.0024843412287095016	-10.713102260672517	897482752
0	7976-110523-0012	3.0	1	30.0	-10.0	1024	0.0022329000326303337	-11.634324339128405	897671168
0	6241-61943-0002	3.0	1	30.0	-10.0	1024	0.0032263301139654117	-10.092381634078698	897744896
0	1272-141231-0005	3.0	1	30.0	-10.0	1024	0.00239645255790962	-11.30242617737183	897859584
0	5895-34615-0008	3.0	1	30.0	-10.0	1024	0.00295242170492808	-9.898039654739318	898068480
0	1272-141231-0023	3.0	1	30.0	-10.0	1024	0.0021930582383099723	-7.410052781703826	898760704
0	1462-170142-0031	3.0	1	30.0	-10.0	1024	0.002416325242895829	-8.260286681195726	900734976
0	5338-284437-0001	3.0	1	30.0	-10.0	1024	0.002847015857696533	-12.36087631410834	900845568
0	251-136532-0014	3.0	1	30.0	-10.0	1024	0.0034233397907680934	-9.056954944933244	901181440
0	251-136532-0008	3.0	1	30.0	-10.0	1024	0.002814194985798427	-5.864853371467	901423104
0	6295-244435-0019	3.0	1	30.0	-10.0	1024	0.002687851587931315	-6.892541083431753	901713920
0	7850-286674-0000	3.0	1	30.0	-10.0	1024	0.002205640749823778	-13.397370978808123	901136384
0	1272-141231-0011	3.0	1	30.0	-10.0	1024	0.0024148180514951293	-7.297131688907212	902963200
0	8842-304647-0011	3.0	1	30.0	-10.0	1024	0.0027403959206172396	-14.333764565265025	903172096
0	84-121550-0014	3.0	1	30.0	-10.0	1024	0.0026303914877084584	-9.972088947615335	903360512
0	1993-147964-0003	3.0	1	30.0	-10.0	1024	0.0031638436201142104	-11.636162741186368	903512064
0	251-118436-0004	3.0	1	30.0	-10.0	1024	0.0028948325377244214	-4.986464549694266	903897088
0	3752-4944-0021	3.0	1	30.0	-10.0	1024	0.0025882133539172187	-8.290019765782315	903917568
0	3576-138058-0015	3.0	1	30.0	-10.0	1024	0.002510718397192053	-8.167193280061058	904015872
0	1272-141231-0026	3.0	1	30.0	-10.0	1024	0.0026302337646484375	-7.108823793261497	904167424
0	5895-34622-0011	3.0	1	30.0	-10.0	1024	0.003458574414253235	-10.838835276786046	904200192
0	6295-244435-0035	3.0	1	30.0	-10.0	1024	0.001774616241455078	-6.398898314267684	904282112
0	1988-24833-0010	3.0	1	30.0	-10.0	1024	0.002979785203933716	-17.532838316116376	904478720
0	2035-147961-0024	3.0	1	30.0	-10.0	1024	0.0027429898579915363	-12.236022386927178	904769536
0	3752-4944-0019	3.0	1	30.0	-10.0	1024	0.0032105803489685058	-7.223265490476955	904679424
0	1272-141231-0025	3.0	1	10.0	-10.0	1024	0.0025914076602820196	-8.895944351349414	905129984
0	6241-61946-0003	3.0	1	10.0	-10.0	1024	0.002312159538269043	-10.393326164079383	907497472
0	7976-110523-0006	3.0	1	10.0	-10.0	1024	0.003294262621137831	-10.677551247187777	907497472
0	1988-24833-0014	3.0	1	10.0	-10.0	1024	0.0032672524452209474	-14.523362084336487	907616256
0	3000-15664-0031	3.0	1	10.0	-10.0	1024	0.0022502322991689045	-7.055346301045446	907898880
0	5895-34629-0009	3.0	1	10.0	-10.0	1024	0.0024966678103885134	-10.200818649391785	908025856
0	1462-170145-0015	3.0	1	10.0	-10.0	1024	0.003168111894188858	-8.522644587415757	908206080
0	3000-15664-0022	3.0	1	10.0	-10.0	1024	0.0023903846740722656	-7.129617164035715	908300288
0	2428-83699-0020	3.0	1	10.0	-10.0	1024	0.002520885467529297	-10.532719473884509	908505088
0	3752-4944-0003	3.0	1	10.0	-10.0	1024	0.0017745494842529297	-6.535182511709192	908820480
0	3000-15664-0046	3.0	1	10.0	-10.0	1024	0.0025511696225120908	-8.901527873659074	910045184
0	5895-34615-0002	3.0	1	10.0	-10.0	1024	0.0021635929163355025	-12.790130990099575	934514688
0	1272-135031-0003	3.0	1	10.0	-10.0	1024	0.0028244747835047103	-4.752550474307457	934625280
0	6319-57405-0000	3.0	1	10.0	-10.0	1024	0.002647801051064143	-9.55042427646255	934920192
0	1272-135031-0020	3.0	1	10.0	-10.0	1024	0.0026494301855564117	-5.872714608154767	935133184
0	5895-34615-0019	3.0	1	10.0	-10.0	1024	0.002791803533380682	-14.924643136527829	935124992
0	174-168635-0017	3.0	1	10.0	-10.0	1024	0.0030664151365106754	-11.88486342724173	935415808
0	1462-170142-0023	3.0	1	10.0	-10.0	1024	0.003065824508666992	-8.869336266365933	935407616
0	1988-147956-0020	3.0	1	10.0	-10.0	1024	0.0022950532301416935	-8.04294461173994	935571456
0	174-168635-0001	3.0	1	10.0	-10.0	1024	0.002866464001791818	-9.686635536274009	935804928
0	3576-138058-0007	3.0	1	10.0	-10.0	1024	0.0033317863941192626	-8.791846711881943	935993344
0	1462-170142-0006	3.0	1	10.0	-10.0	1024	0.002579342829038019	-9.346581400922403	936116224
0	5694-64038-0024	3.0	1	10.0	-10.0	1024	0.002805306694724343	-7.9563922723093405	936370176
0	3752-4944-0006	3.0	1	10.0	-10.0	1024	0.0035068173157541374	-7.2239041663784676	936366080
0	3576-138058-0029	3.0	1	10.0	-10.0	1024	0.002110352999047388	-7.6615507219739944	924409856
0	1272-135031-0006	3.0	1	10.0	-10.0	1024	0.0025557763874530792	-6.290351419813404	924372992
0	3752-4944-0033	3.0	1	10.0	-10.0	1024	0.0026465316316974697	-10.496331442656569	924729344
0	6295-244435-0025	3.0	1	10.0	-10.0	1024	0.0017602168596707857	-5.63203835763435	924778496
0	3536-23268-0006	3.0	1	10.0	-10.0	1024	0.0024455742663647756	-14.186069789629341	924946432
0	777-126732-0054	3.0	1	10.0	-10.0	1024	0.002943962812423706	-10.292091932869276	925089792
0	2035-152373-0009	3.0	1	10.0	-10.0	1024	0.002092765152820049	-12.84099574013865	924135424
0	84-121550-0013	3.0	1	10.0	-10.0	1024	0.002558953834302498	-9.366658186905804	924254208
0	6295-244435-0009	3.0	1	10.0	-10.0	1024	0.0023666775744894276	-4.799285992037312	924438528
0	2428-83699-0015	3.0	1	10.0	-10.0	1024	0.003405734470912388	-10.692514942426065	924540928
0	251-136532-0018	3.0	1	10.0	-10.0	1024	0.0023195334155150134	-6.923088076737878	926887936
0	2803-154320-0000	3.0	1	10.0	-10.0	1024	0.0020761099728670985	-7.979655605510592	928018432
0	3536-23268-0001	3.0	1	10.0	-10.0	1024	0.0022244524247575516	-9.51014237685149	930009088
0	2428-83699-0000	3.0	1	10.0	-10.0	1024	0.0030782759189605714	-11.152194274295468	930213888
0	6319-57405-0011	3.0	1	10.0	-10.0	1024	0.003154433050820994	-10.116106190817739	930336768
0	1988-147956-0028	3.0	1	10.0	-10.0	1024	0.002384898455246635	-6.468017033645879	930803712
0	1988-147956-0022	3.0	1	10.0	-10.0	1024	0.0022656574087627866	-7.0552317552542565	930914304
0	84-121550-0005	3.0	1	10.0	-10.0	1024	0.0033427675565083823	-11.415769155075834	930963456
0	1272-141231-0022	3.0	1	10.0	-10.0	1024	0.002206435279240684	-7.104712712002412	933588992
0	84-121550-0011	3.0	1	10.0	-10.0	1024	0.0021192649315143453	-13.06504523608699	929820672
0	5338-284437-0005	3.0	1	10.0	-10.0	1024	0.0023663945314360826	-12.4581547415289	934088704
0	777-126732-0039	3.0	1	10.0	-10.0	1024	0.0030217647552490236	-9.397330590771878	934121472
0	1462-170142-0028	3.0	1	10.0	-10.0	1024	0.0029794611829392454	-11.831988380342704	934342656
0	84-121550-0029	3.0	1	10.0	-10.0	1024	0.002950318005620217	-9.127647750575576	934453248
0	3752-4944-0027	3.0	1	10.0	-10.0	1024	0.0024387750280908792	-6.333904767136284	934535168
0	7976-110523-0009	3.0	1	10.0	-10.0	1024	0.003106520289466495	-10.15721099378621	934625280
0	8297-275156-0004	3.0	1	10.0	-10.0	1024	0.0028922466131357048	-11.358050073937036	934965248
0	1988-24833-0002	3.0	1	10.0	-10.0	1024	0.0025670693980322946	-13.015420539836548	934895616
0	5694-64038-0020	3.0	1	10.0	-10.0	1024	0.002583249619132594	-8.351847736811466	935239680
0	7850-286674-0005	3.0	1	10.0	-10.0	1024	0.0022149519486860795	-13.561746594760804	935567360
0	1462-170142-0010	3.0	1	10.0	-10.0	1024	0.003691605159214565	-11.31612463020309	935481344
0	1988-147956-0014	3.0	1	10.0	-10.0	1024	0.0017728805541992188	-9.47386353382159	935464960
0	777-126732-0005	3.0	1	10.0	-10.0	1024	0.0019140118046810752	-6.653036953298292	935612416
0	3576-138058-0001	3.0	1	10.0	-10.0	1024	0.002100403203904254	-6.512431954958179	934010880
0	8297-275156-0000	3.0	1	10.0	-10.0	1024	0.00269123911857605	-8.79806894176244	933982208
0	1988-24833-0001	3.0	1	10.0	-10.0	1024	0.002220009603808003	-12.48724589923179	938590208
0	5338-284437-0027	3.0	1	10.0	-10.0	1024	0.0017600854237874348	-12.494641615319452	938606592
0	3000-15664-0019	3.0	1	10.0	-10.0	1024	0.002764600294607657	-3.955989457026674	938901504
0	7850-286674-0008	3.0	1	10.0	-10.0	1024	0.0031359084816866144	-10.728790318577753	939048960
0	8297-275156-0007	3.0	1	10.0	-10.0	1024	0.0021240587358350876	-6.46449215511576	935456768
0	251-118436-0023	3.0	1	10.0	-10.0	1024	0.002946772358634255	-9.607149834013	935485440
0	1988-147956-0012	3.0	1	10.0	-10.0	1024	0.0025847918457455104	-6.644693686353179	937570304
0	2035-152373-0007	3.0	1	10.0	-10.0	1024	0.0029629572578098464	-12.941225872949982	937865216
0	2035-147960-0004	3.0	1	10.0	-10.0	1024	0.002712114651997884	-13.459264548891445	937943040
0	5895-34622-0018	3.0	1	10.0	-10.0	1024	0.0024774227386865862	-9.331082884481221	938303488
0	1462-170142-0039	3.0	1	10.0	-10.0	1024	0.0025559502678948478	-9.368181280130637	938442752
0	777-126732-0001	3.0	1	10.0	-10.0	1024	0.0033877756860521105	-8.91303581705621	938512384
0	7976-110523-0001	3.0	1	10.0	-10.0	1024	0.0025949413711960252	-10.300058828986987	938737664
0	5895-34629-0024	3.0	1	10.0	-10.0	1024	0.002652410360483023	-6.7801389956432	938979328
0	2035-147961-0012	3.0	1	10.0	-10.0	1024	0.0036289922652706025	-12.606826834320968	939057152
0	1988-24833-0025	3.0	1	10.0	-10.0	1024	0.003708393343033329	-11.791480370486966	939155456
0	1988-147956-0006	3.0	1	10.0	-10.0	1024	0.001764827616074506	-12.627671588309266	939175936
0	7976-110523-0012	3.0	1	10.0	-10.0	1024	0.0019591268031827866	-13.406017570392487	965361664
0	6241-61943-0002	3.0	1	10.0	-10.0	1024	0.0029231503952381224	-9.55889237220379	965382144
0	1272-141231-0005	3.0	1	10.0	-10.0	1024	0.002385354304051661	-7.745566037559808	965640192
0	5895-34615-0008	3.0	1	10.0	-10.0	1024	0.003269044364370951	-11.999744684061081	965771264
0	1272-141231-0023	3.0	1	10.0	-10.0	1024	0.002223538958336696	-7.587670685088291	966103040
0	1462-170142-0031	3.0	1	10.0	-10.0	1024	0.002451899804567036	-8.150853311353425	966242304
0	5338-284437-0001	3.0	1	10.0	-10.0	1024	0.0021426694493898203	-11.696144683190308	966479872
0	251-136532-0014	3.0	1	10.0	-10.0	1024	0.0033098989062839085	-11.449453248191844	966737920
0	251-136532-0008	3.0	1	10.0	-10.0	1024	0.002542952968649668	-6.047875735622532	966938624
0	6295-244435-0019	3.0	1	10.0	-10.0	1024	0.0026739930349683003	-4.916059731572556	966991872
0	7850-286674-0000	3.0	1	10.0	-10.0	1024	0.002753747136969315	-13.27181808022533	967192576
0	1272-141231-0011	3.0	1	10.0	-10.0	1024	0.0025498304102155897	-10.538674685491518	967487488
0	8842-304647-0011	3.0	1	10.0	-10.0	1024	0.0018162575979081411	-13.660262046861657	967966720
0	84-121550-0014	3.0	1	10.0	-10.0	1024	0.0021903757005929947	-9.215988859506437	970563584
0	1993-147964-0003	3.0	1	10.0	-10.0	1024	0.002492334391619708	-9.505811301720188	970764288
0	251-118436-0004	3.0	1	10.0	-10.0	1024	0.001786795946267935	-9.076489545364094	943431680
0	3752-4944-0021	3.0	1	10.0	-10.0	1024	0.003067536787553267	-7.43432202224649	943431680
0	3576-138058-0015	3.0	1	10.0	-10.0	1024	0.0027584944452558246	-8.913111209565493	943702016
0	1272-141231-0026	3.0	1	10.0	-10.0	1024	0.0025629520416259764	-8.832615415611361	945946624
0	5895-34622-0011	3.0	1	10.0	-10.0	1024	0.0020350185945072277	-9.150636619386802	975122432
0	6295-244435-0035	3.0	1	10.0	-10.0	1024	0.0028091907501220704	-5.654781113666162	975278080
0	1988-24833-0010	3.0	1	10.0	-10.0	1024	0.0029878815015157065	-15.01820401653485	975417344
0	2035-147961-0024	3.0	1	10.0	-10.0	1024	0.002749351660410563	-13.523676287037901	975450112
0	3752-4944-0019	3.0	1	10.0	-10.0	1024	0.0017763867097742418	-7.446984220497254	975503360
0	1272-141231-0025	3.0	1	20.0	-10.0	1024	0.002156757090213525	-8.394699362604563	975826944
0	6241-61946-0003	3.0	1	20.0	-10.0	1024	0.0021530967770200787	-10.188152836703786	976072704
0	7976-110523-0006	3.0	1	20.0	-10.0	1024	0.0021902545680844688	-11.952865853545555	976367616
0	1988-24833-0014	3.0	1	20.0	-10.0	1024	0.0032350897789001467	-12.497087599689877	976576512
0	3000-15664-0031	3.0	1	20.0	-10.0	1024	0.002543028857972887	-5.969375445068483	976769024
0	5895-34629-0009	3.0	1	20.0	-10.0	1024	0.0025181738105980126	-8.733547957637315	976973824
0	1462-170145-0015	3.0	1	20.0	-10.0	1024	0.0023562632108989514	-8.330630306341673	977055744
0	3000-15664-0022	3.0	1	20.0	-10.0	1024	0.0031687021255493164	-5.00559400953159	977162240
0	2428-83699-0020	3.0	1	20.0	-10.0	1024	0.0026045628956386023	-9.277971738989843	962588672
0	3752-4944-0003	3.0	1	20.0	-10.0	1024	0.0030711022290316496	-7.670601813309432	962646016
0	3000-15664-0046	3.0	1	20.0	-10.0	1024	0.0032057413240758384	-9.678139725659474	962772992
0	5895-34615-0002	3.0	1	20.0	-10.0	1024	0.0028500017130149986	-12.378611539105364	963051520
0	1272-135031-0003	3.0	1	20.0	-10.0	1024	0.0030642244550916882	-5.378904962107453	962940928
0	6319-57405-0000	3.0	1	20.0	-10.0	1024	0.002254412885297809	-7.737470884422062	963264512
0	1272-135031-0020	3.0	1	20.0	-10.0	1024	0.0026362173018916963	-4.164982194959986	963563520
0	5895-34615-0019	3.0	1	20.0	-10.0	1024	0.0036992549896240233	-12.335818770352976	963383296
0	174-168635-0017	3.0	1	20.0	-10.0	1024	0.0017639762825436061	-10.750824272553226	963608576
0	1462-170142-0023	3.0	1	20.0	-10.0	1024	0.0030512972311540084	-8.653594920583041	963973120
0	1988-147956-0020	3.0	1	20.0	-10.0	1024	0.002318426674487544	-7.169956200385169	964104192
0	174-168635-0001	3.0	1	20.0	-10.0	1024	0.0025252838657326892	-12.818652399437724	964288512
0	3576-138058-0007	3.0	1	20.0	-10.0	1024	0.002794708524431501	-7.450789780176219	964521984
0	1462-170142-0006	3.0	1	20.0	-10.0	1024	0.003340263624449034	-10.456189399371173	964513792
0	5694-64038-0024	3.0	1	20.0	-10.0	1024	0.0028707460923628374	-7.372912780402007	964812800
0	3752-4944-0006	3.0	1	20.0	-10.0	1024	0.00272402997876777	-7.876848157815591	965193728
0	3576-138058-0029	3.0	1	20.0	-10.0	1024	0.0021082615550560286	-6.973123544937847	965697536
0	1272-135031-0006	3.0	1	20.0	-10.0	1024	0.0025822781026363373	-6.110884346020665	965652480
0	3752-4944-0033	3.0	1	20.0	-10.0	1024	0.0026261379469686478	-11.6432191056264	966086656
0	6295-244435-0025	3.0	1	20.0	-10.0	1024	0.002378024953476926	-7.379749507337361	966131712
0	3536-23268-0006	3.0	1	20.0	-10.0	1024	0.00287568812467614	-12.543577052427569	966242304
0	777-126732-0054	3.0	1	20.0	-10.0	1024	0.0033705830574035645	-8.332952090109268	966340608
0	2035-152373-0009	3.0	1	20.0	-10.0	1024	0.0021466162564943163	-13.914714492000124	966676480
0	84-121550-0013	3.0	1	20.0	-10.0	1024	0.0031912803649902345	-10.252328287492482	966758400
0	6295-244435-0009	3.0	1	20.0	-10.0	1024	0.0021950391622690053	-4.766834844740938	967086080
0	2428-83699-0015	3.0	1	20.0	-10.0	1024	0.0034449304853166854	-8.611328107514918	967061504
0	251-136532-0018	3.0	1	20.0	-10.0	1024	0.0022976751680727357	-6.038391604745641	967196672
0	2803-154320-0000	3.0	1	20.0	-10.0	1024	0.002188100814819336	-5.113667514001942	971378688
0	3536-23268-0001	3.0	1	20.0	-10.0	1024	0.0030797505990052833	-9.174173904408882	971563008
0	2428-83699-0000	3.0	1	20.0	-10.0	1024	0.0026038921240604286	-10.596100506488519	971735040
0	6319-57405-0011	3.0	1	20.0	-10.0	1024	0.0028932135680626177	-9.050512137149385	971919360
0	1988-147956-0028	3.0	1	20.0	-10.0	1024	0.0023744935574738875	-7.124941181795491	972328960
0	1988-147956-0022	3.0	1	20.0	-10.0	1024	0.0027559101581573486	-9.646446189007259	972201984
0	84-121550-0005	3.0	1	20.0	-10.0	1024	0.0021718314094265013	-9.913155154610845	965210112
0	1272-141231-0022	3.0	1	20.0	-10.0	1024	0.0030175011332442122	-7.044337521157345	965369856
0	84-121550-0011	3.0	1	20.0	-10.0	1024	0.002168256409314214	-11.698843400913514	972300288
0	5338-284437-0005	3.0	1	20.0	-10.0	1024	0.003370075514822295	-10.14908643617594	972357632
0	777-126732-0039	3.0	1	20.0	-10.0	1024	0.003115579817030165	-9.749262840887978	972374016
0	1462-170142-0028	3.0	1	20.0	-10.0	1024	0.003015305133576089	-10.264833914008411	972623872
0	84-121550-0029	3.0	1	20.0	-10.0	1024	0.0025667908750934367	-10.781129629279548	972800000
0	3752-4944-0027	3.0	1	20.0	-10.0	1024	0.0023429506229904465	-6.221910079333251	974991360
0	7976-110523-0009	3.0	1	20.0	-10.0	1024	0.002334609627723694	-10.001637670741324	975298560
0	8297-275156-0004	3.0	1	20.0	-10.0	1024	0.0017609321154080904	-9.487890732954003	975306752
0	1988-24833-0002	3.0	1	20.0	-10.0	1024	0.002562757995393541	-12.662291538423808	975495168
0	5694-64038-0020	3.0	1	20.0	-10.0	1024	0.00261643799868497	-8.274932841307551	975642624
0	7850-286674-0005	3.0	1	20.0	-10.0	1024	0.0022247271104292436	-15.826152163160716	978104320
0	1462-170142-0010	3.0	1	20.0	-10.0	1024	0.002635316716300117	-10.731278441007724	978120704
0	1988-147956-0014	3.0	1	20.0	-10.0	1024	0.0034298828669956753	-6.829184072374982	978452480
0	777-126732-0005	3.0	1	20.0	-10.0	1024	0.002173676526636109	-5.296998144795795	974749696
0	3576-138058-0001	3.0	1	20.0	-10.0	1024	0.0020529222206251154	-6.195396920086824	982097920
0	8297-275156-0000	3.0	1	20.0	-10.0	1024	0.0027106191430773053	-9.367069242308851	982052864
0	1988-24833-0001	3.0	1	20.0	-10.0	1024	0.0025241697156751478	-12.363265799596784	982261760
0	5338-284437-0027	3.0	1	20.0	-10.0	1024	0.002722539598979647	-11.914165113447181	982573056
0	3000-15664-0019	3.0	1	20.0	-10.0	1024	0.0019603866314598425	-4.715746115664225	1009889280
0	7850-286674-0008	3.0	1	20.0	-10.0	1024	0.0029116453126419423	-12.52910632980836	1009975296
0	8297-275156-0007	3.0	1	20.0	-10.0	1024	0.002124068024870637	-5.144791657638088	1010311168
0	251-118436-0023	3.0	1	20.0	-10.0	1024	0.0030030662363225765	-8.909477089565703	1010397184
0	1988-147956-0012	3.0	1	20.0	-10.0	1024	0.0026076866520775687	-7.444091332413381	1010716672
0	2035-152373-0007	3.0	1	20.0	-10.0	1024	0.00217894774216872	-10.241658554440553	1011036160
0	2035-147960-0004	3.0	1	20.0	-10.0	1024	0.0025567863926743016	-11.459259170341966	1011220480
0	5895-34622-0018	3.0	1	20.0	-10.0	1024	0.0024906794230143228	-9.31749281438988	1011576832
0	1462-170142-0039	3.0	1	20.0	-10.0	1024	0.0025275365726367847	-9.33758723299492	1011773440
0	777-126732-0001	3.0	1	20.0	-10.0	1024	0.0033957097265455457	-9.696991253189733	1011810304
0	7976-110523-0001	3.0	1	20.0	-10.0	1024	0.0028403821538706296	-9.177211588870477	1012084736
0	5895-34629-0024	3.0	1	20.0	-10.0	1024	0.003246452750229254	-8.715870556208465	1012232192
0	2035-147961-0012	3.0	1	20.0	-10.0	1024	0.003298966508162649	-13.306208362075223	1012191232
0	1988-24833-0025	3.0	1	20.0	-10.0	1024	0.0018467177515444548	-11.943493702839941	1012412416
0	1988-147956-0006	3.0	1	20.0	-10.0	1024	0.0024541125578038834	-8.310943846210677	983638016
0	7976-110523-0012	3.0	1	20.0	-10.0	1024	0.0020562396652397067	-9.315063043835623	1008316416
0	6241-61943-0002	3.0	1	20.0	-10.0	1024	0.0029971377794132674	-10.18587803288679	1008340992
0	1272-141231-0005	3.0	1	20.0	-10.0	1024	0.002639929453531901	-6.527099705917616	1008504832
0	5895-34615-0008	3.0	1	20.0	-10.0	1024	0.0029802322387695312	-12.769210205414936	1008754688
0	1272-141231-0023	3.0	1	20.0	-10.0	1024	0.002306181650895339	-7.07288482209775	1008967680
0	1462-170142-0031	3.0	1	20.0	-10.0	1024	0.0030284090475602584	-9.666634255186928	1009061888
0	5338-284437-0001	3.0	1	20.0	-10.0	1024	0.002213584899902344	-12.762978945520043	1009496064
0	251-136532-0014	3.0	1	20.0	-10.0	1024	0.003337257438235813	-9.033200260374908	1009475584
0	251-136532-0008	3.0	1	20.0	-10.0	1024	0.002849175379826472	-8.091751548080406	1009549312
0	6295-244435-0019	3.0	1	20.0	-10.0	1024	0.0026972785828605532	-4.983371404839883	1009774592
0	7850-286674-0000	3.0	1	20.0	-10.0	1024	0.003036811616685655	-14.8099040479818	1010065408
0	1272-141231-0011	3.0	1	20.0	-10.0	1024	0.0017658728587476513	-6.59562928283293	1010118656
0	8842-304647-0011	3.0	1	20.0	-10.0	1024	0.00260847806930542	-13.578067059080766	1010532352
0	84-121550-0014	3.0	1	20.0	-10.0	1024	0.002203613519668579	-8.84372146178972	1010540544
0	1993-147964-0003	3.0	1	20.0	-10.0	1024	0.003419303894042969	-11.339864441767922	983183360
0	251-118436-0004	3.0	1	20.0	-10.0	1024	0.003085498626415546	-4.641656354165386	983277568
0	3752-4944-0021	3.0	1	20.0	-10.0	1024	0.002919454574584961	-7.291901846770782	983371776
0	3576-138058-0015	3.0	1	20.0	-10.0	1024	0.0023008023991304286	-7.307046442323061	993386496
0	1272-141231-0026	3.0	1	20.0	-10.0	1024	0.0022815832724938025	-10.311138686784304	993730560
0	5895-34622-0011	3.0	1	20.0	-10.0	1024	0.0023082545463075027	-10.501703532046688	993779712
0	6295-244435-0035	3.0	1	20.0	-10.0	1024	0.0029144048690795898	-7.037845390405199	994189312
0	1988-24833-0010	3.0	1	20.0	-10.0	1024	0.0029949148495992026	-15.196429394966719	994328576
0	2035-147961-0024	3.0	1	20.0	-10.0	1024	0.0017809589703877767	-13.385856569234079	994340864
0	3752-4944-0019	3.0	1	20.0	-10.0	1024	0.0030263973319012184	-10.588924867917376	994660352
0	1272-141231-0025	3.0	1	-10.0	-10.0	1024	0.0031315386295318604	-15.410329744002123	994607104
0	6241-61946-0003	3.0	1	-10.0	-10.0	1024	0.0029608570799535636	-16.815931976746626	995033088
0	7976-110523-0006	3.0	1	-10.0	-10.0	1024	0.0023567130168279013	-16.174506162617604	996700160
0	1988-24833-0014	3.0	1	-10.0	-10.0	1024	0.003182220458984375	-17.642186421532994	996884480
0	3000-15664-0031	3.0	1	-10.0	-10.0	1024	0.0021926499903202057	-10.978344634001203	989024256
0	5895-34629-0009	3.0	1	-10.0	-10.0	1024	0.0024717208501454945	-16.120274522378296	997326848
0	1462-170145-0015	3.0	1	-10.0	-10.0	1024	0.002373983985499332	-12.847531441383405	999288832
0	3000-15664-0022	3.0	1	-10.0	-10.0	1024	0.002324546084684484	-11.81101110922474	999415808
0	2428-83699-0020	3.0	1	-10.0	-10.0	1024	0.0025031226021902902	-15.817516929198705	999510016
0	3752-4944-0003	3.0	1	-10.0	-10.0	1024	0.003096309575167569	-9.627853798238927	999841792
0	3000-15664-0046	3.0	1	-10.0	-10.0	1024	0.002467589718954904	-12.720058132870776	1000005632
0	5895-34615-0002	3.0	1	-10.0	-10.0	1024	0.003152257204055786	-16.93605241968251	1000198144
0	1272-135031-0003	3.0	1	-10.0	-10.0	1024	0.0025627549489339193	-10.492245027835896	1000407040
0	6319-57405-0000	3.0	1	-10.0	-10.0	1024	0.0031620919704437255	-19.222266946084147	1000558592
0	1272-135031-0020	3.0	1	-10.0	-10.0	1024	0.0017701819323111272	-10.987020450387954	1000808448
0	5895-34615-0019	3.0	1	-10.0	-10.0	1024	0.0028802787556367762	-20.060518247129217	1000861696
0	174-168635-0017	3.0	1	-10.0	-10.0	1024	0.0026199519634246826	-17.091903512989134	1001127936
0	1462-170142-0023	3.0	1	-10.0	-10.0	1024	0.00177378004247492	-12.449786101994665	1001164800
0	1988-147956-0020	3.0	1	-10.0	-10.0	1024	0.002315599963350116	-14.448486835031835	1004376064
0	174-168635-0001	3.0	1	-10.0	-10.0	1024	0.002696842982851226	-17.730336755017593	1004449792
0	3576-138058-0007	3.0	1	-10.0	-10.0	1024	0.0028571912220546176	-14.821392282382835	1004662784
0	1462-170142-0006	3.0	1	-10.0	-10.0	1024	0.0031183628325766708	-17.26569228213702	1004847104
0	5694-64038-0024	3.0	1	-10.0	-10.0	1024	0.002830362319946289	-15.058842485610203	1004994560
0	3752-4944-0006	3.0	1	-10.0	-10.0	1024	0.0027512839583099867	-9.532947574524902	1005101056
0	3576-138058-0029	3.0	1	-10.0	-10.0	1024	0.003069960793783498	-11.19011636807496	1005211648
0	1272-135031-0006	3.0	1	-10.0	-10.0	1024	0.0026774629950523376	-11.37385723282482	1005453312
0	3752-4944-0033	3.0	1	-10.0	-10.0	1024	0.0032339215278625487	-15.077436210984342	1005617152
0	6295-244435-0025	3.0	1	-10.0	-10.0	1024	0.0025452168782552085	-12.042395628523437	1005682688
0	3536-23268-0006	3.0	1	-10.0	-10.0	1024	0.0025421364666664437	-20.73148600349044	1005920256
0	777-126732-0054	3.0	1	-10.0	-10.0	1024	0.0029621620972951255	-15.290141661909916	1006092288
0	2035-152373-0009	3.0	1	-10.0	-10.0	1024	0.0031605432199877364	-14.568247770303724	1006452736
0	84-121550-0013	3.0	1	-10.0	-10.0	1024	0.003768587112426758	-14.78843386104664	1006288896
0	6295-244435-0009	3.0	1	-10.0	-10.0	1024	0.001771167704933568	-9.447988331208695	1006542848
0	2428-83699-0015	3.0	1	-10.0	-10.0	1024	0.0036291190556117466	-14.687218384870096	1006596096
0	251-136532-0018	3.0	1	-10.0	-10.0	1024	0.0028365198171363686	-14.895479354030831	1006792704
0	2803-154320-0000	3.0	1	-10.0	-10.0	1024	0.0026528381166003997	-16.53068818475956	1007030272
0	3536-23268-0001	3.0	1	-10.0	-10.0	1024	0.0024351269006729127	-16.85111014802291	1006964736
0	2428-83699-0000	3.0	1	-10.0	-10.0	1024	0.002378336407921531	-16.57542137791989	1007177728
0	6319-57405-0011	3.0	1	-10.0	-10.0	1024	0.0017643468133334455	-14.861977472561172	1007214592
0	1988-147956-0028	3.0	1	-10.0	-10.0	1024	0.0023736694584722104	-14.829432571545018	1007603712
0	1988-147956-0022	3.0	1	-10.0	-10.0	1024	0.002223334069979393	-13.895201829072574	1009635328
0	84-121550-0005	3.0	1	-10.0	-10.0	1024	0.003010367238244345	-16.599491933829693	1009737728
0	1272-141231-0022	3.0	1	-10.0	-10.0	1024	0.002280027494518035	-11.607476458375203	1010454528
0	84-121550-0011	3.0	1	-10.0	-10.0	1024	0.002178659439086914	-17.608675028898748	1014657024
0	5338-284437-0005	3.0	1	-10.0	-10.0	1024	0.002506272212879078	-15.1366321127544	1014849536
0	777-126732-0039	3.0	1	-10.0	-10.0	1024	0.003037442101372613	-15.242331901147177	1015078912
0	1462-170142-0028	3.0	1	-10.0	-10.0	1024	0.0031303243434175534	-17.264854388597797	1015070720
0	84-121550-0029	3.0	1	-10.0	-10.0	1024	0.0025363441171317265	-13.207838705632566	1016258560
0	3752-4944-0027	3.0	1	-10.0	-10.0	1024	0.002332198251154005	-10.283380380387621	1017368576
0	7976-110523-0009	3.0	1	-10.0	-10.0	1024	0.003046956173209257	-16.189521190658283	1017434112
0	8297-275156-0004	3.0	1	-10.0	-10.0	1024	0.00294035214644212	-14.910405376665006	1017815040
0	1988-24833-0002	3.0	1	-10.0	-10.0	1024	0.0028459319361933957	-17.225870988876597	1017778176
0	5694-64038-0020	3.0	1	-10.0	-10.0	1024	0.0025223954518636066	-16.492828054608005	1018171392
0	7850-286674-0005	3.0	1	-10.0	-10.0	1024	0.002407493916424838	-16.828304800749322	1018159104
0	1462-170142-0010	3.0	1	-10.0	-10.0	1024	0.002577271726396349	-14.7849727865386	1018347520
0	1988-147956-0014	3.0	1	-10.0	-10.0	1024	0.003546496800013951	-13.476545061154026	1018384384
0	777-126732-0005	3.0	1	-10.0	-10.0	1024	0.002083315246406643	-13.577871205594516	1026224128
0	3576-138058-0001	3.0	1	-10.0	-10.0	1024	0.0027912068874277967	-14.382719127156264	1026158592
0	8297-275156-0000	3.0	1	-10.0	-10.0	1024	0.0028198020798819406	-12.318329577301474	1026265088
0	1988-24833-0001	3.0	1	-10.0	-10.0	1024	0.003464670742259306	-15.481725490699247	1026383872
0	5338-284437-0027	3.0	1	-10.0	-10.0	1024	0.0029604755915128267	-16.89549279746149	1026789376
0	3000-15664-0019	3.0	1	-10.0	-10.0	1024	0.002981482611762153	-8.366952413543512	1026793472
0	7850-286674-0008	3.0	1	-10.0	-10.0	1024	0.0031550595926684005	-15.15208762394553	1027203072
0	8297-275156-0007	3.0	1	-10.0	-10.0	1024	0.002117900105265828	-10.431890564163096	1027526656
0	251-118436-0023	3.0	1	-10.0	-10.0	1024	0.002942469987002286	-14.618112289702161	1027620864
0	1988-147956-0012	3.0	1	-10.0	-10.0	1024	0.0032362937927246094	-13.777522197773939	1027624960
0	2035-152373-0007	3.0	1	-10.0	-10.0	1024	0.001927717165513472	-16.29886065845961	1027858432
0	2035-147960-0004	3.0	1	-10.0	-10.0	1024	0.00264714342175108	-17.599870737785306	1027932160
0	5895-34622-0018	3.0	1	-10.0	-10.0	1024	0.0024689099727532803	-16.43629415881798	1027993600
0	1462-170142-0039	3.0	1	-10.0	-10.0	1024	0.002529946533409325	-12.776008138796	1028083712
0	777-126732-0001	3.0	1	-10.0	-10.0	1024	0.0033925771713256836	-13.969299437380926	1028411392
0	7976-110523-0001	3.0	1	-10.0	-10.0	1024	0.0018799594930700354	-14.063777222148703	1028624384
0	5895-34629-0024	3.0	1	-10.0	-10.0	1024	0.0026391176077035757	-13.440836259122808	1028837376
0	2035-147961-0012	3.0	1	-10.0	-10.0	1024	0.002670711941189236	-14.064271911431145	1029083136
0	1988-24833-0025	3.0	1	-10.0	-10.0	1024	0.003039246020109757	-17.160360567434903	1029021696
0	1988-147956-0006	3.0	1	-10.0	-10.0	1024	0.0024983714608585133	-18.723753416658482	1029435392
0	7976-110523-0012	3.0	1	-10.0	-10.0	1024	0.002053930315860482	-19.10551337229339	1048866816
0	6241-61943-0002	3.0	1	-10.0	-10.0	1024	0.003003469733304756	-16.28699670642384	1048952832
0	1272-141231-0005	3.0	1	-10.0	-10.0	1024	0.0026090425603529986	-12.187823341721904	1049108480
0	5895-34615-0008	3.0	1	-10.0	-10.0	1024	0.0029735912879308066	-18.060312313151247	1049333760
0	1272-141231-0023	3.0	1	-10.0	-10.0	1024	0.002934460737267319	-11.912206231240752	1049391104
0	1462-170142-0031	3.0	1	-10.0	-10.0	1024	0.003061342239379883	-14.710472472823493	1049669632
0	5338-284437-0001	3.0	1	-10.0	-10.0	1024	0.0023095746642177546	-17.83005297677344	1049747456
0	251-136532-0014	3.0	1	-10.0	-10.0	1024	0.0034983158111572266	-14.799318749824124	1050136576
0	251-136532-0008	3.0	1	-10.0	-10.0	1024	0.0025151295539660333	-11.4269248908386	1050218496
0	6295-244435-0019	3.0	1	-10.0	-10.0	1024	0.0026659397851853143	-7.050653084617306	1050484736
0	7850-286674-0000	3.0	1	-10.0	-10.0	1024	0.00292045242932378	-17.10874746542233	1050632192
0	1272-141231-0011	3.0	1	-10.0	-10.0	1024	0.0024955001058457773	-15.730872962805007	1050918912
0	8842-304647-0011	3.0	1	-10.0	-10.0	1024	0.002182050014105369	-19.83330520219586	1050996736
0	84-121550-0014	3.0	1	-10.0	-10.0	1024	0.002177797257900238	-13.921611769369646	1055346688
0	1993-147964-0003	3.0	1	-10.0	-10.0	1024	0.0024837835414989575	-13.284041615547652	1055522816
0	251-118436-0004	3.0	1	-10.0	-10.0	1024	0.0029025857265178976	-13.813076334598229	1030524928
0	3752-4944-0021	3.0	1	-10.0	-10.0	1024	0.002258760887279845	-12.8566553997581	1034567680
0	3576-138058-0015	3.0	1	-10.0	-10.0	1024	0.0021134912967681885	-13.969295737809004	1030987776
0	1272-141231-0026	3.0	1	-10.0	-10.0	1024	0.002508724437040441	-11.831950241024924	1035083776
0	5895-34622-0011	3.0	1	-10.0	-10.0	1024	0.00263665952990132	-15.820811397915868	1035157504
0	6295-244435-0035	3.0	1	-10.0	-10.0	1024	0.0029354190826416018	-10.693032988630346	1035591680
0	1988-24833-0010	3.0	1	-10.0	-10.0	1024	0.002976010243097941	-18.1463498489761	1035796480
0	2035-147961-0024	3.0	1	-10.0	-10.0	1024	0.00281583440714869	-17.99435959598681	1035886592
0	3752-4944-0019	3.0	1	-10.0	-10.0	1024	0.0032094302384749703	-7.680762181729395	1035878400
0	1272-141231-0025	3.0	1	5.0	-10.0	1024	0.003005406435798196	-6.680592900728078	1036267520
0	6241-61946-0003	3.0	1	5.0	-10.0	1024	0.0030101157249288355	-12.321716966030685	1036259328
0	7976-110523-0006	3.0	1	5.0	-10.0	1024	0.002866702921250287	-11.592601841141484	1036591104
0	1988-24833-0014	3.0	1	5.0	-10.0	1024	0.003398263454437256	-12.491670758180227	1036742656
0	3000-15664-0031	3.0	1	5.0	-10.0	1024	0.0022229254245758057	-10.04082861463911	1039175680
0	5895-34629-0009	3.0	1	5.0	-10.0	1024	0.002482662329802642	-12.311474189511983	1039355904
0	1462-170145-0015	3.0	1	5.0	-10.0	1024	0.002606030772714054	-10.571101807073449	1039740928
0	3000-15664-0022	3.0	1	5.0	-10.0	1024	0.0018783761309338854	-8.473544235378224	1039810560
0	2428-83699-0020	3.0	1	5.0	-10.0	1024	0.0024966760115189986	-10.568435474558335	1039982592
0	3752-4944-0003	3.0	1	5.0	-10.0	1024	0.003060021183707497	-4.916916710573228	1040277504
0	3000-15664-0046	3.0	1	5.0	-10.0	1024	0.002450409389677502	-7.041145648643309	1040445440
0	5895-34615-0002	3.0	1	5.0	-10.0	1024	0.002147241230428654	-12.769168310087045	1044746240
0	1272-135031-0003	3.0	1	5.0	-10.0	1024	0.002827902229464784	-5.866631107878786	1044926464
0	6319-57405-0000	3.0	1	5.0	-10.0	1024	0.0022443449288083797	-8.313204282319726	1044951040
0	1272-135031-0020	3.0	1	5.0	-10.0	1024	0.002503080500496758	-6.912759973539117	1045118976
0	5895-34615-0019	3.0	1	5.0	-10.0	1024	0.002599578508189027	-14.736219468962851	1045409792
0	174-168635-0017	3.0	1	5.0	-10.0	1024	0.002582758665084839	-14.588661046407896	1045639168
0	1462-170142-0023	3.0	1	5.0	-10.0	1024	0.0030378645116632633	-8.371103109074117	1045659648
0	1988-147956-0020	3.0	1	5.0	-10.0	1024	0.002322795256128851	-7.042557613609182	1045860352
0	174-168635-0001	3.0	1	5.0	-10.0	1024	0.0024931202196095087	-11.294581127985596	1046122496
0	3576-138058-0007	3.0	1	5.0	-10.0	1024	0.0028025353396380387	-10.36003280997204	1046405120
0	1462-170142-0006	3.0	1	5.0	-10.0	1024	0.002345517738578246	-10.303094030563372	1048555520
0	5694-64038-0024	3.0	1	5.0	-10.0	1024	0.003226957823100843	-8.921489505969989	1048817664
0	3752-4944-0006	3.0	1	5.0	-10.0	1024	0.0027108231528860625	-8.656384493238868	1048829952
0	3576-138058-0029	3.0	1	5.0	-10.0	1024	0.002848527010749368	-6.963282591789359	1048915968
0	1272-135031-0006	3.0	1	5.0	-10.0	1024	0.0026648826897144318	-6.273262536447501	1049092096
0	3752-4944-0033	3.0	1	5.0	-10.0	1024	0.0026100215627186335	-11.612441997563202	1049292800
0	6295-244435-0025	3.0	1	5.0	-10.0	1024	0.0023605544516380798	-6.685019403422482	1049657344
0	3536-23268-0006	3.0	1	5.0	-10.0	1024	0.0026365337949810605	-12.10570863557616	1049788416
0	777-126732-0054	3.0	1	5.0	-10.0	1024	0.0031187087297439575	-9.742138926992762	1049944064
0	2035-152373-0009	3.0	1	5.0	-10.0	1024	0.002155842149958891	-13.972669995732023	1054855168
0	84-121550-0013	3.0	1	5.0	-10.0	1024	0.0019937077084103147	-10.695765359231686	1062379520
0	6295-244435-0009	3.0	1	5.0	-10.0	1024	0.0028678152296278212	-5.650210907634929	1062391808
0	2428-83699-0015	3.0	1	5.0	-10.0	1024	0.0034829207829066683	-12.926120324987645	1062461440
0	251-136532-0018	3.0	1	5.0	-10.0	1024	0.0023147353419551145	-6.635047120801268	1062912000
0	2803-154320-0000	3.0	1	5.0	-10.0	1024	0.0025558934282900684	-5.789396826019924	1062965248
0	3536-23268-0001	3.0	1	5.0	-10.0	1024	0.002040582698780102	-11.672229710806123	1063346176
0	2428-83699-0000	3.0	1	5.0	-10.0	1024	0.0033310074960031816	-9.568121440329723	1063165952
0	6319-57405-0011	3.0	1	5.0	-10.0	1024	0.0017743521723253973	-9.272136622744199	1063342080
0	1988-147956-0028	3.0	1	5.0	-10.0	1024	0.003557726740837097	-6.829156809560209	1063407616
0	1988-147956-0022	3.0	1	5.0	-10.0	1024	0.0017667138898694837	-8.105338146563337	1063915520
0	84-121550-0005	3.0	1	5.0	-10.0	1024	0.0021442879725546734	-11.524965664875733	1076604928
0	1272-141231-0022	3.0	1	5.0	-10.0	1024	0.0030389482324773617	-7.945289453453367	1076674560
0	84-121550-0011	3.0	1	5.0	-10.0	1024	0.0023944722281561957	-10.782759279296988	1076957184
0	5338-284437-0005	3.0	1	5.0	-10.0	1024	0.0024351230481775795	-12.34027472883007	1062862848
0	777-126732-0039	3.0	1	5.0	-10.0	1024	0.003040260738796658	-12.622493352713862	1062830080
0	1462-170142-0028	3.0	1	5.0	-10.0	1024	0.0030016138198527883	-9.674508303138364	1063071744
0	84-121550-0029	3.0	1	5.0	-10.0	1024	0.0026180686020269624	-10.592544320683137	1063251968
0	3752-4944-0027	3.0	1	5.0	-10.0	1024	0.002144139153616769	-4.790473170136952	1059467264
0	7976-110523-0009	3.0	1	5.0	-10.0	1024	0.0034520010794362715	-10.238851586366575	1059278848
0	8297-275156-0004	3.0	1	5.0	-10.0	1024	0.0017708356563861554	-10.34329340431257	1059545088
0	1988-24833-0002	3.0	1	5.0	-10.0	1024	0.0030828985300931063	-12.913771387552181	1059586048
0	5694-64038-0020	3.0	1	5.0	-10.0	1024	0.0031448548490350895	-10.012022988633607	1059876864
0	7850-286674-0005	3.0	1	5.0	-10.0	1024	0.00332876798268911	-12.094786320518555	1059905536
0	1462-170142-0010	3.0	1	5.0	-10.0	1024	0.003559414078207577	-11.15613776661049	1059983360
0	1988-147956-0014	3.0	1	5.0	-10.0	1024	0.0035375663212367466	-9.265413390582806	1060335616
0	777-126732-0005	3.0	1	5.0	-10.0	1024	0.0022082860653217023	-11.519035126758455	1060683776
0	3576-138058-0001	3.0	1	5.0	-10.0	1024	0.002053684031469582	-9.162771726369416	1063763968
0	8297-275156-0000	3.0	1	5.0	-10.0	1024	0.0030672013759613036	-6.483073272867016	1063600128
0	1988-24833-0001	3.0	1	5.0	-10.0	1024	0.002790681521097819	-13.400036629738008	1063997440
0	5338-284437-0027	3.0	1	5.0	-10.0	1024	0.0026803697858537945	-13.905039226958216	1064312832
0	3000-15664-0019	3.0	1	5.0	-10.0	1024	0.0031868595825998406	-8.07932300763545	1064243200
0	7850-286674-0008	3.0	1	5.0	-10.0	1024	0.003145179083180982	-13.000487986096205	1064574976
0	8297-275156-0007	3.0	1	5.0	-10.0	1024	0.0025887133470222133	-7.1984785824639665	1064726528
0	251-118436-0023	3.0	1	5.0	-10.0	1024	0.0030480460687117143	-9.646504754748538	1064734720
0	1988-147956-0012	3.0	1	5.0	-10.0	1024	0.002863541516390714	-8.065010771984474	1064923136
0	2035-152373-0007	3.0	1	5.0	-10.0	1024	0.003093605691736395	-13.44107543787966	1064972288
0	2035-147960-0004	3.0	1	5.0	-10.0	1024	0.0026465871117331767	-15.04679537122458	1065136128
0	5895-34622-0018	3.0	1	5.0	-10.0	1024	0.002802100097923948	-13.679087928987792	1065332736
0	1462-170142-0039	3.0	1	5.0	-10.0	1024	0.0030390875680106027	-9.735551295750524	1065734144
0	777-126732-0001	3.0	1	5.0	-10.0	1024	0.0017739733060201008	-10.23649090203743	1065758720
0	7976-110523-0001	3.0	1	5.0	-10.0	1024	0.0025375179342321448	-9.990340098829952	1065902080
0	5895-34629-0024	3.0	1	5.0	-10.0	1024	0.0026479647709773137	-11.350324783709594	1066033152
0	2035-147961-0012	3.0	1	5.0	-10.0	1024	0.0025941341642349487	-14.043451477150377	1066311680
0	1988-24833-0025	3.0	1	5.0	-10.0	1024	0.003092174944670304	-14.814226586792403	1066254336
0	1988-147956-0006	3.0	1	5.0	-10.0	1024	0.0024813034955193016	-8.421439899860587	1066594304
0	7976-110523-0012	3.0	1	5.0	-10.0	1024	0.002528861590794155	-10.28912948126101	1066557440
0	6241-61943-0002	3.0	1	5.0	-10.0	1024	0.0031065330948940543	-10.821956967048017	1066917888
0	1272-141231-0005	3.0	1	5.0	-10.0	1024	0.00299291915081917	-4.932475297551731	1066897408
0	5895-34615-0008	3.0	1	5.0	-10.0	1024	0.0029868483543395996	-13.69668466859213	1067122688
0	1272-141231-0023	3.0	1	5.0	-10.0	1024	0.0022214123460113024	-7.23250267843588	1067364352
0	1462-170142-0031	3.0	1	5.0	-10.0	1024	0.002465916307348954	-8.637021697968729	1067700224
0	5338-284437-0001	3.0	1	5.0	-10.0	1024	0.0021570618723479795	-17.06941215957049	1069621248
0	251-136532-0014	3.0	1	5.0	-10.0	1024	0.003331780433654785	-10.699010297965806	1069641728
0	251-136532-0008	3.0	1	5.0	-10.0	1024	0.004089031219482422	-8.760312371848034	1069641728
0	6295-244435-0019	3.0	1	5.0	-10.0	1024	0.0017704850151425316	-3.9032718461081775	1069944832
0	7850-286674-0000	3.0	1	5.0	-10.0	1024	0.002817843177101829	-15.677752768428636	1070174208
0	1272-141231-0011	3.0	1	5.0	-10.0	1024	0.002471619014498554	-10.615481098534506	1070264320
0	8842-304647-0011	3.0	1	5.0	-10.0	1024	0.0028358962800767687	-10.337105389433132	1070469120
0	84-121550-0014	3.0	1	5.0	-10.0	1024	0.002529582977294922	-12.628025079733984	1070559232
0	1993-147964-0003	3.0	1	5.0	-10.0	1024	0.0025319054320051865	-10.44896448812172	1070780416
0	251-118436-0004	3.0	1	5.0	-10.0	1024	0.002869532658503606	-8.176938904112928	1071112192
0	3752-4944-0021	3.0	1	5.0	-10.0	1024	0.0028745286604937386	-9.334165662708644	1071185920
0	3576-138058-0015	3.0	1	5.0	-10.0	1024	0.0021840810775756838	-8.714995164218237	1071570944
0	1272-141231-0026	3.0	1	5.0	-10.0	1024	0.002251006089724027	-7.42048521432112	1075593216
0	5895-34622-0011	3.0	1	5.0	-10.0	1024	0.0022962344320196855	-9.51412205098928	1075916800
0	6295-244435-0035	3.0	1	5.0	-10.0	1024	0.002994389533996582	-5.271819828253478	1075945472
0	1988-24833-0010	3.0	1	5.0	-10.0	1024	0.002988537152608236	-15.402772874199949	1076076544
0	2035-147961-0024	3.0	1	5.0	-10.0	1024	0.0027388572692871095	-11.933490296664006	1076105216
0	3752-4944-0019	3.0	1	5.0	-10.0	1024	0.0030093400374702787	-7.83666167981372	1076420608
0	1272-141231-0025	3.0	1	0.0	-10.0	1024	0.002743205853870937	-8.774992515446382	1076641792
0	6241-61946-0003	3.0	1	0.0	-10.0	1024	0.0022598832054475768	-13.068856820928477	1078566912
0	7976-110523-0006	3.0	1	0.0	-10.0	1024	0.003007793426513672	-13.1722690049202	1078829056
0	1988-24833-0014	3.0	1	0.0	-10.0	1024	0.0032575488090515136	-14.873239169750702	1079050240
0	3000-15664-0031	3.0	1	0.0	-10.0	1024	0.002313347696100624	-6.075085768001011	1079160832
0	5895-34629-0009	3.0	1	0.0	-10.0	1024	0.00248196318342879	-15.955380406647226	1079357440
0	1462-170145-0015	3.0	1	0.0	-10.0	1024	0.0023661738947818155	-9.91740455563556	1079607296
0	3000-15664-0022	3.0	1	0.0	-10.0	1024	0.0025370154115888807	-5.903376167847204	1079808000
0	2428-83699-0020	3.0	1	0.0	-10.0	1024	0.002752902214987236	-11.894351530924574	1079922688
0	3752-4944-0003	3.0	1	0.0	-10.0	1024	0.0030688480897383256	-5.8200446356944235	1079959552
0	3000-15664-0046	3.0	1	0.0	-10.0	1024	0.0024919226056053525	-9.11913841394568	1080127488
0	5895-34615-0002	3.0	1	0.0	-10.0	1024	0.0026932279268900555	-13.157417322152309	1080463360
0	1272-135031-0003	3.0	1	0.0	-10.0	1024	0.0026431453060096416	-9.261901168309853	1080619008
0	6319-57405-0000	3.0	1	0.0	-10.0	1024	0.002272865228485643	-11.437611084439228	1082568704
0	1272-135031-0020	3.0	1	0.0	-10.0	1024	0.0028484743468615474	-7.341230484852652	1082707968
0	5895-34615-0019	3.0	1	0.0	-10.0	1024	0.0017678185745521827	-15.8727367551408	1084452864
0	174-168635-0017	3.0	1	0.0	-10.0	1024	0.00259933401556576	-15.960065644289173	1084571648
0	1462-170142-0023	3.0	1	0.0	-10.0	1024	0.00312031399119984	-7.679331437156054	1084899328
0	1988-147956-0020	3.0	1	0.0	-10.0	1024	0.002508296242243127	-10.330621979557623	1084936192
0	174-168635-0001	3.0	1	0.0	-10.0	1024	0.003134919375908084	-10.613527562301888	1085005824
0	3576-138058-0007	3.0	1	0.0	-10.0	1024	0.0028161959988730295	-9.841350503724414	1085231104
0	1462-170142-0006	3.0	1	0.0	-10.0	1024	0.0023550692292832838	-10.071153326325604	1087676416
0	5694-64038-0024	3.0	1	0.0	-10.0	1024	0.002846726504239169	-8.352839808049481	1087856640
0	3752-4944-0006	3.0	1	0.0	-10.0	1024	0.0027126249719838626	-10.036591110566926	1087954944
0	3576-138058-0029	3.0	1	0.0	-10.0	1024	0.0025563575852085166	-10.96479951810924	1088270336
0	1272-135031-0006	3.0	1	0.0	-10.0	1024	0.0032011747360229494	-8.527859745737953	1088450560
0	3752-4944-0033	3.0	1	0.0	-10.0	1024	0.0033405454535233347	-12.841055942960399	1088450560
0	6295-244435-0025	3.0	1	0.0	-10.0	1024	0.002716451394753378	-6.123852982308879	1088737280
0	3536-23268-0006	3.0	1	0.0	-10.0	1024	0.002966326110217036	-12.079343018390343	1088921600
0	777-126732-0054	3.0	1	0.0	-10.0	1024	0.0029648691415786743	-11.125193462168264	1089064960
0	2035-152373-0009	3.0	1	0.0	-10.0	1024	0.002113528221658191	-13.82700951012074	1105375232
0	84-121550-0013	3.0	1	0.0	-10.0	1024	0.002313033739725749	-9.614810452103406	1105584128
0	6295-244435-0009	3.0	1	0.0	-10.0	1024	0.0031319379806518553	-6.734401115163461	1105776640
0	2428-83699-0015	3.0	1	0.0	-10.0	1024	0.003462082999093192	-10.812861111886019	1105723392
0	251-136532-0018	3.0	1	0.0	-10.0	1024	0.002325701482087663	-7.410657267478401	1106055168
0	2803-154320-0000	3.0	1	0.0	-10.0	1024	0.003251539336310493	-8.20744996161482	1106079744
0	3536-23268-0001	3.0	1	0.0	-10.0	1024	0.0033393910056666322	-12.719054504442687	1106280448
0	2428-83699-0000	3.0	1	0.0	-10.0	1024	0.002671745515638782	-13.312414214353222	1106350080
0	6319-57405-0011	3.0	1	0.0	-10.0	1024	0.002782061182219407	-13.44075393797727	1106706432
0	1988-147956-0028	3.0	1	0.0	-10.0	1024	0.003161942086568693	-8.32541318684841	1106837504
0	1988-147956-0022	3.0	1	0.0	-10.0	1024	0.003522858475193833	-9.661101322098135	1107034112
0	84-121550-0005	3.0	1	0.0	-10.0	1024	0.002274260056757294	-10.34155744109492	1107120128
0	1272-141231-0022	3.0	1	0.0	-10.0	1024	0.0021630370889911214	-7.306991783297359	1095143424
0	84-121550-0011	3.0	1	0.0	-10.0	1024	0.0024175372304795664	-11.255248119682262	1095147520
0	5338-284437-0005	3.0	1	0.0	-10.0	1024	0.002486740670553068	-14.432266744349839	1095360512
0	777-126732-0039	3.0	1	0.0	-10.0	1024	0.0035855844616889954	-11.255938670588975	1095385088
0	1462-170142-0028	3.0	1	0.0	-10.0	1024	0.0017731544819283992	-12.125842387031776	1095569408
0	84-121550-0029	3.0	1	0.0	-10.0	1024	0.0024613333337100934	-10.805798411131665	1095741440
0	3752-4944-0027	3.0	1	0.0	-10.0	1024	0.002513607887372579	-5.263573425042295	1095966720
0	7976-110523-0009	3.0	1	0.0	-10.0	1024	0.0027936739580971853	-9.940865168065047	1096171520
0	8297-275156-0004	3.0	1	0.0	-10.0	1024	0.0028978494497445915	-10.800391837267696	1096261632
0	1988-24833-0002	3.0	1	0.0	-10.0	1024	0.0025746292538113063	-16.33509258159853	1096548352
0	5694-64038-0020	3.0	1	0.0	-10.0	1024	0.0031929199512188253	-9.643315712130123	1096699904
0	7850-286674-0005	3.0	1	0.0	-10.0	1024	0.0033290814130734173	-13.112338763789475	1096949760
0	1462-170142-0010	3.0	1	0.0	-10.0	1024	0.00255957908100552	-11.756604706074189	1097003008
0	1988-147956-0014	3.0	1	0.0	-10.0	1024	0.0034088066646030973	-7.4382473870044095	1097371648
0	777-126732-0005	3.0	1	0.0	-10.0	1024	0.003221482038497925	-12.446837892288576	1097547776
0	3576-138058-0001	3.0	1	0.0	-10.0	1024	0.002086822803203876	-8.373298555741789	1098956800
0	8297-275156-0000	3.0	1	0.0	-10.0	1024	0.0028292422598980844	-7.148958313320797	1098936320
0	1988-24833-0001	3.0	1	0.0	-10.0	1024	0.0023403793874413074	-13.113563478499277	1099018240
0	5338-284437-0027	3.0	1	0.0	-10.0	1024	0.002914172298503372	-13.355754283337696	1099309056
0	3000-15664-0019	3.0	1	0.0	-10.0	1024	0.0022093653678894043	-8.776947440869192	1104416768
0	7850-286674-0008	3.0	1	0.0	-10.0	1024	0.003046784290047579	-16.04779828260446	1104777216
0	8297-275156-0007	3.0	1	0.0	-10.0	1024	0.0023094649408377855	-6.510144749257699	1104863232
0	251-118436-0023	3.0	1	0.0	-10.0	1024	0.0030381950465115633	-11.575802866227377	1105133568
0	1988-147956-0012	3.0	1	0.0	-10.0	1024	0.0025717682308620876	-8.21942175158102	1105068032
0	2035-152373-0007	3.0	1	0.0	-10.0	1024	0.002030971602266058	-15.483689024348806	1127198720
0	2035-147960-0004	3.0	1	0.0	-10.0	1024	0.0030784362401717748	-13.836304223050089	1127436288
0	5895-34622-0018	3.0	1	0.0	-10.0	1024	0.002498761201516176	-12.269303352840515	1127432192
0	1462-170142-0039	3.0	1	0.0	-10.0	1024	0.0026543849223368875	-11.029135706098693	1127854080
0	777-126732-0001	3.0	1	0.0	-10.0	1024	0.0036616192923651803	-11.516376284667032	1127911424
0	7976-110523-0001	3.0	1	0.0	-10.0	1024	0.002906214957143746	-10.741660573032783	1128054784
0	5895-34629-0024	3.0	1	0.0	-10.0	1024	0.002662834754356971	-11.534695359933293	1128198144
0	2035-147961-0012	3.0	1	0.0	-10.0	1024	0.00266507693699428	-14.802938055792222	1128423424
0	1988-24833-0025	3.0	1	0.0	-10.0	1024	0.0030193743498429008	-13.261595078435828	1128730624
0	1988-147956-0006	3.0	1	0.0	-10.0	1024	0.002516636481651893	-11.152262477418146	1128722432
0	7976-110523-0012	3.0	1	0.0	-10.0	1024	0.0030316732547901295	-11.59011254454322	1129037824
0	6241-61943-0002	3.0	1	0.0	-10.0	1024	0.0017786192339520122	-12.019631143415674	1129132032
0	1272-141231-0005	3.0	1	0.0	-10.0	1024	0.0024489360851245924	-10.992041092041003	1129246720
0	5895-34615-0008	3.0	1	0.0	-10.0	1024	0.002971996863683065	-14.121642106571432	1129467904
0	1272-141231-0023	3.0	1	0.0	-10.0	1024	0.0023141072528197032	-9.326900801915434	1129525248
0	1462-170142-0031	3.0	1	0.0	-10.0	1024	0.002461831820638556	-9.346517567847117	1129820160
0	5338-284437-0001	3.0	1	0.0	-10.0	1024	0.0025597495191237505	-14.93976845816313	1101938688
0	251-136532-0014	3.0	1	0.0	-10.0	1024	0.0034455980573381696	-9.17702027986097	1101979648
0	251-136532-0008	3.0	1	0.0	-10.0	1024	0.0025162725913815383	-9.3146256698773	1106255872
0	6295-244435-0019	3.0	1	0.0	-10.0	1024	0.0026429834819975354	-6.9227919867459295	1106530304
0	7850-286674-0000	3.0	1	0.0	-10.0	1024	0.0021763206424569724	-12.75834430903009	1108094976
0	1272-141231-0011	3.0	1	0.0	-10.0	1024	0.002435427677782276	-9.073194676097145	1112141824
0	8842-304647-0011	3.0	1	0.0	-10.0	1024	0.0021872269479851973	-14.58189681078533	1108578304
0	84-121550-0014	3.0	1	0.0	-10.0	1024	0.002230047124677	-13.737572127398492	1113141248
0	1993-147964-0003	3.0	1	0.0	-10.0	1024	0.002500708038742478	-12.540759948922844	1113362432
0	251-118436-0004	3.0	1	0.0	-10.0	1024	0.0032055675983428955	-9.535055774871585	1113587712
0	3752-4944-0021	3.0	1	0.0	-10.0	1024	0.002268000652915553	-9.04318226568536	1116782592
0	3576-138058-0015	3.0	1	0.0	-10.0	1024	0.002105943030781216	-12.201734420781547	1112715264
0	1272-141231-0026	3.0	1	0.0	-10.0	1024	0.002481494631086077	-12.971246540294448	1114836992
0	5895-34622-0011	3.0	1	0.0	-10.0	1024	0.002123892307281494	-10.790211473015635	1113157632
0	6295-244435-0035	3.0	1	0.0	-10.0	1024	0.002842207344210878	-8.857659232558419	1113288704
0	1988-24833-0010	3.0	1	0.0	-10.0	1024	0.0030575444300969443	-14.922190460860048	1113169920
0	2035-147961-0024	3.0	1	0.0	-10.0	1024	0.002722915013631185	-12.911169254891838	1113403392
0	3752-4944-0019	3.0	1	0.0	-10.0	1024	0.003193521499633789	-10.540142561063972	1113579520
0	1272-141231-0025	3.0	1	25.0	-10.0	1024	0.0021507740020751953	-7.2189730867407995	1119252480
0	6241-61946-0003	3.0	1	25.0	-10.0	1024	0.002356645672820335	-10.939156970804087	1121267712
0	7976-110523-0006	3.0	1	25.0	-10.0	1024	0.0022145131739174447	-11.028778725397434	1123733504
0	1988-24833-0014	3.0	1	25.0	-10.0	1024	0.003164881467819214	-12.512192170022288	1123917824
0	3000-15664-0031	3.0	1	25.0	-10.0	1024	0.003220677375793457	-6.23625597784547	1124130816
0	5895-34629-0009	3.0	1	25.0	-10.0	1024	0.0032977678559043193	-9.133467965749988	1124143104
0	1462-170145-0015	3.0	1	25.0	-10.0	1024	0.003573439337990501	-8.5564905223024	1124253696
0	3000-15664-0022	3.0	1	25.0	-10.0	1024	0.0025853183534410265	-7.702225009734988	1124515840
0	2428-83699-0020	3.0	1	25.0	-10.0	1024	0.002510451651238776	-10.871050762959655	1124827136
0	3752-4944-0003	3.0	1	25.0	-10.0	1024	0.0030748085542158647	-8.070603340150718	1124913152
0	3000-15664-0046	3.0	1	25.0	-10.0	1024	0.0019306566404259722	-8.776937386529244	1125163008
0	5895-34615-0002	3.0	1	25.0	-10.0	1024	0.0017776708493287537	-14.194107315260801	1125130240
0	1272-135031-0003	3.0	1	25.0	-10.0	1024	0.0025249989827473957	-5.187497499818583	1125568512
0	6319-57405-0000	3.0	1	25.0	-10.0	1024	0.0026391763535756913	-9.574356132566498	1125564416
0	1272-135031-0020	3.0	1	25.0	-10.0	1024	0.0025416008413654484	-6.5374242674563625	1125822464
0	5895-34615-0019	3.0	1	25.0	-10.0	1024	0.0023470651535760787	-11.909328685313518	1126096896
0	174-168635-0017	3.0	1	25.0	-10.0	1024	0.0025296840402815077	-11.719689042802333	1126313984
0	1462-170142-0023	3.0	1	25.0	-10.0	1024	0.0017735199494795365	-7.676729085492752	1126338560
0	1988-147956-0020	3.0	1	25.0	-10.0	1024	0.0017734028044201079	-5.759783192125802	1126739968
0	174-168635-0001	3.0	1	25.0	-10.0	1024	0.0025278999380869407	-12.068719130021684	1126993920
0	3576-138058-0007	3.0	1	25.0	-10.0	1024	0.003654833762876449	-7.851949550915752	1126805504
0	1462-170142-0006	3.0	1	25.0	-10.0	1024	0.0017691872336647728	-9.406818167064882	1126952960
0	5694-64038-0024	3.0	1	25.0	-10.0	1024	0.0028279001062566584	-9.920737666163955	1127178240
0	3752-4944-0006	3.0	1	25.0	-10.0	1024	0.0027208289162057343	-10.243694513853733	1127247872
0	3576-138058-0029	3.0	1	25.0	-10.0	1024	0.0029456658796830613	-6.582780483561548	1127542784
0	1272-135031-0006	3.0	1	25.0	-10.0	1024	0.003259872778868064	-6.367489806679907	1127788544
0	3752-4944-0033	3.0	1	25.0	-10.0	1024	0.0034627914428710938	-11.406793228011054	1127915520
0	6295-244435-0025	3.0	1	25.0	-10.0	1024	0.002883989160711115	-6.68119244833918	1128103936
0	3536-23268-0006	3.0	1	25.0	-10.0	1024	0.0024523189268916487	-10.429125114470047	1128148992
0	777-126732-0054	3.0	1	25.0	-10.0	1024	0.0030557860930760703	-5.664754925524389	1128284160
0	2035-152373-0009	3.0	1	25.0	-10.0	1024	0.0024336478289435893	-10.184470907477989	1128374272
0	84-121550-0013	3.0	1	25.0	-10.0	1024	0.002253698167346773	-12.183565042016369	1128550400
0	6295-244435-0009	3.0	1	25.0	-10.0	1024	0.0021716979833749624	-6.582542843264235	1123639296
0	2428-83699-0015	3.0	1	25.0	-10.0	1024	0.0033358710152762276	-11.133839305849222	1123713024
0	251-136532-0018	3.0	1	25.0	-10.0	1024	0.0029671280472366897	-6.008056506716515	1123725312
0	2803-154320-0000	3.0	1	25.0	-10.0	1024	0.0021411684535493788	-7.7183050683125405	1124237312
0	3536-23268-0001	3.0	1	25.0	-10.0	1024	0.0028753990822650015	-9.376733649042102	1124143104
0	2428-83699-0000	3.0	1	25.0	-10.0	1024	0.002097064402045273	-10.291285682476293	1135644672
0	6319-57405-0011	3.0	1	25.0	-10.0	1024	0.002657392929340231	-10.819273374066887	1135755264
0	1988-147956-0028	3.0	1	25.0	-10.0	1024	0.002613291595921372	-6.879369321547573	1135984640
0	1988-147956-0022	3.0	1	25.0	-10.0	1024	0.00243683422313017	-8.360085001337032	1136107520
0	84-121550-0005	3.0	1	25.0	-10.0	1024	0.0022883596874418714	-10.709343751276254	1136406528
0	1272-141231-0022	3.0	1	25.0	-10.0	1024	0.0026017576456069946	-7.365034356918994	1136566272
0	84-121550-0011	3.0	1	25.0	-10.0	1024	0.002610557007067131	-9.961726651354931	1136775168
0	5338-284437-0005	3.0	1	25.0	-10.0	1024	0.00246821089488704	-11.749611319548263	1136984064
0	777-126732-0039	3.0	1	25.0	-10.0	1024	0.0030315028296576604	-11.53585403997825	1137020928
0	1462-170142-0028	3.0	1	25.0	-10.0	1024	0.0030020957297467172	-11.129826879373308	1137176576
0	84-121550-0029	3.0	1	25.0	-10.0	1024	0.002292702414772727	-9.379956549042634	1137545216
0	3752-4944-0027	3.0	1	25.0	-10.0	1024	0.0030492869290438566	-8.649432704094233	1137549312
0	7976-110523-0009	3.0	1	25.0	-10.0	1024	0.003010881708023396	-11.428000880264168	1137815552
0	8297-275156-0004	3.0	1	25.0	-10.0	1024	0.002953960345341609	-11.014065232089397	1137831936
0	1988-24833-0002	3.0	1	25.0	-10.0	1024	0.004159390926361084	-12.420222299867117	1137999872
0	5694-64038-0020	3.0	1	25.0	-10.0	1024	0.001782505852835519	-9.209027127964088	1138028544
0	7850-286674-0005	3.0	1	25.0	-10.0	1024	0.0022924517797044486	-13.818914961346476	1138438144
0	1462-170142-0010	3.0	1	25.0	-10.0	1024	0.002517872386508518	-9.743870483806715	1138606080
0	1988-147956-0014	3.0	1	25.0	-10.0	1024	0.0034367970057896206	-8.22946909901975	1138634752
0	777-126732-0005	3.0	1	25.0	-10.0	1024	0.0024091614617241753	-6.80204272888367	1138929664
0	3576-138058-0001	3.0	1	25.0	-10.0	1024	0.00233454345374979	-7.462085756807784	1139085312
0	8297-275156-0000	3.0	1	25.0	-10.0	1024	0.0027890716280256	-12.589826253418027	1139269632
0	1988-24833-0001	3.0	1	25.0	-10.0	1024	0.0022250029348557993	-10.651047346347104	1141633024
0	5338-284437-0027	3.0	1	25.0	-10.0	1024	0.002624428461468409	-9.543591924767275	1141940224
0	3000-15664-0019	3.0	1	25.0	-10.0	1024	0.001954183198403621	-7.143759682398763	1180561408
0	7850-286674-0008	3.0	1	25.0	-10.0	1024	0.0028923167738803598	-11.71547705441287	1180692480
0	8297-275156-0007	3.0	1	25.0	-10.0	1024	0.0022341469923655194	-6.4457092161564535	1180758016
0	251-118436-0023	3.0	1	25.0	-10.0	1024	0.003151416778564453	-9.30756582954657	1181110272
0	1988-147956-0012	3.0	1	25.0	-10.0	1024	0.0025779406229654946	-6.215767762756132	1181405184
0	2035-152373-0007	3.0	1	25.0	-10.0	1024	0.001782210249649851	-14.116234908473446	1181368320
0	2035-147960-0004	3.0	1	25.0	-10.0	1024	0.0026513338088989258	-11.509817366697124	1181569024
0	5895-34622-0018	3.0	1	25.0	-10.0	1024	0.0024927823971479367	-5.684703728478144	1181880320
0	1462-170142-0039	3.0	1	25.0	-10.0	1024	0.002542073662216599	-10.17610666957422	1181949952
0	777-126732-0001	3.0	1	25.0	-10.0	1024	0.0034172534942626953	-8.41101432344097	1182298112
0	7976-110523-0001	3.0	1	25.0	-10.0	1024	0.0025564754331434095	-9.181424610878345	1182470144
0	5895-34629-0024	3.0	1	25.0	-10.0	1024	0.0026531182802640475	-5.946476112002834	1182683136
0	2035-147961-0012	3.0	1	25.0	-10.0	1024	0.002678076426188151	-12.802222286100973	1182609408
0	1988-24833-0025	3.0	1	25.0	-10.0	1024	0.0030388832092285156	-11.132254726672876	1182892032
0	1988-147956-0006	3.0	1	25.0	-10.0	1024	0.0031295103185317095	-12.849728251285482	1182965760
0	7976-110523-0012	3.0	1	25.0	-10.0	1024	0.0019705043119542737	-11.195964547342436	1193938944
0	6241-61943-0002	3.0	1	25.0	-10.0	1024	0.002929210662841797	-8.735643503046088	1194061824
0	1272-141231-0005	3.0	1	25.0	-10.0	1024	0.0028453682953456664	-5.115265770242195	1150230528
0	5895-34615-0008	3.0	1	25.0	-10.0	1024	0.002994289000829061	-10.8438433357855	1150128128
0	1272-141231-0023	3.0	1	25.0	-10.0	1024	0.0021737025064580582	-8.01473244308797	1150623744
0	1462-170142-0031	3.0	1	25.0	-10.0	1024	0.0024477306165193256	-9.477224460703258	1154748416
0	5338-284437-0001	3.0	1	25.0	-10.0	1024	0.0023343910773595176	-13.382420891909316	1159163904
0	251-136532-0014	3.0	1	25.0	-10.0	1024	0.0033526221911112466	-9.05120524102778	1159507968
0	251-136532-0008	3.0	1	25.0	-10.0	1024	0.0022704051091120793	-8.11380164540484	1162076160
0	6295-244435-0019	3.0	1	25.0	-10.0	1024	0.0017601724654909164	-6.08904896432027	1162358784
0	7850-286674-0000	3.0	1	25.0	-10.0	1024	0.0027837460501152172	-13.282548653000696	1162489856
0	1272-141231-0011	3.0	1	25.0	-10.0	1024	0.0018302911444555356	-7.526291385148534	1164132352
0	8842-304647-0011	3.0	1	25.0	-10.0	1024	0.0021640262464537236	-12.864160219792753	1158430720
0	84-121550-0014	3.0	1	25.0	-10.0	1024	0.0030597031116485597	-9.75919128811441	1158381568
0	1993-147964-0003	3.0	1	25.0	-10.0	1024	0.002582165930006239	-9.471687753845913	1166925824
0	251-118436-0004	3.0	1	25.0	-10.0	1024	0.0029163503646850585	-5.124575279804244	1167110144
0	3752-4944-0021	3.0	1	25.0	-10.0	1024	0.0033893187840779624	-7.167314485985475	1167204352
0	3576-138058-0015	3.0	1	25.0	-10.0	1024	0.002507877977270829	-8.59654174095531	1167622144
0	1272-141231-0026	3.0	1	25.0	-10.0	1024	0.003067011056944381	-7.687471663063445	1167740928
0	5895-34622-0011	3.0	1	25.0	-10.0	1024	0.003071557643801667	-10.629650603963496	1167839232
0	6295-244435-0035	3.0	1	25.0	-10.0	1024	0.0029807615280151366	-4.874185048725672	1168023552
0	1988-24833-0010	3.0	1	25.0	-10.0	1024	0.0030742635329564414	-14.488717191892759	1168138240
0	2035-147961-0024	3.0	1	25.0	-10.0	1024	0.0032639931409786907	-10.50806161391117	1168285696
0	3752-4944-0019	3.0	1	25.0	-10.0	1024	0.0030486428219339123	-5.977568294566302	1168527360
0	1272-141231-0025	3.0	1	15.0	-10.0	1024	0.0026312555585588726	-7.496057122586354	1168703488
0	6241-61946-0003	3.0	1	15.0	-10.0	1024	0.003187614679336548	-10.393782651387507	1168879616
0	7976-110523-0006	3.0	1	15.0	-10.0	1024	0.002254808050954444	-10.813260667957474	1169072128
0	1988-24833-0014	3.0	1	15.0	-10.0	1024	0.0031601428985595704	-13.069078946349457	1169264640
0	3000-15664-0031	3.0	1	15.0	-10.0	1024	0.0022392290479996625	-7.2112310731699205	1191407616
0	5895-34629-0009	3.0	1	15.0	-10.0	1024	0.002572840538577757	-11.318045994334533	1191677952
0	1462-170145-0015	3.0	1	15.0	-10.0	1024	0.0023651072853489927	-8.089796266075295	1192005632
0	3000-15664-0022	3.0	1	15.0	-10.0	1024	0.0023029785530239927	-7.232659410345973	1192022016
0	2428-83699-0020	3.0	1	15.0	-10.0	1024	0.002477249541839996	-10.649735963113221	1192165376
0	3752-4944-0003	3.0	1	15.0	-10.0	1024	0.003083798018368808	-5.478612050907544	1192534016
0	3000-15664-0046	3.0	1	15.0	-10.0	1024	0.002474589007241385	-6.633620046940196	1192677376
0	5895-34615-0002	3.0	1	15.0	-10.0	1024	0.002372914172233419	-11.608450568383804	1192988672
0	1272-135031-0003	3.0	1	15.0	-10.0	1024	0.0025139999389648436	-7.649805279218727	1193181184
0	6319-57405-0000	3.0	1	15.0	-10.0	1024	0.0017757363941358483	-11.63489050458784	1193164800
0	1272-135031-0020	3.0	1	15.0	-10.0	1024	0.0025847448061590327	-5.944830923062407	1193398272
0	5895-34615-0019	3.0	1	15.0	-10.0	1024	0.0022943615913391113	-13.083762888191814	1193836544
0	174-168635-0017	3.0	1	15.0	-10.0	1024	0.0025813218319054804	-12.151375903335605	1193992192
0	1462-170142-0023	3.0	1	15.0	-10.0	1024	0.003273925997994163	-8.62393327370013	1194053632
0	1988-147956-0020	3.0	1	15.0	-10.0	1024	0.0030848167159340596	-5.48196687856218	1194360832
0	174-168635-0001	3.0	1	15.0	-10.0	1024	0.0028237773947519798	-10.412885544603288	1194217472
0	3576-138058-0007	3.0	1	15.0	-10.0	1024	0.002790250948497227	-8.173975216765221	1194434560
0	1462-170142-0006	3.0	1	15.0	-10.0	1024	0.002349325062073383	-9.703994592243236	1194676224
0	5694-64038-0024	3.0	1	15.0	-10.0	1024	0.002842174876819957	-9.0337387107516	1168809984
0	3752-4944-0006	3.0	1	15.0	-10.0	1024	0.002890751010081807	-10.977862837724878	1168809984
0	3576-138058-0029	3.0	1	15.0	-10.0	1024	0.0024162475452866664	-7.446142452453088	1177206784
0	1272-135031-0006	3.0	1	15.0	-10.0	1024	0.002758758408682687	-4.935546361384987	1177423872
0	3752-4944-0033	3.0	1	15.0	-10.0	1024	0.0029432315092820386	-9.520423396990708	1177530368
0	6295-244435-0025	3.0	1	15.0	-10.0	1024	0.002817023884166371	-7.114103627084636	1177804800
0	3536-23268-0006	3.0	1	15.0	-10.0	1024	0.0032894172166523183	-11.653342089426609	1178083328
0	777-126732-0054	3.0	1	15.0	-10.0	1024	0.003112041431924571	-8.986311752303855	1177989120
0	2035-152373-0009	3.0	1	15.0	-10.0	1024	0.0019897420467925686	-12.179622397386717	1218940928
0	84-121550-0013	3.0	1	15.0	-10.0	1024	0.0023851428713117327	-9.226600617360374	1218985984
0	6295-244435-0009	3.0	1	15.0	-10.0	1024	0.0022035579681396484	-3.5567726928497505	1219170304
0	2428-83699-0015	3.0	1	15.0	-10.0	1024	0.003337853295462472	-9.805415223637974	1219510272
0	251-136532-0018	3.0	1	15.0	-10.0	1024	0.002303986637680619	-6.42265440667157	1219751936
0	2803-154320-0000	3.0	1	15.0	-10.0	1024	0.0017686138550440471	-6.540225361796659	1219973120
0	3536-23268-0001	3.0	1	15.0	-10.0	1024	0.0023015800275300678	-11.738865293087638	1220001792
0	2428-83699-0000	3.0	1	15.0	-10.0	1024	0.003102418703910632	-7.88926362564398	1220259840
0	6319-57405-0011	3.0	1	15.0	-10.0	1024	0.002772146257860907	-9.973081396406787	1220464640
0	1988-147956-0028	3.0	1	15.0	-10.0	1024	0.002366488394529923	-9.244866847250126	1220911104
0	1988-147956-0022	3.0	1	15.0	-10.0	1024	0.0032755362020956504	-6.449221575796957	1220919296
0	84-121550-0005	3.0	1	15.0	-10.0	1024	0.002173770083128101	-10.207366520964793	1221332992
0	1272-141231-0022	3.0	1	15.0	-10.0	1024	0.0029815156409080993	-6.41136854751617	1221517312
0	84-121550-0011	3.0	1	15.0	-10.0	1024	0.0023505786030562884	-10.499606249849474	1221685248
0	5338-284437-0005	3.0	1	15.0	-10.0	1024	0.0024552723256553092	-11.039334239573797	1188745216
0	777-126732-0039	3.0	1	15.0	-10.0	1024	0.003035561243693034	-11.4516304345932	1188823040
0	1462-170142-0028	3.0	1	15.0	-10.0	1024	0.0029826671519178026	-9.271308041891068	1189081088
0	84-121550-0029	3.0	1	15.0	-10.0	1024	0.0032142817974090574	-11.984103643114679	1189150720
0	3752-4944-0027	3.0	1	15.0	-10.0	1024	0.0023421719670295715	-6.159850508674511	1191567360
0	7976-110523-0009	3.0	1	15.0	-10.0	1024	0.002408993487455407	-10.150354377752837	1191813120
0	8297-275156-0004	3.0	1	15.0	-10.0	1024	0.0028436779975891113	-9.805457282751728	1191948288
0	1988-24833-0002	3.0	1	15.0	-10.0	1024	0.002645507003321792	-11.128406094567504	1192095744
0	5694-64038-0020	3.0	1	15.0	-10.0	1024	0.00337039762073093	-10.817710788111086	1192136704
0	7850-286674-0005	3.0	1	15.0	-10.0	1024	0.002632055709611124	-13.429987898528566	1192591360
0	1462-170142-0010	3.0	1	15.0	-10.0	1024	0.0026194420125749377	-10.184654436008838	1192570880
0	1988-147956-0014	3.0	1	15.0	-10.0	1024	0.003409712655203683	-11.65742046960235	1192931328
0	777-126732-0005	3.0	1	15.0	-10.0	1024	0.00220033701728372	-7.3355405617639295	1194545152
0	3576-138058-0001	3.0	1	15.0	-10.0	1024	0.0025328958735746495	-6.4225640252531395	1194643456
0	8297-275156-0000	3.0	1	15.0	-10.0	1024	0.002790778875350952	-9.489865779241972	1194778624
0	1988-24833-0001	3.0	1	15.0	-10.0	1024	0.0022292387100958056	-12.11772640913792	1195016192
0	5338-284437-0027	3.0	1	15.0	-10.0	1024	0.0026766686212448846	-10.975072889738351	1195274240
0	3000-15664-0019	3.0	1	15.0	-10.0	1024	0.0020500376417830184	-4.7817903087962605	1217892352
0	7850-286674-0008	3.0	1	15.0	-10.0	1024	0.002994398738062659	-11.46147962585598	1217933312
0	8297-275156-0007	3.0	1	15.0	-10.0	1024	0.0033648742569817435	-8.995019690418996	1217974272
0	251-118436-0023	3.0	1	15.0	-10.0	1024	0.003112381154840643	-8.271763025315506	1218244608
0	1988-147956-0012	3.0	1	15.0	-10.0	1024	0.002580927477942573	-10.721376529372142	1218498560
0	2035-152373-0007	3.0	1	15.0	-10.0	1024	0.0021023510387108762	-13.351462918493848	1223020544
0	2035-147960-0004	3.0	1	15.0	-10.0	1024	0.0025753396930116596	-12.53573875442602	1223196672
0	5895-34622-0018	3.0	1	15.0	-10.0	1024	0.002482111637408917	-10.23068563684821	1223217152
0	1462-170142-0039	3.0	1	15.0	-10.0	1024	0.0025542330097507787	-10.085405249255423	1223340032
0	777-126732-0001	3.0	1	15.0	-10.0	1024	0.0033668875694274902	-11.16427433574058	1223630848
0	7976-110523-0001	3.0	1	15.0	-10.0	1024	0.0025428243585534998	-11.702015931818226	1223802880
0	5895-34629-0024	3.0	1	15.0	-10.0	1024	0.0026446415827824517	-10.300894930791006	1223958528
0	2035-147961-0012	3.0	1	15.0	-10.0	1024	0.0026851078820607018	-13.506368156825205	1223991296
0	1988-24833-0025	3.0	1	15.0	-10.0	1024	0.003017933472343113	-13.010826329186065	1224294400
0	1988-147956-0006	3.0	1	15.0	-10.0	1024	0.0024954964132869943	-7.651941218195425	1224425472
0	7976-110523-0012	3.0	1	15.0	-10.0	1024	0.001781871583726671	-10.103183397299071	1224622080
0	6241-61943-0002	3.0	1	15.0	-10.0	1024	0.00318398586539335	-10.105743003187706	1196179456
0	1272-141231-0005	3.0	1	15.0	-10.0	1024	0.0024006785927238043	-7.790934534268664	1200431104
0	5895-34615-0008	3.0	1	15.0	-10.0	1024	0.003013715147972107	-13.446520978648708	1200664576
0	1272-141231-0023	3.0	1	15.0	-10.0	1024	0.0017772940278963278	-7.19330499881515	1199046656
0	1462-170142-0031	3.0	1	15.0	-10.0	1024	0.0024483329371402136	-8.828306377236892	1203236864
0	5338-284437-0001	3.0	1	15.0	-10.0	1024	0.002353274194817794	-11.991814948427518	1205481472
0	251-136532-0014	3.0	1	15.0	-10.0	1024	0.003457234965430366	-10.781057199295647	1205698560
0	251-136532-0008	3.0	1	15.0	-10.0	1024	0.002126114041197534	-8.805012254587384	1210732544
0	6295-244435-0019	3.0	1	15.0	-10.0	1024	0.0025887262253534225	-5.331627505934408	1210683392
0	7850-286674-0000	3.0	1	15.0	-10.0	1024	0.0027746260166168213	-14.132978423071982	1210933248
0	1272-141231-0011	3.0	1	15.0	-10.0	1024	0.0033020659496909694	-5.484322192811737	1211224064
0	8842-304647-0011	3.0	1	15.0	-10.0	1024	0.0023564388877467105	-10.508510909853218	1211170816
0	84-121550-0014	3.0	1	15.0	-10.0	1024	0.002219170331954956	-8.8936009812819	1223856128
0	1993-147964-0003	3.0	1	15.0	-10.0	1024	0.0025062627262539333	-12.029666298796112	1224085504
0	251-118436-0004	3.0	1	15.0	-10.0	1024	0.0028735995292663574	-6.2514902225099	1224384512
0	3752-4944-0021	3.0	1	15.0	-10.0	1024	0.0022921871255945276	-5.283544135371625	1224531968
0	3576-138058-0015	3.0	1	15.0	-10.0	1024	0.002133046587308248	-9.537819946311005	1213612032
0	1272-141231-0026	3.0	1	15.0	-10.0	1024	0.0022456141618581917	-8.30511584613284	1213595648
0	5895-34622-0011	3.0	1	15.0	-10.0	1024	0.003136223554611206	-5.344262165871994	1213751296
0	6295-244435-0035	3.0	1	15.0	-10.0	1024	0.001823582649230957	-6.281858349355068	1213898752
0	1988-24833-0010	3.0	1	15.0	-10.0	1024	0.002976730465888977	-16.283187733287733	1214087168
0	2035-147961-0024	3.0	1	15.0	-10.0	1024	0.0017777936799185617	-14.549574176391785	1214263296
0	3752-4944-0019	3.0	1	15.0	-10.0	1024	0.003028589746226435	-7.051638400769317	1214550016
0	1272-141231-0025	3.0	0	100.0	-10.0	1024	0.002181188903585838	-8.544648810805208	1231335424
0	6241-61946-0003	3.0	0	100.0	-10.0	1024	0.0021655198299523554	-10.912588041207576	1232859136
0	7976-110523-0006	3.0	0	100.0	-10.0	1024	0.0021694985831656106	-10.285727584331708	1233133568
0	1988-24833-0014	3.0	0	100.0	-10.0	1024	0.00316048264503479	-12.985414471452216	1233276928
0	3000-15664-0031	3.0	0	100.0	-10.0	1024	0.0021673782615904595	-6.398901522721314	1221120000
0	5895-34629-0009	3.0	0	100.0	-10.0	1024	0.0024547641341750685	-10.546039660182984	1221296128
0	1462-170145-0015	3.0	0	100.0	-10.0	1024	0.0023647760090075042	-8.82711929346778	1221439488
0	3000-15664-0022	3.0	0	100.0	-10.0	1024	0.002314027617959415	-8.847178108247427	1221746688
0	2428-83699-0020	3.0	0	100.0	-10.0	1024	0.002551602078722669	-8.376512227220964	1221808128
0	3752-4944-0003	3.0	0	100.0	-10.0	1024	0.0030487884174693713	-8.15330336504876	1221906432
0	3000-15664-0046	3.0	0	100.0	-10.0	1024	0.0024410770052955264	-9.57299134791101	1222328320
0	5895-34615-0002	3.0	0	100.0	-10.0	1024	0.0021566039454327885	-10.978657234762732	1222684672
0	1272-135031-0003	3.0	0	100.0	-10.0	1024	0.0024609883626302083	-4.603025355256792	1222815744
0	6319-57405-0000	3.0	0	100.0	-10.0	1024	0.002244880324915836	-8.124978958971047	1223933952
0	1272-135031-0020	3.0	0	100.0	-10.0	1024	0.0025088689098619436	-7.787340820195732	1224146944
0	5895-34615-0019	3.0	0	100.0	-10.0	1024	0.002288975097514965	-12.126050446235846	1224396800
0	174-168635-0017	3.0	0	100.0	-10.0	1024	0.0025547113683488634	-10.294216921906518	1224687616
0	1462-170142-0023	3.0	0	100.0	-10.0	1024	0.003042573278600519	-9.308077487639965	1224810496
0	1988-147956-0020	3.0	0	100.0	-10.0	1024	0.002339860178389639	-5.408678550211019	1225072640
0	174-168635-0001	3.0	0	100.0	-10.0	1024	0.0025300979614257812	-10.309349107697816	1225269248
0	3576-138058-0007	3.0	0	100.0	-10.0	1024	0.0027869301182883127	-10.671777224950048	1225519104
0	1462-170142-0006	3.0	0	100.0	-10.0	1024	0.002337821980112607	-8.878789226841855	1225826304
0	5694-64038-0024	3.0	0	100.0	-10.0	1024	0.0027910145846280184	-7.115226324073389	1225715712
0	3752-4944-0006	3.0	0	100.0	-10.0	1024	0.0027273795643790824	-13.54229475493294	1226022912
0	3576-138058-0029	3.0	0	100.0	-10.0	1024	0.0021184290511698663	-7.473400690621437	1225752576
0	1272-135031-0006	3.0	0	100.0	-10.0	1024	0.002565734088420868	-5.530832847830068	1225736192
0	3752-4944-0033	3.0	0	100.0	-10.0	1024	0.002610679882675854	-12.051226799972497	1226162176
0	6295-244435-0025	3.0	0	100.0	-10.0	1024	0.0023784891087958154	-7.574080508404551	1226215424
0	3536-23268-0006	3.0	0	100.0	-10.0	1024	0.00242980991501406	-10.564732909233692	1226346496
0	777-126732-0054	3.0	0	100.0	-10.0	1024	0.002955511212348938	-5.76563247535298	1226502144
0	2035-152373-0009	3.0	0	100.0	-10.0	1024	0.0019553041985993897	-14.46468721520954	1254723584
0	84-121550-0013	3.0	0	100.0	-10.0	1024	0.0018905261687211768	-8.960748526709368	1260204032
0	6295-244435-0009	3.0	0	100.0	-10.0	1024	0.002079268602224497	-6.269253718296069	1260355584
0	2428-83699-0015	3.0	0	100.0	-10.0	1024	0.0017763546534946986	-9.419650692286286	1260752896
0	251-136532-0018	3.0	0	100.0	-10.0	1024	0.002300999782703541	-7.706899948044118	1260990464
0	2803-154320-0000	3.0	0	100.0	-10.0	1024	0.002060320642259386	-4.867776777641351	1261400064
0	3536-23268-0001	3.0	0	100.0	-10.0	1024	0.0019491599745539777	-12.058952808058159	1274241024
0	2428-83699-0000	3.0	0	100.0	-10.0	1024	0.00195733171242934	-10.741659887402179	1274642432
0	6319-57405-0011	3.0	0	100.0	-10.0	1024	0.0026420190416533373	-7.527801792502845	1275125760
0	1988-147956-0028	3.0	0	100.0	-10.0	1024	0.0023786244185074515	-7.646092977460388	1275314176
0	1988-147956-0022	3.0	0	100.0	-10.0	1024	0.0022620993145441603	-8.015677263683045	1275547648
0	84-121550-0005	3.0	0	100.0	-10.0	1024	0.002152429009876112	-10.770726970047503	1275953152
0	1272-141231-0022	3.0	0	100.0	-10.0	1024	0.001762821474148117	-7.477264413053572	1276317696
0	84-121550-0011	3.0	0	100.0	-10.0	1024	0.002126203913266967	-12.060390721496582	1276719104
0	5338-284437-0005	3.0	0	100.0	-10.0	1024	0.0023977640198498238	-11.296377242045093	1274368000
0	777-126732-0039	3.0	0	100.0	-10.0	1024	0.003076060612996419	-7.46225290143423	1274466304
0	1462-170142-0028	3.0	0	100.0	-10.0	1024	0.003002694312562334	-10.8644595273438	1274748928
0	84-121550-0029	3.0	0	100.0	-10.0	1024	0.0022297031951673102	-9.668489199643922	1275011072
0	3752-4944-0027	3.0	0	100.0	-10.0	1024	0.0020464297091023305	-5.903660356349166	1260650496
0	7976-110523-0009	3.0	0	100.0	-10.0	1024	0.0022490969244039283	-11.673206127840485	1260658688
0	8297-275156-0004	3.0	0	100.0	-10.0	1024	0.002837217771089994	-9.132560774575255	1260994560
0	1988-24833-0002	3.0	0	100.0	-10.0	1024	0.002582116259468926	-12.319420515990744	1261297664
0	5694-64038-0020	3.0	0	100.0	-10.0	1024	0.002503536249461927	-7.772186378100521	1261457408
0	7850-286674-0005	3.0	0	100.0	-10.0	1024	0.0022389199122909674	-13.926564905096978	1261744128
0	1462-170142-0010	3.0	0	100.0	-10.0	1024	0.0024981962309943307	-10.879464599715106	1262034944
0	1988-147956-0014	3.0	0	100.0	-10.0	1024	0.003408377511160714	-8.964438353607635	1262067712
0	777-126732-0005	3.0	0	100.0	-10.0	1024	0.0020930095650683873	-8.546105210720034	1262555136
0	3576-138058-0001	3.0	0	100.0	-10.0	1024	0.0020386622502253605	-6.5699656832064735	1262923776
0	8297-275156-0000	3.0	0	100.0	-10.0	1024	0.0026833627905164447	-7.486746521699576	1262866432
0	1988-24833-0001	3.0	0	100.0	-10.0	1024	0.002227619771034487	-10.279969536021618	1263407104
0	5338-284437-0027	3.0	0	100.0	-10.0	1024	0.002624632820250496	-11.712243795149428	1263468544
0	3000-15664-0019	3.0	0	100.0	-10.0	1024	0.001952333726744721	-7.7790440212092875	1264164864
0	7850-286674-0008	3.0	0	100.0	-10.0	1024	0.002847372099410656	-11.675813839811955	1264271360
0	8297-275156-0007	3.0	0	100.0	-10.0	1024	0.0021271844962974648	-6.671184440744154	1264734208
0	251-118436-0023	3.0	0	100.0	-10.0	1024	0.0029953718185424805	-11.357825751400725	1264840704
0	1988-147956-0012	3.0	0	100.0	-10.0	1024	0.0025942126909891763	-8.06724164770943	1265119232
0	2035-152373-0007	3.0	0	100.0	-10.0	1024	0.0020276161250222494	-15.048607019144178	1265602560
0	2035-147960-0004	3.0	0	100.0	-10.0	1024	0.0025043379176746716	-12.296001196994757	1265790976
0	5895-34622-0018	3.0	0	100.0	-10.0	1024	0.002489468990228115	-9.936773549883545	1265819648
0	1462-170142-0039	3.0	0	100.0	-10.0	1024	0.001839992162343618	-9.926792157386727	1265946624
0	777-126732-0001	3.0	0	100.0	-10.0	1024	0.0033962527910868325	-7.247552732448153	1266274304
0	7976-110523-0001	3.0	0	100.0	-10.0	1024	0.0025437007079253324	-11.148172835743036	1266450432
0	5895-34629-0024	3.0	0	100.0	-10.0	1024	0.0026538262000450723	-8.147995543406982	1266659328
0	2035-147961-0012	3.0	0	100.0	-10.0	1024	0.0026631166064550005	-14.543815198862022	1266663424
0	1988-24833-0025	3.0	0	100.0	-10.0	1024	0.0033149304597274117	-10.138670756856339	1266962432
0	1988-147956-0006	3.0	0	100.0	-10.0	1024	0.002734215119305779	-6.8774439672914935	1267040256
0	7976-110523-0012	3.0	0	100.0	-10.0	1024	0.002023047091914158	-10.867782210313099	1276108800
0	6241-61943-0002	3.0	0	100.0	-10.0	1024	0.002826596415320108	-8.80055600552242	1276198912
0	1272-141231-0005	3.0	0	100.0	-10.0	1024	0.0023907147921048678	-6.098152765683029	1276325888
0	5895-34615-0008	3.0	0	100.0	-10.0	1024	0.0030859162410100303	-10.995621981872164	1276551168
0	1272-141231-0023	3.0	0	100.0	-10.0	1024	0.0021946482798632454	-6.826628540985345	1268469760
0	1462-170142-0031	3.0	0	100.0	-10.0	1024	0.0024460240414268092	-11.133577021587444	1268551680
0	5338-284437-0001	3.0	0	100.0	-10.0	1024	0.0021424780429249077	-12.483722251028045	1268981760
0	251-136532-0014	3.0	0	100.0	-10.0	1024	0.003268069691128201	-9.14551688045476	1269039104
0	251-136532-0008	3.0	0	100.0	-10.0	1024	0.0017895386889089945	-11.33124288792768	1269489664
0	6295-244435-0019	3.0	0	100.0	-10.0	1024	0.001768191655476888	-4.3642247489773585	1269411840
0	7850-286674-0000	3.0	0	100.0	-10.0	1024	0.0021867644517941584	-14.588913289118224	1269936128
0	1272-141231-0011	3.0	0	100.0	-10.0	1024	0.002441376070433025	-6.147312277796151	1270022144
0	8842-304647-0011	3.0	0	100.0	-10.0	1024	0.0021681681166600135	-10.754450810978502	1270566912
0	84-121550-0014	3.0	0	100.0	-10.0	1024	0.0021639224141836166	-9.43009647648084	1270870016
0	1993-147964-0003	3.0	0	100.0	-10.0	1024	0.002469948820165686	-9.832434074432845	1275158528
0	251-118436-0004	3.0	0	100.0	-10.0	1024	0.002872934708228478	-7.460694933028557	1275215872
0	3752-4944-0021	3.0	0	100.0	-10.0	1024	0.002278488979004977	-6.098231741164803	1275531264
0	3576-138058-0015	3.0	0	100.0	-10.0	1024	0.002120705114470588	-8.946893876789273	1271894016
0	1272-141231-0026	3.0	0	100.0	-10.0	1024	0.0022350939420553353	-8.523491245617667	1275981824
0	5895-34622-0011	3.0	0	100.0	-10.0	1024	0.0019747062965675636	-10.938356577873066	1303166976
0	6295-244435-0035	3.0	0	100.0	-10.0	1024	0.002813887596130371	-10.598767135281149	1303339008
0	1988-24833-0010	3.0	0	100.0	-10.0	1024	0.002978334824244181	-15.168567409510628	1303535616
0	2035-147961-0024	3.0	0	100.0	-10.0	1024	0.0027491211891174316	-13.292376524340636	1303580672
0	3752-4944-0019	3.0	0	100.0	-10.0	1024	0.0030291391455608864	-5.1909192556503125	1303863296
0	1272-141231-0025	3.0	2	-5.0	-10.0	1024	0.0033786577336928423	-7.832345141974541	1303949312
0	6241-61946-0003	3.0	2	-5.0	-10.0	1024	0.003114583880402321	-17.32706332430446	1304010752
0	7976-110523-0006	3.0	2	-5.0	-10.0	1024	0.0025731409099740044	-13.476894589348067	1304281088
0	1988-24833-0014	3.0	2	-5.0	-10.0	1024	0.003445216587611607	-15.987452017395231	1304383488
0	3000-15664-0031	3.0	2	-5.0	-10.0	1024	0.002311897727678407	-6.95087868334328	1304600576
0	5895-34629-0009	3.0	2	-5.0	-10.0	1024	0.0028284833981440617	-16.56373121462797	1304924160
0	1462-170145-0015	3.0	2	-5.0	-10.0	1024	0.0026322603225708008	-11.177437720702127	1305149440
0	3000-15664-0022	3.0	2	-5.0	-10.0	1024	0.003058688207106157	-10.494895099872096	1305219072
0	2428-83699-0020	3.0	2	-5.0	-10.0	1024	0.003127197886622229	-13.569202401007423	1305329664
0	3752-4944-0003	3.0	2	-5.0	-10.0	1024	0.0031096285039728336	-9.52340173733143	1305661440
0	3000-15664-0046	3.0	2	-5.0	-10.0	1024	0.002986649672190348	-11.542477591828659	1305870336
0	5895-34615-0002	3.0	2	-5.0	-10.0	1024	0.0022950636015997995	-15.22852080521538	1306034176
0	1272-135031-0003	3.0	2	-5.0	-10.0	1024	0.002514642079671224	-8.891480835352615	1277558784
0	6319-57405-0000	3.0	2	-5.0	-10.0	1024	0.0026251040399074554	-16.93977838410284	1277825024
0	1272-135031-0020	3.0	2	-5.0	-10.0	1024	0.003045405281914605	-9.254890608346523	1277775872
0	5895-34615-0019	3.0	2	-5.0	-10.0	1024	0.0033856166733635795	-17.205241010386118	1278103552
0	174-168635-0017	3.0	2	-5.0	-10.0	1024	0.0025801195038689505	-14.549831273700386	1280237568
0	1462-170142-0023	3.0	2	-5.0	-10.0	1024	0.003148051825436679	-11.59707828831726	1280548864
0	1988-147956-0020	3.0	2	-5.0	-10.0	1024	0.002561641066041711	-10.923117171017163	1280786432
0	174-168635-0001	3.0	2	-5.0	-10.0	1024	0.0026902205323519773	-13.57408526651236	1280917504
0	3576-138058-0007	3.0	2	-5.0	-10.0	1024	0.002812079020908901	-11.325073357646218	1280757760
0	1462-170142-0006	3.0	2	-5.0	-10.0	1024	0.002529484430948893	-10.686982637001638	1281204224
0	5694-64038-0024	3.0	2	-5.0	-10.0	1024	0.0028898119926452637	-10.330015595533162	1281183744
0	3752-4944-0006	3.0	2	-5.0	-10.0	1024	0.0036824595543646045	-9.643991425876402	1281265664
0	3576-138058-0029	3.0	2	-5.0	-10.0	1024	0.0017672913973448706	-9.70550756054739	1281224704
0	1272-135031-0006	3.0	2	-5.0	-10.0	1024	0.003082307902249423	-9.204693287766773	1281495040
0	3752-4944-0033	3.0	2	-5.0	-10.0	1024	0.0035704554933490176	-13.828888252854899	1281630208
0	6295-244435-0025	3.0	2	-5.0	-10.0	1024	0.003060239426633145	-8.048304820398837	1281867776
0	3536-23268-0006	3.0	2	-5.0	-10.0	1024	0.002456639186445489	-15.704138405464194	1281978368
0	777-126732-0054	3.0	2	-5.0	-10.0	1024	0.002957408626874288	-11.421000805462281	1282142208
0	2035-152373-0009	3.0	2	-5.0	-10.0	1024	0.0035005807876586914	-14.786842553280088	1282191360
0	84-121550-0013	3.0	2	-5.0	-10.0	1024	0.0018050943102155413	-12.7236711924152	1282191360
0	6295-244435-0009	3.0	2	-5.0	-10.0	1024	0.0022327706096618156	-10.637844090301815	1282453504
0	2428-83699-0015	3.0	2	-5.0	-10.0	1024	0.003387158257620675	-13.449144917597	1282469888
0	251-136532-0018	3.0	2	-5.0	-10.0	1024	0.0025354287563226162	-8.605989599097958	1282789376
0	2803-154320-0000	3.0	2	-5.0	-10.0	1024	0.0032320487789991425	-9.668098588488522	1282904064
0	3536-23268-0001	3.0	2	-5.0	-10.0	1024	0.002627013221619621	-13.83859030827139	1283145728
0	2428-83699-0000	3.0	2	-5.0	-10.0	1024	0.0034520264827843867	-12.173183411000473	1283280896
0	6319-57405-0011	3.0	2	-5.0	-10.0	1024	0.003206241421583222	-13.925439622070598	1283473408
0	1988-147956-0028	3.0	2	-5.0	-10.0	1024	0.002950152572320432	-10.531916475901436	1283551232
0	1988-147956-0022	3.0	2	-5.0	-10.0	1024	0.0029099408318014708	-13.706111187967466	1283616768
0	84-121550-0005	3.0	2	-5.0	-10.0	1024	0.002498467763264974	-13.22045258310705	1283956736
0	1272-141231-0022	3.0	2	-5.0	-10.0	1024	0.002532707320319282	-8.005718978764534	1283878912
0	84-121550-0011	3.0	2	-5.0	-10.0	1024	0.0024911645170930144	-12.42219771014539	1284218880
0	5338-284437-0005	3.0	2	-5.0	-10.0	1024	0.0024803266292665062	-14.267212520532215	1284444160
0	777-126732-0039	3.0	2	-5.0	-10.0	1024	0.003048054377237956	-14.648026699289334	1284509696
0	1462-170142-0028	3.0	2	-5.0	-10.0	1024	0.003015781970734292	-14.024531810477692	1284714496
0	84-121550-0029	3.0	2	-5.0	-10.0	1024	0.0022015824462428236	-10.294016983993863	1281007616
0	3752-4944-0027	3.0	2	-5.0	-10.0	1024	0.0026514489771956103	-7.526567100769564	1281138688
0	7976-110523-0009	3.0	2	-5.0	-10.0	1024	0.0017793227215202488	-13.901832576437368	1281232896
0	8297-275156-0004	3.0	2	-5.0	-10.0	1024	0.0029155657841609074	-8.988174704497908	1281343488
0	1988-24833-0002	3.0	2	-5.0	-10.0	1024	0.0025644699732462564	-18.361941526689712	1289957376
0	5694-64038-0020	3.0	2	-5.0	-10.0	1024	0.002502538655933581	-12.306290474802301	1291141120
0	7850-286674-0005	3.0	2	-5.0	-10.0	1024	0.0022177597707953335	-17.425741999483844	1293352960
0	1462-170142-0010	3.0	2	-5.0	-10.0	1024	0.0028636601506447307	-15.886653246548981	1293533184
0	1988-147956-0014	3.0	2	-5.0	-10.0	1024	0.0036796706063406807	-12.456933317059129	1293578240
0	777-126732-0005	3.0	2	-5.0	-10.0	1024	0.0020761722805856288	-10.550039390561864	1319653376
0	3576-138058-0001	3.0	2	-5.0	-10.0	1024	0.0029058889909224076	-9.96923129431077	1320005632
0	8297-275156-0000	3.0	2	-5.0	-10.0	1024	0.0032105969219672972	-7.578440834099095	1320157184
0	1988-24833-0001	3.0	2	-5.0	-10.0	1024	0.0023043828625832837	-14.616884767784132	1320296448
0	5338-284437-0027	3.0	2	-5.0	-10.0	1024	0.003567703308597688	-14.848046514158248	1320382464
0	3000-15664-0019	3.0	2	-5.0	-10.0	1024	0.001782651458467756	-9.901938142139802	1320558592
0	7850-286674-0008	3.0	2	-5.0	-10.0	1024	0.0036920573976304796	-15.094237422282497	1320624128
0	8297-275156-0007	3.0	2	-5.0	-10.0	1024	0.0030993656678633256	-10.393188657300419	1320984576
0	251-118436-0023	3.0	2	-5.0	-10.0	1024	0.003419597943623861	-17.35574812188066	1320955904
0	1988-147956-0012	3.0	2	-5.0	-10.0	1024	0.003258791375667491	-10.055423472070778	1321205760
0	2035-152373-0007	3.0	2	-5.0	-10.0	1024	0.002954745779232103	-15.838288151233327	1321308160
0	2035-147960-0004	3.0	2	-5.0	-10.0	1024	0.0017637058540626808	-19.412975129736743	1321549824
0	5895-34622-0018	3.0	2	-5.0	-10.0	1024	0.0035706162452697754	-12.146532811991637	1321336832
0	1462-170142-0039	3.0	2	-5.0	-10.0	1024	0.0017666913367606499	-12.487504822607825	1321746432
0	777-126732-0001	3.0	2	-5.0	-10.0	1024	0.003520932462480333	-12.344537462097232	1321816064
0	7976-110523-0001	3.0	2	-5.0	-10.0	1024	0.002549496856895653	-13.635839888687219	1321922560
0	5895-34629-0024	3.0	2	-5.0	-10.0	1024	0.0026433357825646035	-13.96347734343786	1296154624
0	2035-147961-0012	3.0	2	-5.0	-10.0	1024	0.002701615530347067	-16.526507012368207	1296121856
0	1988-24833-0025	3.0	2	-5.0	-10.0	1024	0.003302919864654541	-14.079944773038765	1296261120
0	1988-147956-0006	3.0	2	-5.0	-10.0	1024	0.002717349264356825	-8.838624933084876	1296506880
0	7976-110523-0012	3.0	2	-5.0	-10.0	1024	0.002543304277502972	-12.830432313079239	1296601088
0	6241-61943-0002	3.0	2	-5.0	-10.0	1024	0.0031126654425332714	-14.242685282607454	1296916480
0	1272-141231-0005	3.0	2	-5.0	-10.0	1024	0.0026170495730727466	-10.370942504914172	1296990208
0	5895-34615-0008	3.0	2	-5.0	-10.0	1024	0.002987012267112732	-15.820692447589614	1297178624
0	1272-141231-0023	3.0	2	-5.0	-10.0	1024	0.00217896349289838	-9.985874979063546	1321398272
0	1462-170142-0031	3.0	2	-5.0	-10.0	1024	0.0028247833251953125	-10.222047656608332	1321738240
0	5338-284437-0001	3.0	2	-5.0	-10.0	1024	0.0034092962741851807	-17.406719180331095	1321943040
0	251-136532-0014	3.0	2	-5.0	-10.0	1024	0.0035983920097351074	-13.867049146275692	1322012672
0	251-136532-0008	3.0	2	-5.0	-10.0	1024	0.003013843960232205	-12.999674828959677	1322356736
0	6295-244435-0019	3.0	2	-5.0	-10.0	1024	0.002698417693849594	-6.861953372967529	1322622976
0	7850-286674-0000	3.0	2	-5.0	-10.0	1024	0.003293451509977642	-15.824635134999296	1322569728
0	1272-141231-0011	3.0	2	-5.0	-10.0	1024	0.003177620115734282	-9.363430193542895	1322721280
0	8842-304647-0011	3.0	2	-5.0	-10.0	1024	0.0027663580008915494	-17.445747765417913	1322844160
0	84-121550-0014	3.0	2	-5.0	-10.0	1024	0.0035700533125135633	-12.024555632042706	1323122688
0	1993-147964-0003	3.0	2	-5.0	-10.0	1024	0.0026916297706397804	-13.00865245787107	1323282432
0	251-118436-0004	3.0	2	-5.0	-10.0	1024	0.002914167367495023	-11.866524884989811	1323356160
0	3752-4944-0021	3.0	2	-5.0	-10.0	1024	0.002440313274940748	-9.338024880333702	1323597824
0	3576-138058-0015	3.0	2	-5.0	-10.0	1024	0.0025592867065878477	-12.212595167669997	1323728896
0	1272-141231-0026	3.0	2	-5.0	-10.0	1024	0.00306735255501487	-10.098777549796136	1324085248
0	5895-34622-0011	3.0	2	-5.0	-10.0	1024	0.0022517881895366466	-16.198695189348552	1324343296
0	6295-244435-0035	3.0	2	-5.0	-10.0	1024	0.0033650765052208533	-7.5276253948183705	1324544000
0	1988-24833-0010	3.0	2	-5.0	-10.0	1024	0.003093578598716042	-16.425290603338855	1324527616
0	2035-147961-0024	3.0	2	-5.0	-10.0	1024	0.002833392403342507	-15.046981631849846	1302102016
[truncated: 905,201 more rows]
