# Supplementary material for: Characterization of Deep Learning-Based Speech-Enhancement Techniques in Online Audio Processing Applications
Source: Sensors (Basel). 2023 Apr 29;23(9):4394. doi: 10.3390/s23094394 (PMC10181690; doi:10.3390/s23094394)
Supplement: Supplementary file 1 [file sensors-23-04394-s001.zip › SEEVAL-curr_results-model_S2.csv]

model	wav_id	reverb_scale	babble_num	babble_snr	noise_snr	window_size	response_time	SIR	mem
1	1272-141231-0025	3.0	3	-5.0	-10.0	1024	0.013160207054831764	-13.484805886192781	652103680
1	6241-61946-0003	3.0	3	-5.0	-10.0	1024	0.013315525921908293	-17.28147159709192	656175104
1	7976-110523-0006	3.0	3	-5.0	-10.0	1024	0.014349281787872314	-15.624140567494385	657453056
1	1988-24833-0014	3.0	3	-5.0	-10.0	1024	0.01457856297492981	-17.47108455737553	658747392
1	3000-15664-0031	3.0	3	-5.0	-10.0	1024	0.013747729046244017	-13.906976167969106	660185088
1	5895-34629-0009	3.0	3	-5.0	-10.0	1024	0.014659159713321261	-16.41502954290495	661368832
1	1462-170145-0015	3.0	3	-5.0	-10.0	1024	0.01400428659775678	-21.52865637594835	663244800
1	3000-15664-0022	3.0	3	-5.0	-10.0	1024	0.013843454420566559	-7.6851919360655785	668315648
1	2428-83699-0020	3.0	3	-5.0	-10.0	1024	0.015139596802847726	-16.765571380765856	670502912
1	3752-4944-0003	3.0	3	-5.0	-10.0	1024	0.012961512262170965	-10.460841882755505	673849344
1	3000-15664-0046	3.0	3	-5.0	-10.0	1024	0.01280182820779306	-17.87061881263927	677339136
1	5895-34615-0002	3.0	3	-5.0	-10.0	1024	0.012877778874503242	-14.359532004917725	680484864
1	1272-135031-0003	3.0	3	-5.0	-10.0	1024	0.013956241607666016	-13.424844494885482	682782720
1	6319-57405-0000	3.0	3	-5.0	-10.0	1024	0.014263328753019633	-14.862197197211719	684072960
1	1272-135031-0020	3.0	3	-5.0	-10.0	1024	0.014398399152253804	-16.31600461604934	685252608
1	5895-34615-0019	3.0	3	-5.0	-10.0	1024	0.014149873153023098	-16.577308969439027	686940160
1	174-168635-0017	3.0	3	-5.0	-10.0	1024	0.013508137729432847	-17.720937177511885	688775168
1	1462-170142-0023	3.0	3	-5.0	-10.0	1024	0.014493485859462193	-23.32156503616862	690135040
1	1988-147956-0020	3.0	3	-5.0	-10.0	1024	0.014075828635174295	-1.3086701829067129	691003392
1	174-168635-0001	3.0	3	-5.0	-10.0	1024	0.014521293151072966	-14.08192046886934	692985856
1	3576-138058-0007	3.0	3	-5.0	-10.0	1024	0.013948593499525538	-9.303026589871205	694329344
1	1462-170142-0006	3.0	3	-5.0	-10.0	1024	0.013279248758689645	-15.088593205566072	695996416
1	5694-64038-0024	3.0	3	-5.0	-10.0	1024	0.013511263240467418	-16.82662059445844	696741888
1	3752-4944-0006	3.0	3	-5.0	-10.0	1024	0.013709351420402527	-7.425760326738644	697774080
1	3576-138058-0029	3.0	3	-5.0	-10.0	1024	0.013999371528625489	-13.770367390262226	698634240
1	1272-135031-0006	3.0	3	-5.0	-10.0	1024	0.013867133855819702	-13.855962369577915	699047936
1	3752-4944-0033	3.0	3	-5.0	-10.0	1024	0.014175859364596281	-8.707301418515712	699465728
1	6295-244435-0025	3.0	3	-5.0	-10.0	1024	0.013357950795081354	-10.430133331046157	700129280
1	3536-23268-0006	3.0	3	-5.0	-10.0	1024	0.01408217503474309	-16.94588041991002	700784640
1	777-126732-0054	3.0	3	-5.0	-10.0	1024	0.012896317702073317	-16.54089781242704	701284352
1	2035-152373-0009	3.0	3	-5.0	-10.0	1024	0.012736154507987107	-20.346215191415503	709881856
1	84-121550-0013	3.0	3	-5.0	-10.0	1024	0.013535364107652144	-11.983728853366477	710467584
1	6295-244435-0009	3.0	3	-5.0	-10.0	1024	0.013258269575775647	-4.0792430366530255	710922240
1	2428-83699-0015	3.0	3	-5.0	-10.0	1024	0.014508308683122908	-14.778349447857476	711110656
1	251-136532-0018	3.0	3	-5.0	-10.0	1024	0.014170299405636995	-20.57438106262388	711536640
1	2803-154320-0000	3.0	3	-5.0	-10.0	1024	0.014968644740969636	-11.970795590744386	711684096
1	3536-23268-0001	3.0	3	-5.0	-10.0	1024	0.014731830166232201	-12.093183710009567	711925760
1	2428-83699-0000	3.0	3	-5.0	-10.0	1024	0.012788610024885698	-16.336275252180915	712261632
1	6319-57405-0011	3.0	3	-5.0	-10.0	1024	0.013940886447304174	-15.46225242242727	713408512
1	1988-147956-0028	3.0	3	-5.0	-10.0	1024	0.014339967777854517	-0.6391538972985651	713625600
1	1988-147956-0022	3.0	3	-5.0	-10.0	1024	0.013743811759395876	0.9970581646336614	714305536
1	84-121550-0005	3.0	3	-5.0	-10.0	1024	0.014350797000684236	-21.023425307869875	714846208
1	1272-141231-0022	3.0	3	-5.0	-10.0	1024	0.014830780029296876	-14.066453591107406	714801152
1	84-121550-0011	3.0	3	-5.0	-10.0	1024	0.014238759449550083	-22.630051208087192	715235328
1	5338-284437-0005	3.0	3	-5.0	-10.0	1024	0.014282342864245904	-22.828733932780708	715431936
1	777-126732-0039	3.0	3	-5.0	-10.0	1024	0.014292128880818685	-19.223545990266963	715673600
1	1462-170142-0028	3.0	3	-5.0	-10.0	1024	0.014319533393496559	-18.71205949723712	716308480
1	84-121550-0029	3.0	3	-5.0	-10.0	1024	0.013825199497279837	-25.20824276225731	716718080
1	3752-4944-0027	3.0	3	-5.0	-10.0	1024	0.013790760721479143	-8.360285594566756	717144064
1	7976-110523-0009	3.0	3	-5.0	-10.0	1024	0.013830784489126766	-20.411402168802066	717647872
1	8297-275156-0004	3.0	3	-5.0	-10.0	1024	0.014253778891129927	-17.837596283213774	718053376
1	1988-24833-0002	3.0	3	-5.0	-10.0	1024	0.013790488243103027	-14.861165863165644	718671872
1	5694-64038-0020	3.0	3	-5.0	-10.0	1024	0.014107542037963867	-18.891810802534557	718934016
1	7850-286674-0005	3.0	3	-5.0	-10.0	1024	0.013989213974245133	-20.414006695229745	719323136
1	1462-170142-0010	3.0	3	-5.0	-10.0	1024	0.015128093607285443	-12.618004506084882	719421440
1	1988-147956-0014	3.0	3	-5.0	-10.0	1024	0.0128352233341762	-16.02013031667977	719568896
1	777-126732-0005	3.0	3	-5.0	-10.0	1024	0.01371536652247111	-15.634694032301615	720048128
1	3576-138058-0001	3.0	3	-5.0	-10.0	1024	0.014781628885576803	-11.16741650574525	720187392
1	8297-275156-0000	3.0	3	-5.0	-10.0	1024	0.015133652193792936	-13.403018053325926	720560128
1	1988-24833-0001	3.0	3	-5.0	-10.0	1024	0.012833098233756373	-9.021771488590511	720752640
1	5338-284437-0027	3.0	3	-5.0	-10.0	1024	0.014145840989782455	-23.462120306023465	720969728
1	3000-15664-0019	3.0	3	-5.0	-10.0	1024	0.014233799867851789	-7.066703273352783	721264640
1	7850-286674-0008	3.0	3	-5.0	-10.0	1024	0.01432179850201274	-20.803965714759226	721424384
1	8297-275156-0007	3.0	3	-5.0	-10.0	1024	0.013553071767091751	-7.505368921155258	721960960
1	251-118436-0023	3.0	3	-5.0	-10.0	1024	0.014253228902816772	-17.919517984377723	722251776
1	1988-147956-0012	3.0	3	-5.0	-10.0	1024	0.01438030515398298	-3.4529642430411838	722546688
1	2035-152373-0007	3.0	3	-5.0	-10.0	1024	0.013645232734033617	-23.896923381824053	722890752
1	2035-147960-0004	3.0	3	-5.0	-10.0	1024	0.014633893966674805	-18.34907424950761	722948096
1	5895-34622-0018	3.0	3	-5.0	-10.0	1024	0.013625111496239378	-19.598575687987562	723214336
1	1462-170142-0039	3.0	3	-5.0	-10.0	1024	0.013968169689178467	-3.7013080809421286	723599360
1	777-126732-0001	3.0	3	-5.0	-10.0	1024	0.014836859703063966	-17.708168153146463	723742720
1	7976-110523-0001	3.0	3	-5.0	-10.0	1024	0.012942900528778901	-25.213267335637596	724250624
1	5895-34629-0024	3.0	3	-5.0	-10.0	1024	0.014508124055533573	-12.254135851829627	724238336
1	2035-147961-0012	3.0	3	-5.0	-10.0	1024	0.012467344601949057	-18.109036626929573	724578304
1	1988-24833-0025	3.0	3	-5.0	-10.0	1024	0.013779510622439177	-19.01486756418979	724869120
1	1988-147956-0006	3.0	3	-5.0	-10.0	1024	0.01285722011174911	-8.656795083149898	725196800
1	7976-110523-0012	3.0	3	-5.0	-10.0	1024	0.013198429054313607	-20.1793988134555	726306816
1	6241-61943-0002	3.0	3	-5.0	-10.0	1024	0.01410536433375159	-18.327684169685877	728231936
1	1272-141231-0005	3.0	3	-5.0	-10.0	1024	0.013880107362391585	-15.684108788752768	728801280
1	5895-34615-0008	3.0	3	-5.0	-10.0	1024	0.01467336927141462	-15.635654706144207	728854528
1	1272-141231-0023	3.0	3	-5.0	-10.0	1024	0.015115008209690903	-19.11294061361076	729157632
1	1462-170142-0031	3.0	3	-5.0	-10.0	1024	0.014670656573387885	-15.216553607228569	729391104
1	5338-284437-0001	3.0	3	-5.0	-10.0	1024	0.01264497813056497	-15.819054396339888	729829376
1	251-136532-0014	3.0	3	-5.0	-10.0	1024	0.014396561516655816	-19.064705877955102	730243072
1	251-136532-0008	3.0	3	-5.0	-10.0	1024	0.013913949330647787	-14.076420460500795	730439680
1	6295-244435-0019	3.0	3	-5.0	-10.0	1024	0.01414746772952196	-7.761372698079024	730640384
1	7850-286674-0000	3.0	3	-5.0	-10.0	1024	0.013331256014235477	-21.59461317621728	731373568
1	1272-141231-0011	3.0	3	-5.0	-10.0	1024	0.013611046773082804	-12.055415458514636	731693056
1	8842-304647-0011	3.0	3	-5.0	-10.0	1024	0.01401326615931624	-22.066075326566626	732155904
1	84-121550-0014	3.0	3	-5.0	-10.0	1024	0.013902524622475229	-19.117957137502227	732291072
1	1993-147964-0003	3.0	3	-5.0	-10.0	1024	0.014070334888639905	-19.418621387602656	732360704
1	251-118436-0004	3.0	3	-5.0	-10.0	1024	0.014424995942549272	-15.724744177656536	732504064
1	3752-4944-0021	3.0	3	-5.0	-10.0	1024	0.013693631864061542	-10.711882165323248	732798976
1	3576-138058-0015	3.0	3	-5.0	-10.0	1024	0.014068283532795153	-9.76905382858533	733270016
1	1272-141231-0026	3.0	3	-5.0	-10.0	1024	0.013152427398241483	-15.938082687392725	733945856
1	5895-34622-0011	3.0	3	-5.0	-10.0	1024	0.013233947031425707	-25.381035052101147	734195712
1	6295-244435-0035	3.0	3	-5.0	-10.0	1024	0.014134457236842105	-12.145866272238381	734318592
1	1988-24833-0010	3.0	3	-5.0	-10.0	1024	0.013732592264811197	-17.42254945845613	734556160
1	2035-147961-0024	3.0	3	-5.0	-10.0	1024	0.013811660367389058	-17.695205354673327	734937088
1	3752-4944-0019	3.0	3	-5.0	-10.0	1024	0.014437352457354146	-16.85936798377228	734900224
1	1272-141231-0025	3.0	3	30.0	-10.0	1024	0.012317942850517504	-0.33630572144030824	736026624
1	6241-61946-0003	3.0	3	30.0	-10.0	1024	0.012210822496257845	-10.843296933322517	736219136
1	7976-110523-0006	3.0	3	30.0	-10.0	1024	0.013245933934261924	-2.510601990041046	736452608
1	1988-24833-0014	3.0	3	30.0	-10.0	1024	0.013782292604446411	-14.671615875032977	736731136
1	3000-15664-0031	3.0	3	30.0	-10.0	1024	0.013081580777711507	-6.984937435098101	737464320
1	5895-34629-0009	3.0	3	30.0	-10.0	1024	0.013950208822886149	-16.344702464339747	737472512
1	1462-170145-0015	3.0	3	30.0	-10.0	1024	0.012924492986578691	-11.706911910976803	738099200
1	3000-15664-0022	3.0	3	30.0	-10.0	1024	0.013459799424657281	-6.658142060202393	738246656
1	2428-83699-0020	3.0	3	30.0	-10.0	1024	0.014236081031060988	-15.797733886750631	738426880
1	3752-4944-0003	3.0	3	30.0	-10.0	1024	0.012375038862228394	-6.536171917025361	738594816
1	3000-15664-0046	3.0	3	30.0	-10.0	1024	0.013902858246204465	-2.6541126560260224	738848768
1	5895-34615-0002	3.0	3	30.0	-10.0	1024	0.013272289572090938	-13.389858722859287	739426304
1	1272-135031-0003	3.0	3	30.0	-10.0	1024	0.014100754261016845	-7.051053294047062	739627008
1	6319-57405-0000	3.0	3	30.0	-10.0	1024	0.01346142590045929	-7.597293886216909	739713024
1	1272-135031-0020	3.0	3	30.0	-10.0	1024	0.013477734157017298	-3.758884675219779	740036608
1	5895-34615-0019	3.0	3	30.0	-10.0	1024	0.014042973518371582	-8.783704554850804	740294656
1	174-168635-0017	3.0	3	30.0	-10.0	1024	0.013489603996276855	-16.233459811779756	740507648
1	1462-170142-0023	3.0	3	30.0	-10.0	1024	0.01400579810142517	-0.6060025396832581	740605952
1	1988-147956-0020	3.0	3	30.0	-10.0	1024	0.013219031881778798	-4.073385726130485	740982784
1	174-168635-0001	3.0	3	30.0	-10.0	1024	0.01332369569229753	-10.426999684193676	741539840
1	3576-138058-0007	3.0	3	30.0	-10.0	1024	0.015899653945650374	-7.167506310590129	741675008
1	1462-170142-0006	3.0	3	30.0	-10.0	1024	0.014126193766691247	-11.533764385772951	741965824
1	5694-64038-0024	3.0	3	30.0	-10.0	1024	0.013976883380971056	-9.820399503393075	742146048
1	3752-4944-0006	3.0	3	30.0	-10.0	1024	0.014349717842905145	5.6114738299196	742354944
1	3576-138058-0029	3.0	3	30.0	-10.0	1024	0.012737268871731228	5.11269163701072	742313984
1	1272-135031-0006	3.0	3	30.0	-10.0	1024	0.013702630996704102	-6.096969218491318	742670336
1	3752-4944-0033	3.0	3	30.0	-10.0	1024	0.014822813772386121	-1.2055708843047546	742797312
1	6295-244435-0025	3.0	3	30.0	-10.0	1024	0.012329823830548455	0.31956861616212484	742768640
1	3536-23268-0006	3.0	3	30.0	-10.0	1024	0.015118996302286783	-13.197105042504498	743010304
1	777-126732-0054	3.0	3	30.0	-10.0	1024	0.012354075908660889	-7.263913372993511	743194624
1	2035-152373-0009	3.0	3	30.0	-10.0	1024	0.012953304662937072	-14.649318162756062	743460864
1	84-121550-0013	3.0	3	30.0	-10.0	1024	0.013342177073160807	-18.17764636666859	743596032
1	6295-244435-0009	3.0	3	30.0	-10.0	1024	0.013147669869500238	-2.6458080887902895	744030208
1	2428-83699-0015	3.0	3	30.0	-10.0	1024	0.014285203388759068	-11.667244931181362	744329216
1	251-136532-0018	3.0	3	30.0	-10.0	1024	0.013788589211397393	-11.832546547837975	744673280
1	2803-154320-0000	3.0	3	30.0	-10.0	1024	0.013367611108366977	-4.923915354142965	744914944
1	3536-23268-0001	3.0	3	30.0	-10.0	1024	0.014095216989517212	-7.1160876571018505	745050112
1	2428-83699-0000	3.0	3	30.0	-10.0	1024	0.014384595359243997	-12.503920868665288	745164800
1	6319-57405-0011	3.0	3	30.0	-10.0	1024	0.014251967693897003	-11.052963446105313	745459712
1	1988-147956-0028	3.0	3	30.0	-10.0	1024	0.01407611092855764	-8.855336173638928	745500672
1	1988-147956-0022	3.0	3	30.0	-10.0	1024	0.01430295573340522	0.8385924860776056	745861120
1	84-121550-0005	3.0	3	30.0	-10.0	1024	0.01402857568528917	-11.420796578874864	745988096
1	1272-141231-0022	3.0	3	30.0	-10.0	1024	0.013949856758117676	-5.84060481637928	746024960
1	84-121550-0011	3.0	3	30.0	-10.0	1024	0.015537556849027934	-7.725360630664193	746156032
1	5338-284437-0005	3.0	3	30.0	-10.0	1024	0.014670451482137045	-11.349450748651721	746430464
1	777-126732-0039	3.0	3	30.0	-10.0	1024	0.014212814966837566	-13.104724651131514	746385408
1	1462-170142-0028	3.0	3	30.0	-10.0	1024	0.014754421181148954	3.1841065684903977	746684416
1	84-121550-0029	3.0	3	30.0	-10.0	1024	0.014793942051549111	-16.021417893564852	746594304
1	3752-4944-0027	3.0	3	30.0	-10.0	1024	0.012596035003662109	-0.1403309427404595	746811392
1	7976-110523-0009	3.0	3	30.0	-10.0	1024	0.013952885355268205	-10.933426006271315	746979328
1	8297-275156-0004	3.0	3	30.0	-10.0	1024	0.013869230563823994	-11.80446523078653	747307008
1	1988-24833-0002	3.0	3	30.0	-10.0	1024	0.013628578186035157	-11.653448211033135	747401216
1	5694-64038-0020	3.0	3	30.0	-10.0	1024	0.013973030779096816	-10.743773826596495	747614208
1	7850-286674-0005	3.0	3	30.0	-10.0	1024	0.013649373584323459	-13.951050764152445	747855872
1	1462-170142-0010	3.0	3	30.0	-10.0	1024	0.014170360565185548	-17.182249241691142	747937792
1	1988-147956-0014	3.0	3	30.0	-10.0	1024	0.014145708084106446	1.9201759020517501	748040192
1	777-126732-0005	3.0	3	30.0	-10.0	1024	0.013649306398756961	-12.434191727311248	748154880
1	3576-138058-0001	3.0	3	30.0	-10.0	1024	0.013752780177376488	-7.565496970029991	748441600
1	8297-275156-0000	3.0	3	30.0	-10.0	1024	0.013817875884300055	-3.662255854382836	748601344
1	1988-24833-0001	3.0	3	30.0	-10.0	1024	0.013864569547699719	-7.018194894035489	752496640
1	5338-284437-0027	3.0	3	30.0	-10.0	1024	0.014901965856552124	-14.943800351002395	752627712
1	3000-15664-0019	3.0	3	30.0	-10.0	1024	0.01232165478645487	-4.121219182524012	752943104
1	7850-286674-0008	3.0	3	30.0	-10.0	1024	0.013884129978361585	-17.179567486291127	753127424
1	8297-275156-0007	3.0	3	30.0	-10.0	1024	0.013163256017785323	-3.3709017488682074	753389568
1	251-118436-0023	3.0	3	30.0	-10.0	1024	0.014217152740016128	-3.741240145523918	753459200
1	1988-147956-0012	3.0	3	30.0	-10.0	1024	0.014101995362175835	2.856296502813157	753819648
1	2035-152373-0007	3.0	3	30.0	-10.0	1024	0.012941684478368515	-14.981366824757878	754028544
1	2035-147960-0004	3.0	3	30.0	-10.0	1024	0.013963692116014885	-13.935987434516786	754192384
1	5895-34622-0018	3.0	3	30.0	-10.0	1024	0.0137863495411017	-9.08371767317986	754249728
1	1462-170142-0039	3.0	3	30.0	-10.0	1024	0.01449695447596108	-6.27475299342244	754585600
1	777-126732-0001	3.0	3	30.0	-10.0	1024	0.014668537510765923	-9.84178549701458	754573312
1	7976-110523-0001	3.0	3	30.0	-10.0	1024	0.015404380284822904	-5.454164311906814	754581504
1	5895-34629-0024	3.0	3	30.0	-10.0	1024	0.012871347624680092	-15.15985165409356	754679808
1	2035-147961-0012	3.0	3	30.0	-10.0	1024	0.013906176128084697	-6.085243781997333	754921472
1	1988-24833-0025	3.0	3	30.0	-10.0	1024	0.014272316642429518	-17.33552770621224	755068928
1	1988-147956-0006	3.0	3	30.0	-10.0	1024	0.014436915863391965	-1.173207409633814	755073024
1	7976-110523-0012	3.0	3	30.0	-10.0	1024	0.014394329815376096	0.7237659862819367	755163136
1	6241-61943-0002	3.0	3	30.0	-10.0	1024	0.01441245300825252	-9.78194123555061	755511296
1	1272-141231-0005	3.0	3	30.0	-10.0	1024	0.01390141248703003	-4.715962789631839	755630080
1	5895-34615-0008	3.0	3	30.0	-10.0	1024	0.014209603269894918	-7.243783780396024	755707904
1	1272-141231-0023	3.0	3	30.0	-10.0	1024	0.01463219926163957	-5.903775859189631	755585024
1	1462-170142-0031	3.0	3	30.0	-10.0	1024	0.013778172041240492	-2.954466726110745	755978240
1	5338-284437-0001	3.0	3	30.0	-10.0	1024	0.013698935508728027	-14.891473737930003	756019200
1	251-136532-0014	3.0	3	30.0	-10.0	1024	0.014645510249667697	-13.354698527853248	756408320
1	251-136532-0008	3.0	3	30.0	-10.0	1024	0.01400430202484131	-15.834878641315122	756559872
1	6295-244435-0019	3.0	3	30.0	-10.0	1024	0.013861591853792704	-3.8680678787069125	756428800
1	7850-286674-0000	3.0	3	30.0	-10.0	1024	0.013905265114524147	-14.028475029720981	756580352
1	1272-141231-0011	3.0	3	30.0	-10.0	1024	0.013739364988663617	-2.0037268458652018	756908032
1	8842-304647-0011	3.0	3	30.0	-10.0	1024	0.014163234498765734	-16.186953379402468	756940800
1	84-121550-0014	3.0	3	30.0	-10.0	1024	0.014254384570651583	-15.245497069097816	757170176
1	1993-147964-0003	3.0	3	30.0	-10.0	1024	0.014723804261949327	-7.261903237942047	757190656
1	251-118436-0004	3.0	3	30.0	-10.0	1024	0.014060584398416372	-8.555971939918347	757501952
1	3752-4944-0021	3.0	3	30.0	-10.0	1024	0.014132847388585409	2.3407922015077403	757714944
1	3576-138058-0015	3.0	3	30.0	-10.0	1024	0.013940763473510743	-5.893253061395647	757792768
1	1272-141231-0026	3.0	3	30.0	-10.0	1024	0.014049321413040161	-2.8342479542757166	758083584
1	5895-34622-0011	3.0	3	30.0	-10.0	1024	0.014482077799345317	-7.657444379079048	757944320
1	6295-244435-0035	3.0	3	30.0	-10.0	1024	0.014375762939453125	-7.681941432159407	758239232
1	1988-24833-0010	3.0	3	30.0	-10.0	1024	0.013972858587900797	-17.372893160402818	758558720
1	2035-147961-0024	3.0	3	30.0	-10.0	1024	0.012476785977681478	-12.751565462164988	758620160
1	3752-4944-0019	3.0	3	30.0	-10.0	1024	0.014498102253880995	2.7567649652184723	758579200
1	1272-141231-0025	3.0	3	10.0	-10.0	1024	0.012377689624654836	-5.68372240778488	758980608
1	6241-61946-0003	3.0	3	10.0	-10.0	1024	0.013803396906171526	-17.16497137174992	758943744
1	7976-110523-0006	3.0	3	10.0	-10.0	1024	0.014696427013563074	-15.181796335493976	759300096
1	1988-24833-0014	3.0	3	10.0	-10.0	1024	0.014366501569747924	0.35159012885627716	759472128
1	3000-15664-0031	3.0	3	10.0	-10.0	1024	0.013703180614270663	-7.152993947754416	759468032
1	5895-34629-0009	3.0	3	10.0	-10.0	1024	0.01364495898738052	-1.7672471026644743	759558144
1	1462-170145-0015	3.0	3	10.0	-10.0	1024	0.01539557178815206	-16.257433528535202	759676928
1	3000-15664-0022	3.0	3	10.0	-10.0	1024	0.013951714222247783	-11.015521670494316	760016896
1	2428-83699-0020	3.0	3	10.0	-10.0	1024	0.013570726691902457	-12.239587984365798	760123392
1	3752-4944-0003	3.0	3	10.0	-10.0	1024	0.01500911062413996	-6.555589012921748	760381440
1	3000-15664-0046	3.0	3	10.0	-10.0	1024	0.014413030524002878	-7.562213271214809	760242176
1	5895-34615-0002	3.0	3	10.0	-10.0	1024	0.013465358969870578	-1.5618914085546296	760410112
1	1272-135031-0003	3.0	3	10.0	-10.0	1024	0.013602785162023595	-10.046604960186906	760553472
1	6319-57405-0000	3.0	3	10.0	-10.0	1024	0.013886080338404728	-0.8254570822041567	760856576
1	1272-135031-0020	3.0	3	10.0	-10.0	1024	0.013755285378658411	-4.485568006520289	761061376
1	5895-34615-0019	3.0	3	10.0	-10.0	1024	0.014710210984753024	-10.715643568311224	761024512
1	174-168635-0017	3.0	3	10.0	-10.0	1024	0.012728441845286976	-16.072672605255494	761282560
1	1462-170142-0023	3.0	3	10.0	-10.0	1024	0.014309297289167132	-4.655500577971301	761208832
1	1988-147956-0020	3.0	3	10.0	-10.0	1024	0.013536930084228516	0.5340594639034426	761737216
1	174-168635-0001	3.0	3	10.0	-10.0	1024	0.013411129990669146	-6.386532429574187	761839616
1	3576-138058-0007	3.0	3	10.0	-10.0	1024	0.012557243689512596	-4.2043520340366705	761937920
1	1462-170142-0006	3.0	3	10.0	-10.0	1024	0.014804083725501752	-16.430082656495898	761946112
1	5694-64038-0024	3.0	3	10.0	-10.0	1024	0.01224203109741211	-13.898142299010223	762056704
1	3752-4944-0006	3.0	3	10.0	-10.0	1024	0.013423447023358261	0.31825685019996064	762204160
1	3576-138058-0029	3.0	3	10.0	-10.0	1024	0.013398436399606558	-6.260275610682779	762515456
1	1272-135031-0006	3.0	3	10.0	-10.0	1024	0.013843064958398993	-8.432938705042742	762638336
1	3752-4944-0033	3.0	3	10.0	-10.0	1024	0.013279598150680314	-3.879933896756404	762626048
1	6295-244435-0025	3.0	3	10.0	-10.0	1024	0.012967552827752155	-3.704228516704096	763158528
1	3536-23268-0006	3.0	3	10.0	-10.0	1024	0.014346822102864584	-10.671965544522976	763011072
1	777-126732-0054	3.0	3	10.0	-10.0	1024	0.012513011693954468	-6.489509548106449	763183104
1	2035-152373-0009	3.0	3	10.0	-10.0	1024	0.013794595996538797	-10.178048055459554	763367424
1	84-121550-0013	3.0	3	10.0	-10.0	1024	0.014352047082149622	-17.59620957682728	763437056
1	6295-244435-0009	3.0	3	10.0	-10.0	1024	0.013449408213297527	-3.501246984897694	763445248
1	2428-83699-0015	3.0	3	10.0	-10.0	1024	0.014314065660749163	-14.240440791458191	763633664
1	251-136532-0018	3.0	3	10.0	-10.0	1024	0.014362078446608324	-10.025148586186468	763805696
1	2803-154320-0000	3.0	3	10.0	-10.0	1024	0.01494908332824707	-11.916326565673089	763682816
1	3536-23268-0001	3.0	3	10.0	-10.0	1024	0.014005678456004074	-1.8522338607446311	763797504
1	2428-83699-0000	3.0	3	10.0	-10.0	1024	0.0134603941079342	-16.6245952828494	763977728
1	6319-57405-0011	3.0	3	10.0	-10.0	1024	0.016512099901835123	-9.518217192276992	764088320
1	1988-147956-0028	3.0	3	10.0	-10.0	1024	0.012554481917736577	2.983157235170975	764088320
1	1988-147956-0022	3.0	3	10.0	-10.0	1024	0.01426864332622952	0.8637037650915873	764313600
1	84-121550-0005	3.0	3	10.0	-10.0	1024	0.013234408696492513	-16.790020158358185	764592128
1	1272-141231-0022	3.0	3	10.0	-10.0	1024	0.01457152828093498	-3.8210060491948687	764669952
1	84-121550-0011	3.0	3	10.0	-10.0	1024	0.014668210860221617	-14.571408654087442	764583936
1	5338-284437-0005	3.0	3	10.0	-10.0	1024	0.012729896948887752	-16.637793779018637	765034496
1	777-126732-0039	3.0	3	10.0	-10.0	1024	0.014124584197998048	-11.03860701351607	765104128
1	1462-170142-0028	3.0	3	10.0	-10.0	1024	0.014702280362447103	-1.732151201213873	765493248
1	84-121550-0029	3.0	3	10.0	-10.0	1024	0.01296650099031853	-19.65693179960056	769794048
1	3752-4944-0027	3.0	3	10.0	-10.0	1024	0.01306342813703749	0.35775205296975265	769986560
1	7976-110523-0009	3.0	3	10.0	-10.0	1024	0.013861504006893077	-9.168545395385422	770121728
1	8297-275156-0004	3.0	3	10.0	-10.0	1024	0.01548724425466437	0.5789921540215917	770293760
1	1988-24833-0002	3.0	3	10.0	-10.0	1024	0.014034937012870357	-7.684875334236323	770244608
1	5694-64038-0020	3.0	3	10.0	-10.0	1024	0.013391535533101935	-8.663418837387784	770719744
1	7850-286674-0005	3.0	3	10.0	-10.0	1024	0.013645770119839027	-13.729550431532045	770670592
1	1462-170142-0010	3.0	3	10.0	-10.0	1024	0.013497937470674515	-7.5458761846543325	770772992
1	1988-147956-0014	3.0	3	10.0	-10.0	1024	0.014268112182617188	1.6367301251798028	770699264
1	777-126732-0005	3.0	3	10.0	-10.0	1024	0.014134894026086685	-14.304070048553449	770916352
1	3576-138058-0001	3.0	3	10.0	-10.0	1024	0.013443509737650553	-7.296963592022186	771387392
1	8297-275156-0000	3.0	3	10.0	-10.0	1024	0.013951701777321952	-13.62404616798754	771563520
1	1988-24833-0001	3.0	3	10.0	-10.0	1024	0.01462856928507487	-6.149761832710903	771481600
1	5338-284437-0027	3.0	3	10.0	-10.0	1024	0.01349345086112855	-15.734828317064162	771747840
1	3000-15664-0019	3.0	3	10.0	-10.0	1024	0.013920158810085721	-4.5383270568234115	771678208
1	7850-286674-0008	3.0	3	10.0	-10.0	1024	0.014354861059854196	-17.25333635203321	771903488
1	8297-275156-0007	3.0	3	10.0	-10.0	1024	0.014148892188558772	-6.035039952487238	771952640
1	251-118436-0023	3.0	3	10.0	-10.0	1024	0.014330712231722746	-6.969794692660976	771825664
1	1988-147956-0012	3.0	3	10.0	-10.0	1024	0.014011954439097437	1.6847371832077596	771862528
1	2035-152373-0007	3.0	3	10.0	-10.0	1024	0.014224985812572723	-16.79241054357445	772075520
1	2035-147960-0004	3.0	3	10.0	-10.0	1024	0.014369970018213446	-17.483446810066276	772354048
1	5895-34622-0018	3.0	3	10.0	-10.0	1024	0.014772046696056019	-14.139304964539294	772329472
1	1462-170142-0039	3.0	3	10.0	-10.0	1024	0.01455973982810974	-13.957905840425894	772390912
1	777-126732-0001	3.0	3	10.0	-10.0	1024	0.014782607555389404	-9.862070978336186	772329472
1	7976-110523-0001	3.0	3	10.0	-10.0	1024	0.014429512776826558	-11.71980621062685	772411392
1	5895-34629-0024	3.0	3	10.0	-10.0	1024	0.015012987198368195	-5.254394508437176	772497408
1	2035-147961-0012	3.0	3	10.0	-10.0	1024	0.012960616280050838	-19.19727769628638	772460544
1	1988-24833-0025	3.0	3	10.0	-10.0	1024	0.014735175215679666	-15.985308248697931	772595712
1	1988-147956-0006	3.0	3	10.0	-10.0	1024	0.013991988066470984	-8.212586264292781	772665344
1	7976-110523-0012	3.0	3	10.0	-10.0	1024	0.013794296666195518	-15.729127888596643	772915200
1	6241-61943-0002	3.0	3	10.0	-10.0	1024	0.014312034429505814	-11.63774681456383	772882432
1	1272-141231-0005	3.0	3	10.0	-10.0	1024	0.013486615727456767	-2.1111151048766477	773177344
1	5895-34615-0008	3.0	3	10.0	-10.0	1024	0.014273116985956827	-1.3155747606569252	773328896
1	1272-141231-0023	3.0	3	10.0	-10.0	1024	0.013869273251500624	-0.6661730140713726	773431296
1	1462-170142-0031	3.0	3	10.0	-10.0	1024	0.014552706480026245	-14.902604511048645	773505024
1	5338-284437-0001	3.0	3	10.0	-10.0	1024	0.014418708650689376	-15.587738007250781	773668864
1	251-136532-0014	3.0	3	10.0	-10.0	1024	0.014522638585832384	-13.656519926555067	773718016
1	251-136532-0008	3.0	3	10.0	-10.0	1024	0.013881318709429573	-10.207382685418189	773980160
1	6295-244435-0019	3.0	3	10.0	-10.0	1024	0.014773953345514113	-4.808736030028139	773853184
1	7850-286674-0000	3.0	3	10.0	-10.0	1024	0.012432327075880401	-15.627920857145156	774029312
1	1272-141231-0011	3.0	3	10.0	-10.0	1024	0.014052903652191162	-3.900106787341071	774250496
1	8842-304647-0011	3.0	3	10.0	-10.0	1024	0.013964955399676068	-3.318198267678917	774672384
1	84-121550-0014	3.0	3	10.0	-10.0	1024	0.01377359496222602	-15.801746633956999	774623232
1	1993-147964-0003	3.0	3	10.0	-10.0	1024	0.013242273717313199	-17.99435085689671	774750208
1	251-118436-0004	3.0	3	10.0	-10.0	1024	0.013600954642662635	-12.471689983724872	775036928
1	3752-4944-0021	3.0	3	10.0	-10.0	1024	0.012998491804176402	-4.823159026821161	775290880
1	3576-138058-0015	3.0	3	10.0	-10.0	1024	0.014726735651493073	-8.791593644145152	775319552
1	1272-141231-0026	3.0	3	10.0	-10.0	1024	0.013566431246305766	-9.210508117413367	775254016
1	5895-34622-0011	3.0	3	10.0	-10.0	1024	0.014558168018565458	-7.913973494232099	775495680
1	6295-244435-0035	3.0	3	10.0	-10.0	1024	0.01405205249786377	-6.578914624511626	775483392
1	1988-24833-0010	3.0	3	10.0	-10.0	1024	0.014057437578837076	-15.411677154282103	775622656
1	2035-147961-0024	3.0	3	10.0	-10.0	1024	0.01465561173178933	-14.928383801026929	775647232
1	3752-4944-0019	3.0	3	10.0	-10.0	1024	0.014169485672660496	-6.20809128100746	775790592
1	1272-141231-0025	3.0	3	20.0	-10.0	1024	0.012955077489217122	-1.4110876443308986	775864320
1	6241-61946-0003	3.0	3	20.0	-10.0	1024	0.014114076892534891	-14.741920597576634	775782400
1	7976-110523-0006	3.0	3	20.0	-10.0	1024	0.014207601547241211	-8.42145010397147	776142848
1	1988-24833-0014	3.0	3	20.0	-10.0	1024	0.014426082372665405	1.2203629613771532	775954432
1	3000-15664-0031	3.0	3	20.0	-10.0	1024	0.013388062467669496	-13.330782734100037	776392704
1	5895-34629-0009	3.0	3	20.0	-10.0	1024	0.014006644487380981	-0.9818241642412406	776503296
1	1462-170145-0015	3.0	3	20.0	-10.0	1024	0.015035748481750488	-14.325816336923282	776716288
1	3000-15664-0022	3.0	3	20.0	-10.0	1024	0.01238325834274292	-14.49889447449687	776843264
1	2428-83699-0020	3.0	3	20.0	-10.0	1024	0.013376156489054361	-18.53420477174612	776884224
1	3752-4944-0003	3.0	3	20.0	-10.0	1024	0.013913875534420922	-3.2805235487468165	777318400
1	3000-15664-0046	3.0	3	20.0	-10.0	1024	0.013773013244975697	-2.2466819252190486	777306112
1	5895-34615-0002	3.0	3	20.0	-10.0	1024	0.01345023654756092	3.9885353268325496	777478144
1	1272-135031-0003	3.0	3	20.0	-10.0	1024	0.01384443375799391	-4.36115428374314	777609216
1	6319-57405-0000	3.0	3	20.0	-10.0	1024	0.013872338879492975	-2.363327615532037	777625600
1	1272-135031-0020	3.0	3	20.0	-10.0	1024	0.013848259024424096	-2.9189063768998946	777834496
1	5895-34615-0019	3.0	3	20.0	-10.0	1024	0.01345098239404184	-8.680245758744267	778104832
1	174-168635-0017	3.0	3	20.0	-10.0	1024	0.014766037464141846	-15.45129942257537	786075648
1	1462-170142-0023	3.0	3	20.0	-10.0	1024	0.012911818244240501	-5.962128794874016	786345984
1	1988-147956-0020	3.0	3	20.0	-10.0	1024	0.014545867317601255	0.6679339575139811	786472960
1	174-168635-0001	3.0	3	20.0	-10.0	1024	0.014265024143716564	-11.826131980618866	786427904
1	3576-138058-0007	3.0	3	20.0	-10.0	1024	0.012737435953957694	-4.509840402436972	786591744
1	1462-170142-0006	3.0	3	20.0	-10.0	1024	0.013685435056686401	1.6615245630611057	786685952
1	5694-64038-0024	3.0	3	20.0	-10.0	1024	0.01349292668429288	-10.965701250543308	786821120
1	3752-4944-0006	3.0	3	20.0	-10.0	1024	0.014196968078613282	3.681092481944186	786812928
1	3576-138058-0029	3.0	3	20.0	-10.0	1024	0.015137463808059692	-6.764673302066349	786833408
1	1272-135031-0006	3.0	3	20.0	-10.0	1024	0.014545596879104087	-5.521996337626089	787017728
1	3752-4944-0033	3.0	3	20.0	-10.0	1024	0.012877127703498392	-2.4776892014088587	787009536
1	6295-244435-0025	3.0	3	20.0	-10.0	1024	0.013827781523427656	-6.560511657385173	787144704
1	3536-23268-0006	3.0	3	20.0	-10.0	1024	0.013550718146634388	-4.0798785949464635	787394560
1	777-126732-0054	3.0	3	20.0	-10.0	1024	0.014065782229105631	-5.455244987279489	787464192
1	2035-152373-0009	3.0	3	20.0	-10.0	1024	0.014478769567277696	-14.764267583608518	787484672
1	84-121550-0013	3.0	3	20.0	-10.0	1024	0.014158243603176541	-4.996587608791252	787767296
1	6295-244435-0009	3.0	3	20.0	-10.0	1024	0.015041782009986139	2.60151224910703	787841024
1	2428-83699-0015	3.0	3	20.0	-10.0	1024	0.012859691892351423	-11.961126222251043	787820544
1	251-136532-0018	3.0	3	20.0	-10.0	1024	0.014489086050736276	-11.472041611839007	787959808
1	2803-154320-0000	3.0	3	20.0	-10.0	1024	0.01428247607031534	-5.836124834472489	787906560
1	3536-23268-0001	3.0	3	20.0	-10.0	1024	0.015383636250215419	-7.110908104669072	787845120
1	2428-83699-0000	3.0	3	20.0	-10.0	1024	0.014166304405699385	-7.689652015567978	787980288
1	6319-57405-0011	3.0	3	20.0	-10.0	1024	0.013975723036404314	-3.905258933121716	788094976
1	1988-147956-0028	3.0	3	20.0	-10.0	1024	0.01449902410860415	2.621662223623674	788377600
1	1988-147956-0022	3.0	3	20.0	-10.0	1024	0.014636305400303432	0.8877088205496674	788377600
1	84-121550-0005	3.0	3	20.0	-10.0	1024	0.014075424156936944	-14.085732858329543	788312064
1	1272-141231-0022	3.0	3	20.0	-10.0	1024	0.014262909584857047	-2.3045131067848437	788455424
1	84-121550-0011	3.0	3	20.0	-10.0	1024	0.014215421676635743	-16.37873672239379	788676608
1	5338-284437-0005	3.0	3	20.0	-10.0	1024	0.01430680751800537	-16.605421328784306	788779008
1	777-126732-0039	3.0	3	20.0	-10.0	1024	0.014605073367848116	-11.912661557531008	788742144
1	1462-170142-0028	3.0	3	20.0	-10.0	1024	0.014100911769461124	-12.524719725396785	788869120
1	84-121550-0029	3.0	3	20.0	-10.0	1024	0.014221074969269509	-15.037570936918478	788877312
1	3752-4944-0027	3.0	3	20.0	-10.0	1024	0.014380999973842077	-0.8302999055904643	789008384
1	7976-110523-0009	3.0	3	20.0	-10.0	1024	0.013695723974882668	-12.394919474835833	789049344
1	8297-275156-0004	3.0	3	20.0	-10.0	1024	0.013921288343576284	-4.8602312994778	789377024
1	1988-24833-0002	3.0	3	20.0	-10.0	1024	0.013580991162194146	-2.5658960858526676	789798912
1	5694-64038-0020	3.0	3	20.0	-10.0	1024	0.01357809493416234	-13.77659719972071	789905408
1	7850-286674-0005	3.0	3	20.0	-10.0	1024	0.014281298740800604	-14.799040813042508	789917696
1	1462-170142-0010	3.0	3	20.0	-10.0	1024	0.013546652264065213	-6.048567551890848	790114304
1	1988-147956-0014	3.0	3	20.0	-10.0	1024	0.015618903296334403	0.1601054713320047	790040576
1	777-126732-0005	3.0	3	20.0	-10.0	1024	0.014151047777246547	-13.49649699465666	790147072
1	3576-138058-0001	3.0	3	20.0	-10.0	1024	0.014327927069230513	-4.252079673466965	790114304
1	8297-275156-0000	3.0	3	20.0	-10.0	1024	0.01423361350078972	-2.813306495849103	790302720
1	1988-24833-0001	3.0	3	20.0	-10.0	1024	0.014367170333862304	-7.700981337724709	790601728
1	5338-284437-0027	3.0	3	20.0	-10.0	1024	0.014150137803992447	-15.065012292814835	790626304
1	3000-15664-0019	3.0	3	20.0	-10.0	1024	0.014154419302940369	-4.143583855720305	790880256
1	7850-286674-0008	3.0	3	20.0	-10.0	1024	0.014380310857018758	-11.374462566830395	790913024
1	8297-275156-0007	3.0	3	20.0	-10.0	1024	0.014356247214383857	-5.8379781158211035	791003136
1	251-118436-0023	3.0	3	20.0	-10.0	1024	0.01528127704347883	-10.714742182223187	791138304
1	1988-147956-0012	3.0	3	20.0	-10.0	1024	0.012619266907374064	2.797528336529914	791232512
1	2035-152373-0007	3.0	3	20.0	-10.0	1024	0.013992204222568246	-18.713248050474423	791162880
1	2035-147960-0004	3.0	3	20.0	-10.0	1024	0.01374540545723655	-13.958566641364085	791216128
1	5895-34622-0018	3.0	3	20.0	-10.0	1024	0.013566359495505309	-11.380318267765793	791138304
1	1462-170142-0039	3.0	3	20.0	-10.0	1024	0.014368595221103767	-9.355293782821919	791248896
1	777-126732-0001	3.0	3	20.0	-10.0	1024	0.014636966917249892	-9.709304067441632	791437312
1	7976-110523-0001	3.0	3	20.0	-10.0	1024	0.014193412992689345	-11.842182783839363	791425024
1	5895-34629-0024	3.0	3	20.0	-10.0	1024	0.014073756276344766	-9.913841141887813	791404544
1	2035-147961-0012	3.0	3	20.0	-10.0	1024	0.013740872579907614	-14.590816909419754	791588864
1	1988-24833-0025	3.0	3	20.0	-10.0	1024	0.014614548001970564	-15.991112403733627	791781376
1	1988-147956-0006	3.0	3	20.0	-10.0	1024	0.013570353564094095	-3.6969859345530294	791883776
1	7976-110523-0012	3.0	3	20.0	-10.0	1024	0.013664576544690488	-14.309745117310154	791998464
1	6241-61943-0002	3.0	3	20.0	-10.0	1024	0.014368877854458121	-9.615847655590718	792203264
1	1272-141231-0005	3.0	3	20.0	-10.0	1024	0.013790713416205512	-9.68979967910181	792203264
1	5895-34615-0008	3.0	3	20.0	-10.0	1024	0.013842090964317322	-3.054493941049362	792252416
1	1272-141231-0023	3.0	3	20.0	-10.0	1024	0.013352020927097486	-3.9312412853334564	792711168
1	1462-170142-0031	3.0	3	20.0	-10.0	1024	0.014136804474724663	-6.574357185850257	792645632
1	5338-284437-0001	3.0	3	20.0	-10.0	1024	0.013676796640668596	-11.717510755540223	792940544
1	251-136532-0014	3.0	3	20.0	-10.0	1024	0.014563673072391085	-12.148098456616786	792813568
1	251-136532-0008	3.0	3	20.0	-10.0	1024	0.014065758602039234	-10.448400059715638	792825856
1	6295-244435-0019	3.0	3	20.0	-10.0	1024	0.013974066291536604	-4.556377226282774	793071616
1	7850-286674-0000	3.0	3	20.0	-10.0	1024	0.013980194238516	-7.169521182472125	793133056
1	1272-141231-0011	3.0	3	20.0	-10.0	1024	0.012506852074274941	-3.3124482507621424	793391104
1	8842-304647-0011	3.0	3	20.0	-10.0	1024	0.014209634727901883	-12.586301035827807	793333760
1	84-121550-0014	3.0	3	20.0	-10.0	1024	0.014178907871246338	-4.530654022728956	793481216
1	1993-147964-0003	3.0	3	20.0	-10.0	1024	0.013838435922350203	-6.616906377415258	793726976
1	251-118436-0004	3.0	3	20.0	-10.0	1024	0.014158203051640438	-14.761351022864464	794005504
1	3752-4944-0021	3.0	3	20.0	-10.0	1024	0.013574861711071383	0.7237189759914507	794124288
1	3576-138058-0015	3.0	3	20.0	-10.0	1024	0.013800792019776624	-5.805541985886535	794308608
1	1272-141231-0026	3.0	3	20.0	-10.0	1024	0.014225011522119696	-1.2176616814425254	794497024
1	5895-34622-0011	3.0	3	20.0	-10.0	1024	0.015179010954770174	-6.514260896836146	794578944
1	6295-244435-0035	3.0	3	20.0	-10.0	1024	0.014316165170004202	-6.910383415625791	794648576
1	1988-24833-0010	3.0	3	20.0	-10.0	1024	0.014643549919128418	-12.28172420424171	794849280
1	2035-147961-0024	3.0	3	20.0	-10.0	1024	0.01404457314069881	-8.35299875567651	794783744
1	3752-4944-0019	3.0	3	20.0	-10.0	1024	0.013977278833803923	-0.5859772055876761	794902528
1	1272-141231-0025	3.0	3	-10.0	-10.0	1024	0.013760523362593218	-18.511927687541057	794816512
1	6241-61946-0003	3.0	3	-10.0	-10.0	1024	0.0135728120803833	-21.638357571251564	794845184
1	7976-110523-0006	3.0	3	-10.0	-10.0	1024	0.01473749094995959	-22.11795194713104	794959872
1	1988-24833-0014	3.0	3	-10.0	-10.0	1024	0.012557828426361084	-13.855834957827025	795045888
1	3000-15664-0031	3.0	3	-10.0	-10.0	1024	0.014616366355649887	-14.407710963284977	795119616
1	5895-34629-0009	3.0	3	-10.0	-10.0	1024	0.012775804545428301	-22.502060829335832	795287552
1	1462-170145-0015	3.0	3	-10.0	-10.0	1024	0.014397545294328169	-17.690693313234824	795316224
1	3000-15664-0022	3.0	3	-10.0	-10.0	1024	0.013657923667661605	-15.510358575918637	795439104
1	2428-83699-0020	3.0	3	-10.0	-10.0	1024	0.01363699652931907	-20.45610671441532	795594752
1	3752-4944-0003	3.0	3	-10.0	-10.0	1024	0.014001552448716275	-17.010301134557288	795570176
1	3000-15664-0046	3.0	3	-10.0	-10.0	1024	0.013297694069998605	-19.099301149802233	795631616
1	5895-34615-0002	3.0	3	-10.0	-10.0	1024	0.014296727393990133	-21.39462911638855	796024832
1	1272-135031-0003	3.0	3	-10.0	-10.0	1024	0.014244721486018254	-14.596388345300413	795910144
1	6319-57405-0000	3.0	3	-10.0	-10.0	1024	0.013585761837337328	-16.676718465852968	796172288
1	1272-135031-0020	3.0	3	-10.0	-10.0	1024	0.013796215188013364	-19.536624824836508	796258304
1	5895-34615-0019	3.0	3	-10.0	-10.0	1024	0.01433797109694708	-17.906668363451434	796241920
1	174-168635-0017	3.0	3	-10.0	-10.0	1024	0.013802968793445163	-21.996951632246304	796307456
1	1462-170142-0023	3.0	3	-10.0	-10.0	1024	0.014398699456995184	-14.885397714419572	796213248
1	1988-147956-0020	3.0	3	-10.0	-10.0	1024	0.014560794830322266	-3.9421216868568303	796250112
1	174-168635-0001	3.0	3	-10.0	-10.0	1024	0.014510863167898996	-15.406387404175423	796504064
1	3576-138058-0007	3.0	3	-10.0	-10.0	1024	0.014260916709899903	-16.860031411961682	796475392
1	1462-170142-0006	3.0	3	-10.0	-10.0	1024	0.01370654787336077	-15.284250011172851	796422144
1	5694-64038-0024	3.0	3	-10.0	-10.0	1024	0.013908091458407315	-22.00613710306779	796516352
1	3752-4944-0006	3.0	3	-10.0	-10.0	1024	0.014052297554764092	-11.858902902934009	796483584
1	3576-138058-0029	3.0	3	-10.0	-10.0	1024	0.014175881510195524	-18.18365388958703	796696576
1	1272-135031-0006	3.0	3	-10.0	-10.0	1024	0.0143970787525177	-16.425473753544743	796729344
1	3752-4944-0033	3.0	3	-10.0	-10.0	1024	0.013812683522701263	-19.419139154332594	796909568
1	6295-244435-0025	3.0	3	-10.0	-10.0	1024	0.013618475512454384	-7.882060698640503	796934144
1	3536-23268-0006	3.0	3	-10.0	-10.0	1024	0.015338122844696045	-12.77991296191775	797011968
1	777-126732-0054	3.0	3	-10.0	-10.0	1024	0.012773051857948303	-17.420313236687598	797061120
1	2035-152373-0009	3.0	3	-10.0	-10.0	1024	0.015514150742561586	-19.183193887845476	797216768
1	84-121550-0013	3.0	3	-10.0	-10.0	1024	0.01285303814310423	-23.9099556065335	797372416
1	6295-244435-0009	3.0	3	-10.0	-10.0	1024	0.014087892714000884	-5.2990677958550405	797237248
1	2428-83699-0015	3.0	3	-10.0	-10.0	1024	0.01458071299961635	-18.393136687240343	797446144
1	251-136532-0018	3.0	3	-10.0	-10.0	1024	0.013932301073658223	-17.74920685893794	797552640
1	2803-154320-0000	3.0	3	-10.0	-10.0	1024	0.013244460458340853	-19.902546390740216	797655040
1	3536-23268-0001	3.0	3	-10.0	-10.0	1024	0.013670143328214946	-19.622366965810507	797696000
1	2428-83699-0000	3.0	3	-10.0	-10.0	1024	0.013912887108035205	-15.997549803353268	797728768
1	6319-57405-0011	3.0	3	-10.0	-10.0	1024	0.01363794968045991	-16.124049375614053	797769728
1	1988-147956-0028	3.0	3	-10.0	-10.0	1024	0.014365851879119873	0.20477703900532704	797962240
1	1988-147956-0022	3.0	3	-10.0	-10.0	1024	0.014710549797330583	-8.963730004350738	798048256
1	84-121550-0005	3.0	3	-10.0	-10.0	1024	0.014285683631896973	-21.61500994274453	798183424
1	1272-141231-0022	3.0	3	-10.0	-10.0	1024	0.014659745352608817	-16.08789542291605	798183424
1	84-121550-0011	3.0	3	-10.0	-10.0	1024	0.013190374374389649	-28.029194154910098	798269440
1	5338-284437-0005	3.0	3	-10.0	-10.0	1024	0.013960307836532593	-18.148587928163202	798306304
1	777-126732-0039	3.0	3	-10.0	-10.0	1024	0.014192914962768555	-19.892981918493582	798478336
1	1462-170142-0028	3.0	3	-10.0	-10.0	1024	0.014340685635078244	-19.910075738575145	798466048
1	84-121550-0029	3.0	3	-10.0	-10.0	1024	0.013757289345584699	-24.06643324979892	798494720
1	3752-4944-0027	3.0	3	-10.0	-10.0	1024	0.0135347282185274	-18.822932583612975	798470144
1	7976-110523-0009	3.0	3	-10.0	-10.0	1024	0.014156152040530473	-15.82122295156329	798572544
1	8297-275156-0004	3.0	3	-10.0	-10.0	1024	0.013793363020970272	-17.36068577870167	799023104
1	1988-24833-0002	3.0	3	-10.0	-10.0	1024	0.012384946529681865	-9.446854407597403	798810112
1	5694-64038-0020	3.0	3	-10.0	-10.0	1024	0.013395150502522787	-21.835824718801295	799109120
1	7850-286674-0005	3.0	3	-10.0	-10.0	1024	0.013630242347717285	-20.759563711203242	799199232
1	1462-170142-0010	3.0	3	-10.0	-10.0	1024	0.013614018758138021	-0.31616189936038885	799215616
1	1988-147956-0014	3.0	3	-10.0	-10.0	1024	0.014309038434709822	-11.445126904681235	799457280
1	777-126732-0005	3.0	3	-10.0	-10.0	1024	0.015082580702645438	-20.914510771309452	799346688
1	3576-138058-0001	3.0	3	-10.0	-10.0	1024	0.012874577496502851	-10.15501919171549	799543296
1	8297-275156-0000	3.0	3	-10.0	-10.0	1024	0.013985276222229004	-13.897359444820523	799645696
1	1988-24833-0001	3.0	3	-10.0	-10.0	1024	0.014705946951201468	-10.07818746120349	799711232
1	5338-284437-0027	3.0	3	-10.0	-10.0	1024	0.014012817352537125	-22.222131996757945	799797248
1	3000-15664-0019	3.0	3	-10.0	-10.0	1024	0.014741673189051011	-7.740454051488671	799744000
1	7850-286674-0008	3.0	3	-10.0	-10.0	1024	0.012993125028388446	-12.346017007813302	799694848
1	8297-275156-0007	3.0	3	-10.0	-10.0	1024	0.01471273766623603	-15.26771315197632	799866880
1	251-118436-0023	3.0	3	-10.0	-10.0	1024	0.014462817798961292	-15.352125897222194	799752192
1	1988-147956-0012	3.0	3	-10.0	-10.0	1024	0.013905415932337442	-2.3995737307404177	799936512
1	2035-152373-0007	3.0	3	-10.0	-10.0	1024	0.014324810193932575	-17.569793778049913	800075776
1	2035-147960-0004	3.0	3	-10.0	-10.0	1024	0.014621543884277343	-22.269012726004416	800104448
1	5895-34622-0018	3.0	3	-10.0	-10.0	1024	0.01508344014485677	-17.736204963639082	799891456
1	1462-170142-0039	3.0	3	-10.0	-10.0	1024	0.012944996356964111	-18.694501646035732	800088064
1	777-126732-0001	3.0	3	-10.0	-10.0	1024	0.014677418602837456	-13.097656401013174	800137216
1	7976-110523-0001	3.0	3	-10.0	-10.0	1024	0.013971574722774445	-23.76573168303118	800329728
1	5895-34629-0024	3.0	3	-10.0	-10.0	1024	0.014094957283564977	-17.33142610182322	800382976
1	2035-147961-0012	3.0	3	-10.0	-10.0	1024	0.014380683069643766	-21.163178312425373	800493568
1	1988-24833-0025	3.0	3	-10.0	-10.0	1024	0.014354690261509108	-16.975726510726737	800366592
1	1988-147956-0006	3.0	3	-10.0	-10.0	1024	0.013762331008911133	-7.529906671353736	800571392
1	7976-110523-0012	3.0	3	-10.0	-10.0	1024	0.013612217373318143	-22.547441506674097	800464896
1	6241-61943-0002	3.0	3	-10.0	-10.0	1024	0.014128568844917493	-19.78287476310453	800616448
1	1272-141231-0005	3.0	3	-10.0	-10.0	1024	0.014480309052900835	-18.22867949644666	800628736
1	5895-34615-0008	3.0	3	-10.0	-10.0	1024	0.014919851765488133	-18.643936325415996	800702464
1	1272-141231-0023	3.0	3	-10.0	-10.0	1024	0.013957472408519071	-17.52448613591518	800911360
1	1462-170142-0031	3.0	3	-10.0	-10.0	1024	0.013816595077514648	-25.52007993725034	800854016
1	5338-284437-0001	3.0	3	-10.0	-10.0	1024	0.013434877134349248	-17.671841140278065	800985088
1	251-136532-0014	3.0	3	-10.0	-10.0	1024	0.0145594941245185	-17.451419277849922	800894976
1	251-136532-0008	3.0	3	-10.0	-10.0	1024	0.013659662670559354	-20.17698225202697	801087488
1	6295-244435-0019	3.0	3	-10.0	-10.0	1024	0.013895579746791295	-8.894774526008193	801378304
1	7850-286674-0000	3.0	3	-10.0	-10.0	1024	0.015072098800114222	-16.508355734803505	801239040
1	1272-141231-0011	3.0	3	-10.0	-10.0	1024	0.012602395649197736	-16.549456728169453	801525760
1	8842-304647-0011	3.0	3	-10.0	-10.0	1024	0.013401750061247084	-23.04786669634131	801722368
1	84-121550-0014	3.0	3	-10.0	-10.0	1024	0.013545920298649714	-22.09773030911309	801927168
1	1993-147964-0003	3.0	3	-10.0	-10.0	1024	0.01376506861518411	-15.484315665367479	801865728
1	251-118436-0004	3.0	3	-10.0	-10.0	1024	0.013768154841202956	-20.576496787463725	802197504
1	3752-4944-0021	3.0	3	-10.0	-10.0	1024	0.01439056396484375	-14.677936287231155	802144256
1	3576-138058-0015	3.0	3	-10.0	-10.0	1024	0.014730062749650743	-5.82039649675658	802054144
1	1272-141231-0026	3.0	3	-10.0	-10.0	1024	0.01462570826212565	-14.277721374800176	802119680
1	5895-34622-0011	3.0	3	-10.0	-10.0	1024	0.013951171846950756	-16.24180376718353	802312192
1	6295-244435-0035	3.0	3	-10.0	-10.0	1024	0.014283747673034667	-9.644291215285124	802267136
1	1988-24833-0010	3.0	3	-10.0	-10.0	1024	0.013930347832766447	-20.435329666769523	802275328
1	2035-147961-0024	3.0	3	-10.0	-10.0	1024	0.013609405358632405	-21.3262599295226	802557952
1	3752-4944-0019	3.0	3	-10.0	-10.0	1024	0.014135405074718386	-11.832757197599104	802521088
1	1272-141231-0025	3.0	3	5.0	-10.0	1024	0.014018913594687857	-7.2309165463748135	802631680
1	6241-61946-0003	3.0	3	5.0	-10.0	1024	0.012964756865250436	-14.442898000025346	802697216
1	7976-110523-0006	3.0	3	5.0	-10.0	1024	0.014246867253230168	-19.276190512394624	802607104
1	1988-24833-0014	3.0	3	5.0	-10.0	1024	0.014592009782791137	-18.780344489110586	802656256
1	3000-15664-0031	3.0	3	5.0	-10.0	1024	0.014357338146287568	-7.137163716937219	802660352
1	5895-34629-0009	3.0	3	5.0	-10.0	1024	0.013411705558364457	-3.199155158894062	802742272
1	1462-170145-0015	3.0	3	5.0	-10.0	1024	0.0133967369417601	-15.125417716009702	803012608
1	3000-15664-0022	3.0	3	5.0	-10.0	1024	0.013447213528761224	-11.68677885091993	802967552
1	2428-83699-0020	3.0	3	5.0	-10.0	1024	0.014007048173384233	-15.322342287811754	802889728
1	3752-4944-0003	3.0	3	5.0	-10.0	1024	0.014379447156732733	-3.9009333716149843	803201024
1	3000-15664-0046	3.0	3	5.0	-10.0	1024	0.01377893501604107	-10.611130761338403	803323904
1	5895-34615-0002	3.0	3	5.0	-10.0	1024	0.014431391443525041	-9.33744826425438	803315712
1	1272-135031-0003	3.0	3	5.0	-10.0	1024	0.013797432581583658	-7.6921927222206925	803258368
1	6319-57405-0000	3.0	3	5.0	-10.0	1024	0.014763270654985982	-11.972910743424057	803291136
1	1272-135031-0020	3.0	3	5.0	-10.0	1024	0.015647788842519123	-15.726926723775623	803385344
1	5895-34615-0019	3.0	3	5.0	-10.0	1024	0.012968058939333315	-5.38420098556275	803360768
1	174-168635-0017	3.0	3	5.0	-10.0	1024	0.014725732803344726	-15.224245603794843	803713024
1	1462-170142-0023	3.0	3	5.0	-10.0	1024	0.014354516159404408	-11.318846461088295	803631104
1	1988-147956-0020	3.0	3	5.0	-10.0	1024	0.014380260955455691	0.9638053536606697	803680256
1	174-168635-0001	3.0	3	5.0	-10.0	1024	0.014834016561508179	-16.116865392192928	803696640
1	3576-138058-0007	3.0	3	5.0	-10.0	1024	0.012955022709710258	-7.287067090249117	803819520
1	1462-170142-0006	3.0	3	5.0	-10.0	1024	0.013664238231698262	-6.8262831690185735	804007936
1	5694-64038-0024	3.0	3	5.0	-10.0	1024	0.014059708335182884	-10.366448497753675	804065280
1	3752-4944-0006	3.0	3	5.0	-10.0	1024	0.01403236780010286	0.09645436788903652	803962880
1	3576-138058-0029	3.0	3	5.0	-10.0	1024	0.013780493795135875	-3.703631911917629	804233216
1	1272-135031-0006	3.0	3	5.0	-10.0	1024	0.0143896991556341	-11.901630691136955	804380672
1	3752-4944-0033	3.0	3	5.0	-10.0	1024	0.013963734925682866	-1.2340025477158247	804339712
1	6295-244435-0025	3.0	3	5.0	-10.0	1024	0.014845761385830965	-2.5945302840742905	804401152
1	3536-23268-0006	3.0	3	5.0	-10.0	1024	0.014131806113503197	-12.159987038111469	804507648
1	777-126732-0054	3.0	3	5.0	-10.0	1024	0.014278009533882141	-10.52078437718005	804630528
1	2035-152373-0009	3.0	3	5.0	-10.0	1024	0.014462137222290039	-17.207972321380268	804716544
1	84-121550-0013	3.0	3	5.0	-10.0	1024	0.01432556997645985	-19.307567519993345	804683776
1	6295-244435-0009	3.0	3	5.0	-10.0	1024	0.014251980781555176	2.9583641000122576	804712448
1	2428-83699-0015	3.0	3	5.0	-10.0	1024	0.014796890531267438	-14.52672050108448	804933632
1	251-136532-0018	3.0	3	5.0	-10.0	1024	0.013952209238420454	-11.35268962441495	805060608
1	2803-154320-0000	3.0	3	5.0	-10.0	1024	0.01408465155239763	-11.548046205542299	805158912
1	3536-23268-0001	3.0	3	5.0	-10.0	1024	0.014339268207550049	-5.621188455291447	805179392
1	2428-83699-0000	3.0	3	5.0	-10.0	1024	0.014399301438104539	-14.876368622168531	805294080
1	6319-57405-0011	3.0	3	5.0	-10.0	1024	0.014356944871985394	-10.171819741929934	805421056
1	1988-147956-0028	3.0	3	5.0	-10.0	1024	0.014755802996018353	2.590579587304111	805449728
1	1988-147956-0022	3.0	3	5.0	-10.0	1024	0.013564244183627042	3.0726423902835047	805572608
1	84-121550-0005	3.0	3	5.0	-10.0	1024	0.013956237923015247	-15.09847360918936	805564416
1	1272-141231-0022	3.0	3	5.0	-10.0	1024	0.014246390925513374	-8.400160015919207	805711872
1	84-121550-0011	3.0	3	5.0	-10.0	1024	0.014005854725837708	-18.67975066055308	805838848
1	5338-284437-0005	3.0	3	5.0	-10.0	1024	0.014842836480391653	-16.371671835266724	805658624
1	777-126732-0039	3.0	3	5.0	-10.0	1024	0.014616596698760986	-9.434187323108237	805711872
1	1462-170142-0028	3.0	3	5.0	-10.0	1024	0.014593136937994706	-1.8771902005182577	805851136
1	84-121550-0029	3.0	3	5.0	-10.0	1024	0.014305037000904913	-17.398932536215813	805978112
1	3752-4944-0027	3.0	3	5.0	-10.0	1024	0.014928348362445831	0.700765046511196	805969920
1	7976-110523-0009	3.0	3	5.0	-10.0	1024	0.012968885271172775	-18.621423926528355	805851136
1	8297-275156-0004	3.0	3	5.0	-10.0	1024	0.014799676622663226	-6.7890035905447155	806039552
1	1988-24833-0002	3.0	3	5.0	-10.0	1024	0.014460098743438721	-10.001251372484148	806125568
1	5694-64038-0020	3.0	3	5.0	-10.0	1024	0.014440512657165528	-15.143926290347654	806146048
1	7850-286674-0005	3.0	3	5.0	-10.0	1024	0.014786577224731446	-16.23344061363803	806100992
1	1462-170142-0010	3.0	3	5.0	-10.0	1024	0.01392432170755723	-5.729034434541688	806023168
1	1988-147956-0014	3.0	3	5.0	-10.0	1024	0.014439909798758371	2.735514746494922	806203392
1	777-126732-0005	3.0	3	5.0	-10.0	1024	0.014301066398620605	-16.507814540497044	806236160
1	3576-138058-0001	3.0	3	5.0	-10.0	1024	0.014007583993380188	-6.290075199515143	806125568
1	8297-275156-0000	3.0	3	5.0	-10.0	1024	0.01435403823852539	-5.057505415713428	806404096
1	1988-24833-0001	3.0	3	5.0	-10.0	1024	0.014902591705322266	-6.517401688967512	806481920
1	5338-284437-0027	3.0	3	5.0	-10.0	1024	0.012968895927308098	-13.954875386255512	806440960
1	3000-15664-0019	3.0	3	5.0	-10.0	1024	0.014394201883455603	-4.8383028957402345	806502400
1	7850-286674-0008	3.0	3	5.0	-10.0	1024	0.014436987943427508	-19.709278318676986	806731776
1	8297-275156-0007	3.0	3	5.0	-10.0	1024	0.014702776500156948	-2.2087791805181403	806621184
1	251-118436-0023	3.0	3	5.0	-10.0	1024	0.014753800630569459	-14.956302725145921	806678528
1	1988-147956-0012	3.0	3	5.0	-10.0	1024	0.013777448071373833	2.2613423323091064	806944768
1	2035-152373-0007	3.0	3	5.0	-10.0	1024	0.01374058234385955	-20.09790938502354	806862848
1	2035-147960-0004	3.0	3	5.0	-10.0	1024	0.013915625485506926	-19.511560959749172	807137280
1	5895-34622-0018	3.0	3	5.0	-10.0	1024	0.013779627971160106	-12.269362117748035	807038976
1	1462-170142-0039	3.0	3	5.0	-10.0	1024	0.013020038604736328	-17.49421388645837	807231488
1	777-126732-0001	3.0	3	5.0	-10.0	1024	0.014731645584106445	-12.715535734592414	807129088
1	7976-110523-0001	3.0	3	5.0	-10.0	1024	0.014670101371971337	-15.498804396712227	807256064
1	5895-34629-0024	3.0	3	5.0	-10.0	1024	0.014451914055402889	-13.728800736177009	807260160
1	2035-147961-0012	3.0	3	5.0	-10.0	1024	0.014064913704281761	-19.901954073930465	807354368
1	1988-24833-0025	3.0	3	5.0	-10.0	1024	0.014339483302572498	-18.81657392714508	807186432
1	1988-147956-0006	3.0	3	5.0	-10.0	1024	0.01447063684463501	-11.056051255265512	807354368
1	7976-110523-0012	3.0	3	5.0	-10.0	1024	0.013852615879006581	-20.843475258168034	807424000
1	6241-61943-0002	3.0	3	5.0	-10.0	1024	0.0144710429879122	-12.564791271516631	807395328
1	1272-141231-0005	3.0	3	5.0	-10.0	1024	0.013630092144012451	-12.274028781685487	807436288
1	5895-34615-0008	3.0	3	5.0	-10.0	1024	0.015269153647952609	-5.261271878688223	807616512
1	1272-141231-0023	3.0	3	5.0	-10.0	1024	0.013523117916004078	-10.036255337499501	807641088
1	1462-170142-0031	3.0	3	5.0	-10.0	1024	0.013881164438584271	-11.514830788851192	807555072
1	5338-284437-0001	3.0	3	5.0	-10.0	1024	0.013964176177978516	-12.594811046615188	807714816
1	251-136532-0014	3.0	3	5.0	-10.0	1024	0.014769805802239312	-12.647421119376707	807878656
1	251-136532-0008	3.0	3	5.0	-10.0	1024	0.013662223065837045	-13.641501843761725	808005632
1	6295-244435-0019	3.0	3	5.0	-10.0	1024	0.013851585842314221	-3.9959549138626755	807866368
1	7850-286674-0000	3.0	3	5.0	-10.0	1024	0.01348194030866231	-18.47026622671626	807976960
1	1272-141231-0011	3.0	3	5.0	-10.0	1024	0.014676375822587446	-5.878163031753648	808017920
1	8842-304647-0011	3.0	3	5.0	-10.0	1024	0.01348348269386897	-18.175070644933726	808136704
1	84-121550-0014	3.0	3	5.0	-10.0	1024	0.014372859682355608	-19.005170089368686	808075264
1	1993-147964-0003	3.0	3	5.0	-10.0	1024	0.014612051156850962	-14.232921668537955	808116224
1	251-118436-0004	3.0	3	5.0	-10.0	1024	0.014002508587307401	-5.876132434730293	808251392
1	3752-4944-0021	3.0	3	5.0	-10.0	1024	0.013033114227594114	-6.69137381384957	808189952
1	3576-138058-0015	3.0	3	5.0	-10.0	1024	0.013702689073024651	-4.878142109664819	808464384
1	1272-141231-0026	3.0	3	5.0	-10.0	1024	0.014637463433401925	-5.632944973227264	808509440
1	5895-34622-0011	3.0	3	5.0	-10.0	1024	0.014956108729044596	-13.874430899756886	808579072
1	6295-244435-0035	3.0	3	5.0	-10.0	1024	0.012947864532470703	-5.629403810750519	808529920
1	1988-24833-0010	3.0	3	5.0	-10.0	1024	0.014168257514635721	-15.520318976254131	808669184
1	2035-147961-0024	3.0	3	5.0	-10.0	1024	0.014439516879142598	-17.577746788601665	808767488
1	3752-4944-0019	3.0	3	5.0	-10.0	1024	0.014612317085266113	-7.986508337198906	808624128
1	1272-141231-0025	3.0	3	0.0	-10.0	1024	0.013996898082264682	-14.789001467877627	808669184
1	6241-61946-0003	3.0	3	0.0	-10.0	1024	0.013798756771777049	-20.12773156713773	809054208
1	7976-110523-0006	3.0	3	0.0	-10.0	1024	0.014361240647055885	-20.420169409430677	809050112
1	1988-24833-0014	3.0	3	0.0	-10.0	1024	0.014520758390426635	-16.719210895688907	809103360
1	3000-15664-0031	3.0	3	0.0	-10.0	1024	0.0136720385662345	-10.628830389363824	809025536
1	5895-34629-0009	3.0	3	0.0	-10.0	1024	0.015339517593383789	-18.102602004033937	808980480
1	1462-170145-0015	3.0	3	0.0	-10.0	1024	0.01256860386241566	-12.418755904196379	809132032
1	3000-15664-0022	3.0	3	0.0	-10.0	1024	0.013612711068355677	-9.254212518038688	809172992
1	2428-83699-0020	3.0	3	0.0	-10.0	1024	0.013702822970105456	-15.686891234813148	809422848
1	3752-4944-0003	3.0	3	0.0	-10.0	1024	0.01491823504048009	-9.975904908075224	809238528
1	3000-15664-0046	3.0	3	0.0	-10.0	1024	0.013218369483947754	-14.48414988091814	809467904
1	5895-34615-0002	3.0	3	0.0	-10.0	1024	0.013884449005126953	-10.53661912071554	809492480
1	1272-135031-0003	3.0	3	0.0	-10.0	1024	0.016255393624305725	-13.200779588402451	809545728
1	6319-57405-0000	3.0	3	0.0	-10.0	1024	0.01527459422747294	-12.179761300619106	809598976
1	1272-135031-0020	3.0	3	0.0	-10.0	1024	0.012697930519397441	-13.96772743748623	809578496
1	5895-34615-0019	3.0	3	0.0	-10.0	1024	0.014678716659545898	-15.648707687883391	809627648
1	174-168635-0017	3.0	3	0.0	-10.0	1024	0.013541552755567763	-17.614110957865044	809824256
1	1462-170142-0023	3.0	3	0.0	-10.0	1024	0.014319847930561413	-16.752873355012852	809701376
1	1988-147956-0020	3.0	3	0.0	-10.0	1024	0.014454847727066431	-5.763029518407265	809742336
1	174-168635-0001	3.0	3	0.0	-10.0	1024	0.013699583811302707	-15.562592205114827	809828352
1	3576-138058-0007	3.0	3	0.0	-10.0	1024	0.014949358999729156	-7.0527757783581215	809824256
1	1462-170142-0006	3.0	3	0.0	-10.0	1024	0.015205177767523404	-18.45969847217135	809705472
1	5694-64038-0024	3.0	3	0.0	-10.0	1024	0.013041149486194958	-8.193528827475058	809787392
1	3752-4944-0006	3.0	3	0.0	-10.0	1024	0.014122196885405993	-3.525196481700136	809959424
1	3576-138058-0029	3.0	3	0.0	-10.0	1024	0.014284503703214685	-8.989966985768326	809971712
1	1272-135031-0006	3.0	3	0.0	-10.0	1024	0.014775713284810385	-10.605402594215192	809930752
1	3752-4944-0033	3.0	3	0.0	-10.0	1024	0.014356326083747708	-3.5114782070632318	809959424
1	6295-244435-0025	3.0	3	0.0	-10.0	1024	0.014150104352406092	-7.100576603797441	809971712
1	3536-23268-0006	3.0	3	0.0	-10.0	1024	0.013938511887641803	-14.42497447659493	810024960
1	777-126732-0054	3.0	3	0.0	-10.0	1024	0.014323582251866659	-10.960292663347238	810053632
1	2035-152373-0009	3.0	3	0.0	-10.0	1024	0.013922314712966698	-20.721512927463387	810217472
1	84-121550-0013	3.0	3	0.0	-10.0	1024	0.013808656961489946	-20.875412315315526	810102784
1	6295-244435-0009	3.0	3	0.0	-10.0	1024	0.013578409101904892	-5.139360906867435	810373120
1	2428-83699-0015	3.0	3	0.0	-10.0	1024	0.014476251602172852	-17.727853840781144	810332160
1	251-136532-0018	3.0	3	0.0	-10.0	1024	0.014116287231445312	-15.992241536159106	810373120
1	2803-154320-0000	3.0	3	0.0	-10.0	1024	0.01356812318166097	-10.73922546801537	810741760
1	3536-23268-0001	3.0	3	0.0	-10.0	1024	0.01433835858884065	-3.9287084981549345	827052032
1	2428-83699-0000	3.0	3	0.0	-10.0	1024	0.014415514178392364	-18.116745574515736	827133952
1	6319-57405-0011	3.0	3	0.0	-10.0	1024	0.013827410237542513	-6.873458810965168	827265024
1	1988-147956-0028	3.0	3	0.0	-10.0	1024	0.013874438771030359	-3.8141571620017793	827412480
1	1988-147956-0022	3.0	3	0.0	-10.0	1024	0.01501029988993769	-10.160687450674075	827285504
1	84-121550-0005	3.0	3	0.0	-10.0	1024	0.014121699840464491	-19.56747337055274	827465728
1	1272-141231-0022	3.0	3	0.0	-10.0	1024	0.014606095649100639	-9.42934885873177	827621376
1	84-121550-0011	3.0	3	0.0	-10.0	1024	0.013404973482681532	-23.312509319837144	827830272
1	5338-284437-0005	3.0	3	0.0	-10.0	1024	0.013623403339851193	-20.39234225056783	828059648
1	777-126732-0039	3.0	3	0.0	-10.0	1024	0.014251894421047635	-12.43299230617188	828219392
1	1462-170142-0028	3.0	3	0.0	-10.0	1024	0.013837591130682763	-13.392026033633071	828305408
1	84-121550-0029	3.0	3	0.0	-10.0	1024	0.013861953166493197	-23.025227006011413	828375040
1	3752-4944-0027	3.0	3	0.0	-10.0	1024	0.013846851312197171	-7.56434302025422	828395520
1	7976-110523-0009	3.0	3	0.0	-10.0	1024	0.014204095710407604	-16.979070343439442	828575744
1	8297-275156-0004	3.0	3	0.0	-10.0	1024	0.01399244094381527	-15.251627761764855	828657664
1	1988-24833-0002	3.0	3	0.0	-10.0	1024	0.014100435045030382	-9.03943588971888	828641280
1	5694-64038-0020	3.0	3	0.0	-10.0	1024	0.013721306073038201	-18.080526445982144	828915712
1	7850-286674-0005	3.0	3	0.0	-10.0	1024	0.013464649518330893	-19.371194155032182	828792832
1	1462-170142-0010	3.0	3	0.0	-10.0	1024	0.014045552773909136	-13.770003717980826	828977152
1	1988-147956-0014	3.0	3	0.0	-10.0	1024	0.014578110831124442	-2.724594103077682	829014016
1	777-126732-0005	3.0	3	0.0	-10.0	1024	0.013672425466425279	-13.09317655027791	829005824
1	3576-138058-0001	3.0	3	0.0	-10.0	1024	0.014196587771904178	-8.747940569128597	829063168
1	8297-275156-0000	3.0	3	0.0	-10.0	1024	0.013991717781339372	-8.059440401735579	829218816
1	1988-24833-0001	3.0	3	0.0	-10.0	1024	0.01422270139058431	-7.655318778815414	829407232
1	5338-284437-0027	3.0	3	0.0	-10.0	1024	0.014664418356759207	-21.15456274153789	829435904
1	3000-15664-0019	3.0	3	0.0	-10.0	1024	0.01417057410530422	-6.538202818087013	829624320
1	7850-286674-0008	3.0	3	0.0	-10.0	1024	0.014471054077148438	-12.718746564542423	829661184
1	8297-275156-0007	3.0	3	0.0	-10.0	1024	0.013806469440460205	-8.612764699254507	829816832
1	251-118436-0023	3.0	3	0.0	-10.0	1024	0.014219934290105646	-14.130799915844939	829689856
1	1988-147956-0012	3.0	3	0.0	-10.0	1024	0.014345282002499229	-3.2192427419442997	829898752
1	2035-152373-0007	3.0	3	0.0	-10.0	1024	0.013956663743504938	-19.543036470765873	830246912
1	2035-147960-0004	3.0	3	0.0	-10.0	1024	0.014552966142312074	-17.86746887811788	830062592
1	5895-34622-0018	3.0	3	0.0	-10.0	1024	0.014491532711272544	-15.635991827198907	830136320
1	1462-170142-0039	3.0	3	0.0	-10.0	1024	0.014004535362368724	-17.325766855536415	830300160
1	777-126732-0001	3.0	3	0.0	-10.0	1024	0.01471086343129476	-12.816767894617731	830164992
1	7976-110523-0001	3.0	3	0.0	-10.0	1024	0.014075718427959242	-20.507806742013592	830177280
1	5895-34629-0024	3.0	3	0.0	-10.0	1024	0.013945748255803034	-10.676613576917738	830279680
1	2035-147961-0012	3.0	3	0.0	-10.0	1024	0.01397712646968781	-18.79467563762869	830390272
1	1988-24833-0025	3.0	3	0.0	-10.0	1024	0.014818259647914342	-13.451779039655431	830353408
1	1988-147956-0006	3.0	3	0.0	-10.0	1024	0.014086547825071547	-4.120866732148308	830472192
1	7976-110523-0012	3.0	3	0.0	-10.0	1024	0.014156138719017827	-18.421516937083684	830447616
1	6241-61943-0002	3.0	3	0.0	-10.0	1024	0.014387984608494959	-12.813589344739075	830763008
1	1272-141231-0005	3.0	3	0.0	-10.0	1024	0.013756471872329711	-15.778092807503139	831008768
1	5895-34615-0008	3.0	3	0.0	-10.0	1024	0.014267241954803467	-15.79022628849582	831012864
1	1272-141231-0023	3.0	3	0.0	-10.0	1024	0.014150841669602827	-4.233122968508585	830918656
1	1462-170142-0031	3.0	3	0.0	-10.0	1024	0.014540852569952243	-13.326400490330743	830943232
1	5338-284437-0001	3.0	3	0.0	-10.0	1024	0.013307386829007057	-20.876654392657894	831086592
1	251-136532-0014	3.0	3	0.0	-10.0	1024	0.012720213996039497	-12.972389572450965	830992384
1	251-136532-0008	3.0	3	0.0	-10.0	1024	0.01373221243129057	-13.61675379430606	831143936
1	6295-244435-0019	3.0	3	0.0	-10.0	1024	0.012776964589169151	-3.124274683587948	831287296
1	7850-286674-0000	3.0	3	0.0	-10.0	1024	0.014037184715270996	-16.205726367690595	831307776
1	1272-141231-0011	3.0	3	0.0	-10.0	1024	0.013704904611559881	-14.04093898283474	831528960
1	8842-304647-0011	3.0	3	0.0	-10.0	1024	0.013329436845868547	-24.18965864115492	831787008
1	84-121550-0014	3.0	3	0.0	-10.0	1024	0.014316221078236898	-18.994927558101686	831844352
1	1993-147964-0003	3.0	3	0.0	-10.0	1024	0.01429503463035406	-20.034435708630394	831860736
1	251-118436-0004	3.0	3	0.0	-10.0	1024	0.014285440628345195	-17.597489016476484	832192512
1	3752-4944-0021	3.0	3	0.0	-10.0	1024	0.01444284459377857	-2.295528416538712	832331776
1	3576-138058-0015	3.0	3	0.0	-10.0	1024	0.013725420441290345	-6.171353804979498	832385024
1	1272-141231-0026	3.0	3	0.0	-10.0	1024	0.01460719108581543	-8.425066655006738	832430080
1	5895-34622-0011	3.0	3	0.0	-10.0	1024	0.014473256857498833	-7.568319397582012	832282624
1	6295-244435-0035	3.0	3	0.0	-10.0	1024	0.014520320486515127	-5.606105161849752	832397312
1	1988-24833-0010	3.0	3	0.0	-10.0	1024	0.014640164375305176	-13.889027287181097	832409600
1	2035-147961-0024	3.0	3	0.0	-10.0	1024	0.014651511844835784	-11.539793276031459	832532480
1	3752-4944-0019	3.0	3	0.0	-10.0	1024	0.014677498075697158	-7.374959869168397	832446464
1	1272-141231-0025	3.0	3	25.0	-10.0	1024	0.014165784037390421	-1.8988817982800053	832688128
1	6241-61946-0003	3.0	3	25.0	-10.0	1024	0.01415706222707575	-10.243528578291398	832581632
1	7976-110523-0006	3.0	3	25.0	-10.0	1024	0.013409663965036202	-7.433534756961697	832811008
1	1988-24833-0014	3.0	3	25.0	-10.0	1024	0.014225172996520995	-1.846516241907115	832872448
1	3000-15664-0031	3.0	3	25.0	-10.0	1024	0.013931855288418856	-9.47358943764185	832712704
1	5895-34629-0009	3.0	3	25.0	-10.0	1024	0.013530106157869906	-8.865173521196557	832733184
1	1462-170145-0015	3.0	3	25.0	-10.0	1024	0.014090945985582139	-13.499835105408325	832962560
1	3000-15664-0022	3.0	3	25.0	-10.0	1024	0.015027481317520141	-1.947788907218211	833064960
1	2428-83699-0020	3.0	3	25.0	-10.0	1024	0.014271980676895533	-14.057557744089308	833118208
1	3752-4944-0003	3.0	3	25.0	-10.0	1024	0.014492305842312899	-3.3407582740144246	833101824
1	3000-15664-0046	3.0	3	25.0	-10.0	1024	0.014131035915640898	-10.700363525731174	833347584
1	5895-34615-0002	3.0	3	25.0	-10.0	1024	0.014167075807398016	-1.2401967828175533	833355776
1	1272-135031-0003	3.0	3	25.0	-10.0	1024	0.01350543975830078	-6.898458570099044	833380352
1	6319-57405-0000	3.0	3	25.0	-10.0	1024	0.013962453984199687	-6.936433665237973	833720320
1	1272-135031-0020	3.0	3	25.0	-10.0	1024	0.013752716960328999	-9.65648706824772	833855488
1	5895-34615-0019	3.0	3	25.0	-10.0	1024	0.015174110730489096	-9.45624557026297	833900544
1	174-168635-0017	3.0	3	25.0	-10.0	1024	0.01421339695270245	-7.197848533497896	834138112
1	1462-170142-0023	3.0	3	25.0	-10.0	1024	0.014336168766021729	-11.164308178779557	834170880
1	1988-147956-0020	3.0	3	25.0	-10.0	1024	0.014098966121673584	3.519621798633896	834007040
1	174-168635-0001	3.0	3	25.0	-10.0	1024	0.013995637632396123	-9.19382450294393	834048000
1	3576-138058-0007	3.0	3	25.0	-10.0	1024	0.01405307650566101	-4.682342904348586	834142208
1	1462-170142-0006	3.0	3	25.0	-10.0	1024	0.01463109568545693	-15.383304732677344	834420736
1	5694-64038-0024	3.0	3	25.0	-10.0	1024	0.014801257535030967	-5.494331664544928	834646016
1	3752-4944-0006	3.0	3	25.0	-10.0	1024	0.013915491885826236	2.401730021118173	834605056
1	3576-138058-0029	3.0	3	25.0	-10.0	1024	0.012570449800202341	-6.004869917887357	845717504
1	1272-135031-0006	3.0	3	25.0	-10.0	1024	0.014691765491779033	-7.975002302017256	845672448
1	3752-4944-0033	3.0	3	25.0	-10.0	1024	0.012434176603953044	-0.6020804743808573	845647872
1	6295-244435-0025	3.0	3	25.0	-10.0	1024	0.01415566603342692	-4.333820252404	845783040
1	3536-23268-0006	3.0	3	25.0	-10.0	1024	0.013393655190101036	-5.606020940525691	845815808
1	777-126732-0054	3.0	3	25.0	-10.0	1024	0.013860591622286065	-5.726040120409383	845783040
1	2035-152373-0009	3.0	3	25.0	-10.0	1024	0.013280561476042776	-19.743433514280404	845840384
1	84-121550-0013	3.0	3	25.0	-10.0	1024	0.013425473655973161	-5.163322202187828	845918208
1	6295-244435-0009	3.0	3	25.0	-10.0	1024	0.01405970673812063	-7.248187533824211	845991936
1	2428-83699-0015	3.0	3	25.0	-10.0	1024	0.014269753864833286	-14.731926863007981	845934592
1	251-136532-0018	3.0	3	25.0	-10.0	1024	0.012989623206002372	-17.388510042418496	846139392
1	2803-154320-0000	3.0	3	25.0	-10.0	1024	0.014143129189809164	-5.0465854136366515	846036992
1	3536-23268-0001	3.0	3	25.0	-10.0	1024	0.01434649190595073	-4.76364499906471	846135296
1	2428-83699-0000	3.0	3	25.0	-10.0	1024	0.012373497319775958	-10.280463291671184	846159872
1	6319-57405-0011	3.0	3	25.0	-10.0	1024	0.01366221493688123	-7.51249141189367	846512128
1	1988-147956-0028	3.0	3	25.0	-10.0	1024	0.014067424668206109	0.6974102635210598	846409728
1	1988-147956-0022	3.0	3	25.0	-10.0	1024	0.014023691415786743	0.8377931716504361	846512128
1	84-121550-0005	3.0	3	25.0	-10.0	1024	0.014275050163269043	-18.528390994970756	846667776
1	1272-141231-0022	3.0	3	25.0	-10.0	1024	0.014428791934496735	-3.989959129186054	846868480
1	84-121550-0011	3.0	3	25.0	-10.0	1024	0.01367015838623047	-6.985261661039541	846987264
1	5338-284437-0005	3.0	3	25.0	-10.0	1024	0.013634195327758789	-13.609402216122799	846995456
1	777-126732-0039	3.0	3	25.0	-10.0	1024	0.014366738498210907	-8.994077077264894	847020032
1	1462-170142-0028	3.0	3	25.0	-10.0	1024	0.012554599883708549	1.5566687005029491	847130624
1	84-121550-0029	3.0	3	25.0	-10.0	1024	0.013891002711127786	-19.635082849221774	847065088
1	3752-4944-0027	3.0	3	25.0	-10.0	1024	0.014081151397139937	-0.5798200694783864	847159296
1	7976-110523-0009	3.0	3	25.0	-10.0	1024	0.01488080620765686	-4.23561648369226	847179776
1	8297-275156-0004	3.0	3	25.0	-10.0	1024	0.012932323827976135	-3.844841034309851	847187968
1	1988-24833-0002	3.0	3	25.0	-10.0	1024	0.014097972349687056	-6.827104833586124	847265792
1	5694-64038-0020	3.0	3	25.0	-10.0	1024	0.013807968089455053	-13.946470233732782	847314944
1	7850-286674-0005	3.0	3	25.0	-10.0	1024	0.01360830201043023	-12.084599473166014	847409152
1	1462-170142-0010	3.0	3	25.0	-10.0	1024	0.014247912627000075	-7.709533954297206	847601664
1	1988-147956-0014	3.0	3	25.0	-10.0	1024	0.014880738939557757	2.8697438070460697	847495168
1	777-126732-0005	3.0	3	25.0	-10.0	1024	0.014233413732276773	-12.572990930169405	847384576
1	3576-138058-0001	3.0	3	25.0	-10.0	1024	0.014982823169592655	-2.011245826729904	847646720
1	8297-275156-0000	3.0	3	25.0	-10.0	1024	0.01426106265613011	-2.317167049641895	847429632
1	1988-24833-0001	3.0	3	25.0	-10.0	1024	0.01373106977912817	-5.036337696137077	847556608
1	5338-284437-0027	3.0	3	25.0	-10.0	1024	0.014297430713971456	-12.47650004737962	847642624
1	3000-15664-0019	3.0	3	25.0	-10.0	1024	0.01460619568824768	-5.390878176796719	847704064
1	7850-286674-0008	3.0	3	25.0	-10.0	1024	0.014597743056541266	-6.854627762150205	847884288
1	8297-275156-0007	3.0	3	25.0	-10.0	1024	0.014461381868882612	-4.581081984670595	847872000
1	251-118436-0023	3.0	3	25.0	-10.0	1024	0.014502882957458496	-12.700700427179303	847769600
1	1988-147956-0012	3.0	3	25.0	-10.0	1024	0.012544489569134183	-0.1827545585917612	847855616
1	2035-152373-0007	3.0	3	25.0	-10.0	1024	0.015360781124659948	-15.417274543048853	848101376
1	2035-147960-0004	3.0	3	25.0	-10.0	1024	0.01252385665630472	-13.870271582957745	848359424
1	5895-34622-0018	3.0	3	25.0	-10.0	1024	0.014292144775390625	-8.439985080401641	848433152
1	1462-170142-0039	3.0	3	25.0	-10.0	1024	0.013878914617723035	-5.870531236622751	848371712
1	777-126732-0001	3.0	3	25.0	-10.0	1024	0.014766765965355767	-7.183751989875503	848543744
1	7976-110523-0001	3.0	3	25.0	-10.0	1024	0.014542525464838202	-3.534962355970308	848453632
1	5895-34629-0024	3.0	3	25.0	-10.0	1024	0.013681683173546424	-8.481294108872703	848519168
1	2035-147961-0012	3.0	3	25.0	-10.0	1024	0.014319331038231943	-16.05299611676584	848719872
1	1988-24833-0025	3.0	3	25.0	-10.0	1024	0.014227923594023051	-15.711752515301423	848564224
1	1988-147956-0006	3.0	3	25.0	-10.0	1024	0.014071292655412541	-0.7552652955301514	848842752
1	7976-110523-0012	3.0	3	25.0	-10.0	1024	0.01436297332539278	-7.922003487313142	848809984
1	6241-61943-0002	3.0	3	25.0	-10.0	1024	0.014038191285244254	-9.260569629883037	848801792
1	1272-141231-0005	3.0	3	25.0	-10.0	1024	0.014235898068076685	-0.7543067800333293	848900096
1	5895-34615-0008	3.0	3	25.0	-10.0	1024	0.014527523517608642	-11.273060815173679	848912384
1	1272-141231-0023	3.0	3	25.0	-10.0	1024	0.014580997260841163	1.2133604355262138	849018880
1	1462-170142-0031	3.0	3	25.0	-10.0	1024	0.014372182446856832	-5.8514791682973835	848977920
1	5338-284437-0001	3.0	3	25.0	-10.0	1024	0.013509366247389052	-6.642661246589347	849199104
1	251-136532-0014	3.0	3	25.0	-10.0	1024	0.014577673541174995	-7.959331460777998	849350656
1	251-136532-0008	3.0	3	25.0	-10.0	1024	0.014903952998499717	-2.273100811636282	849137664
1	6295-244435-0019	3.0	3	25.0	-10.0	1024	0.013114648395114475	-4.595825689250469	849342464
1	7850-286674-0000	3.0	3	25.0	-10.0	1024	0.014488567005504261	-16.933804861541553	849551360
1	1272-141231-0011	3.0	3	25.0	-10.0	1024	0.013902772831011422	-5.872722618022835	849412096
1	8842-304647-0011	3.0	3	25.0	-10.0	1024	0.012582945823669433	-10.172822152179767	849432576
1	84-121550-0014	3.0	3	25.0	-10.0	1024	0.013203527927398682	-20.416314345253063	849752064
1	1993-147964-0003	3.0	3	25.0	-10.0	1024	0.013854714957150545	-13.26145321512325	849920000
1	251-118436-0004	3.0	3	25.0	-10.0	1024	0.014390629691046637	-16.532933930127204	849780736
1	3752-4944-0021	3.0	3	25.0	-10.0	1024	0.013392731086494997	2.6493811474793523	850120704
1	3576-138058-0015	3.0	3	25.0	-10.0	1024	0.014462486390144594	-0.3320126228943142	850198528
1	1272-141231-0026	3.0	3	25.0	-10.0	1024	0.01255292427249071	0.9768539632195352	850292736
1	5895-34622-0011	3.0	3	25.0	-10.0	1024	0.014250777488531069	-6.919492540828149	850534400
1	6295-244435-0035	3.0	3	25.0	-10.0	1024	0.014099750518798828	-3.3235367536525997	850632704
1	1988-24833-0010	3.0	3	25.0	-10.0	1024	0.014360774647105824	-8.14701248659739	850595840
1	2035-147961-0024	3.0	3	25.0	-10.0	1024	0.013796516259511312	-10.273395913491301	850903040
1	3752-4944-0019	3.0	3	25.0	-10.0	1024	0.014206772265226944	-2.175408500334602	850829312
1	1272-141231-0025	3.0	3	15.0	-10.0	1024	0.013984437499727522	-4.288132896764251	850997248
1	6241-61946-0003	3.0	3	15.0	-10.0	1024	0.01416175182049091	-8.799141800304504	851308544
1	7976-110523-0006	3.0	3	15.0	-10.0	1024	0.014193140730565908	-17.647731027079384	851394560
1	1988-24833-0014	3.0	3	15.0	-10.0	1024	0.014529144763946534	0.2056229055369525	851443712
1	3000-15664-0031	3.0	3	15.0	-10.0	1024	0.01391322382034794	-6.074627981425063	851337216
1	5895-34629-0009	3.0	3	15.0	-10.0	1024	0.013933529724945893	-11.395609190469461	851390464
1	1462-170145-0015	3.0	3	15.0	-10.0	1024	0.013994892438252768	-12.950909885148079	851460096
1	3000-15664-0022	3.0	3	15.0	-10.0	1024	0.013926855723063151	-4.03619748604159	851845120
1	2428-83699-0020	3.0	3	15.0	-10.0	1024	0.014172991116841635	-13.87302840929329	851804160
1	3752-4944-0003	3.0	3	15.0	-10.0	1024	0.014483012936332008	0.9771150145969072	851992576
1	3000-15664-0046	3.0	3	15.0	-10.0	1024	0.014887830189296177	-7.972619146136437	851890176
1	5895-34615-0002	3.0	3	15.0	-10.0	1024	0.013848430071121607	-9.525545794114283	852049920
1	1272-135031-0003	3.0	3	15.0	-10.0	1024	0.01392721108027867	-5.36251134778548	851931136
1	6319-57405-0000	3.0	3	15.0	-10.0	1024	0.014366647175380162	-6.884464888408935	852140032
1	1272-135031-0020	3.0	3	15.0	-10.0	1024	0.013403031561109755	0.16543150389694203	852135936
1	5895-34615-0019	3.0	3	15.0	-10.0	1024	0.013930174509684244	-8.729918248714835	852148224
1	174-168635-0017	3.0	3	15.0	-10.0	1024	0.014241121032021263	-6.509407189849028	852402176
1	1462-170142-0023	3.0	3	15.0	-10.0	1024	0.014401000738143922	-7.450274874115258	852586496
1	1988-147956-0020	3.0	3	15.0	-10.0	1024	0.014845743775367737	3.5174806130883782	852611072
1	174-168635-0001	3.0	3	15.0	-10.0	1024	0.012854307125776242	-10.015890118003254	852393984
1	3576-138058-0007	3.0	3	15.0	-10.0	1024	0.01432042536528214	-10.976242215070307	852602880
1	1462-170142-0006	3.0	3	15.0	-10.0	1024	0.014048711308893168	-2.1234039310690984	852819968
1	5694-64038-0024	3.0	3	15.0	-10.0	1024	0.014830814708362927	-9.853978076159674	852721664
1	3752-4944-0006	3.0	3	15.0	-10.0	1024	0.013918857105442734	2.520890034611222	852951040
1	3576-138058-0029	3.0	3	15.0	-10.0	1024	0.014477555344744427	-2.9900673927486485	852987904
1	1272-135031-0006	3.0	3	15.0	-10.0	1024	0.014455141165317634	-4.340223948707369	853094400
1	3752-4944-0033	3.0	3	15.0	-10.0	1024	0.014443302154541015	0.03754026036909236	853196800
1	6295-244435-0025	3.0	3	15.0	-10.0	1024	0.014266205997001834	-4.128145785260679	853204992
1	3536-23268-0006	3.0	3	15.0	-10.0	1024	0.013006563646247587	-2.583589537439895	853192704
1	777-126732-0054	3.0	3	15.0	-10.0	1024	0.014219433069229126	-11.472260296802402	853213184
1	2035-152373-0009	3.0	3	15.0	-10.0	1024	0.013086318969726562	-3.7506713743275433	858058752
1	84-121550-0013	3.0	3	15.0	-10.0	1024	0.012723541259765625	-12.769257620494297	858079232
1	6295-244435-0009	3.0	3	15.0	-10.0	1024	0.013333548199046742	-4.550542612115349	858103808
1	2428-83699-0015	3.0	3	15.0	-10.0	1024	0.01478508540562221	-13.091648389980637	858398720
1	251-136532-0018	3.0	3	15.0	-10.0	1024	0.014549527057381563	-12.288562608288325	858398720
1	2803-154320-0000	3.0	3	15.0	-10.0	1024	0.014508591141811637	-9.998438327741335	858353664
1	3536-23268-0001	3.0	3	15.0	-10.0	1024	0.01424436092376709	-4.350298997751308	858714112
1	2428-83699-0000	3.0	3	15.0	-10.0	1024	0.014393912421332465	-10.349874040333347	858689536
1	6319-57405-0011	3.0	3	15.0	-10.0	1024	0.014676734020835474	-10.707805629801104	858796032
1	1988-147956-0028	3.0	3	15.0	-10.0	1024	0.01410800963640213	2.641541421870337	858984448
1	1988-147956-0022	3.0	3	15.0	-10.0	1024	0.013793269793192545	3.069751685832431	859164672
1	84-121550-0005	3.0	3	15.0	-10.0	1024	0.014217554354200176	-9.86416319467991	859164672
1	1272-141231-0022	3.0	3	15.0	-10.0	1024	0.014223260699578051	-2.3933090855367927	859463680
1	84-121550-0011	3.0	3	15.0	-10.0	1024	0.013683493175203837	-18.21224238498801	859279360
1	5338-284437-0005	3.0	3	15.0	-10.0	1024	0.015127453310736295	-13.658369554912905	859492352
1	777-126732-0039	3.0	3	15.0	-10.0	1024	0.012839428583780925	-10.769720021381344	859426816
1	1462-170142-0028	3.0	3	15.0	-10.0	1024	0.013042541111216825	-3.856344844138817	859648000
1	84-121550-0029	3.0	3	15.0	-10.0	1024	0.014340867598851522	-18.59392585272998	859664384
1	3752-4944-0027	3.0	3	15.0	-10.0	1024	0.014061595572799932	-2.633565138345251	859877376
1	7976-110523-0009	3.0	3	15.0	-10.0	1024	0.013638998698262335	-13.719480125956412	860114944
1	8297-275156-0004	3.0	3	15.0	-10.0	1024	0.014021690075214092	-14.840113215193	860110848
1	1988-24833-0002	3.0	3	15.0	-10.0	1024	0.013520197735892402	-4.4668084662880965	860258304
1	5694-64038-0020	3.0	3	15.0	-10.0	1024	0.01320675486012509	-6.145866265618719	860225536
1	7850-286674-0005	3.0	3	15.0	-10.0	1024	0.013479935271399361	-14.651161700742891	860262400
1	1462-170142-0010	3.0	3	15.0	-10.0	1024	0.013408409224616157	-9.189308798900361	860426240
1	1988-147956-0014	3.0	3	15.0	-10.0	1024	0.014774724415370396	0.16201748871061483	860327936
1	777-126732-0005	3.0	3	15.0	-10.0	1024	0.01325766576661004	-8.915681930092482	860577792
1	3576-138058-0001	3.0	3	15.0	-10.0	1024	0.013302288358173674	-6.692433790348585	860733440
1	8297-275156-0000	3.0	3	15.0	-10.0	1024	0.013889894252870141	-9.96803488786333	860807168
1	1988-24833-0001	3.0	3	15.0	-10.0	1024	0.013259260277999075	-5.612044391337843	861007872
1	5338-284437-0027	3.0	3	15.0	-10.0	1024	0.014059835010104708	-12.55671523205324	828735488
1	3000-15664-0019	3.0	3	15.0	-10.0	1024	0.012942887641288139	-5.807616532584322	837140480
1	7850-286674-0008	3.0	3	15.0	-10.0	1024	0.01302937019703	-13.263510720200166	837054464
1	8297-275156-0007	3.0	3	15.0	-10.0	1024	0.013603949028512707	-7.410286821330551	837824512
1	251-118436-0023	3.0	3	15.0	-10.0	1024	0.01436027613553134	-4.522201639961669	843247616
1	1988-147956-0012	3.0	3	15.0	-10.0	1024	0.01393490367465549	-1.4709521348140522	843456512
1	2035-152373-0007	3.0	3	15.0	-10.0	1024	0.013988823726259429	-18.587233608529388	843464704
1	2035-147960-0004	3.0	3	15.0	-10.0	1024	0.01443889405992296	-17.31747349467335	843337728
1	5895-34622-0018	3.0	3	15.0	-10.0	1024	0.014285714538009078	-9.300915838031646	843464704
1	1462-170142-0039	3.0	3	15.0	-10.0	1024	0.014247949634279524	-16.1571562225937	843509760
1	777-126732-0001	3.0	3	15.0	-10.0	1024	0.014552791913350424	-9.13044807308143	843419648
1	7976-110523-0001	3.0	3	15.0	-10.0	1024	0.01375247658909978	-15.510223796723894	843436032
1	5895-34629-0024	3.0	3	15.0	-10.0	1024	0.013769575265737681	-9.008878386928583	843595776
1	2035-147961-0012	3.0	3	15.0	-10.0	1024	0.016063245860013096	-18.250831076285298	843849728
1	1988-24833-0025	3.0	3	15.0	-10.0	1024	0.01467356570931368	-14.162878490630728	843841536
1	1988-147956-0006	3.0	3	15.0	-10.0	1024	0.013145794587976793	-10.064952772537241	843771904
1	7976-110523-0012	3.0	3	15.0	-10.0	1024	0.013295453692239428	-11.02793442785938	844926976
1	6241-61943-0002	3.0	3	15.0	-10.0	1024	0.012639849684959235	-11.78325305829432	849387520
1	1272-141231-0005	3.0	3	15.0	-10.0	1024	0.013875851865674629	-2.307038767952028	849362944
1	5895-34615-0008	3.0	3	15.0	-10.0	1024	0.014124443133672079	-10.486631464999272	849481728
1	1272-141231-0023	3.0	3	15.0	-10.0	1024	0.014254943891005083	-0.6820257134572826	849666048
1	1462-170142-0031	3.0	3	15.0	-10.0	1024	0.013867164912976716	-15.42103703963342	849727488
1	5338-284437-0001	3.0	3	15.0	-10.0	1024	0.014375040405674985	-11.826240489227636	849985536
1	251-136532-0014	3.0	3	15.0	-10.0	1024	0.014608429537879096	-13.071569548225074	849936384
1	251-136532-0008	3.0	3	15.0	-10.0	1024	0.014309051560192573	-5.357582327058954	849952768
1	6295-244435-0019	3.0	3	15.0	-10.0	1024	0.014922191114986645	-8.222982984413807	849883136
1	7850-286674-0000	3.0	3	15.0	-10.0	1024	0.01372218826442089	-7.4448610292829684	850026496
1	1272-141231-0011	3.0	3	15.0	-10.0	1024	0.014484313818124624	-6.494026560336264	850165760
1	8842-304647-0011	3.0	3	15.0	-10.0	1024	0.014404535293579102	-8.448904206648265	850169856
1	84-121550-0014	3.0	3	15.0	-10.0	1024	0.013658459046307731	-6.72637931739089	850350080
1	1993-147964-0003	3.0	3	15.0	-10.0	1024	0.014178145165536917	-0.7654665392780141	850374656
1	251-118436-0004	3.0	3	15.0	-10.0	1024	0.014253001946669359	-8.094514797860656	850317312
1	3752-4944-0021	3.0	3	15.0	-10.0	1024	0.0146755482021131	5.201876004499464	850489344
1	3576-138058-0015	3.0	3	15.0	-10.0	1024	0.014322151308474333	-6.477740318268995	850612224
1	1272-141231-0026	3.0	3	15.0	-10.0	1024	0.013932402069504196	2.556094394296119	850722816
1	5895-34622-0011	3.0	3	15.0	-10.0	1024	0.013804417937549192	-13.36419878069951	850767872
1	6295-244435-0035	3.0	3	15.0	-10.0	1024	0.014415362606877867	-1.2887322378363884	850948096
1	1988-24833-0010	3.0	3	15.0	-10.0	1024	0.014380926887194315	-15.601157979097254	851025920
1	2035-147961-0024	3.0	3	15.0	-10.0	1024	0.0140555739402771	-14.921917617316895	850952192
1	3752-4944-0019	3.0	3	15.0	-10.0	1024	0.01437210000079611	1.074568447607102	851161088
1	1272-141231-0025	3.0	1	-5.0	-10.0	1024	0.013861619763904147	-13.213628190826615	851062784
1	6241-61946-0003	3.0	1	-5.0	-10.0	1024	0.013782442661753873	-21.286226704135323	851124224
1	7976-110523-0006	3.0	1	-5.0	-10.0	1024	0.013401095400151518	-21.887793449987356	851386368
1	1988-24833-0014	3.0	1	-5.0	-10.0	1024	0.01422012448310852	-19.954909725041382	851423232
1	3000-15664-0031	3.0	1	-5.0	-10.0	1024	0.014060167556113385	-12.917474969667772	851664896
1	5895-34629-0009	3.0	1	-5.0	-10.0	1024	0.013581243721214501	-18.8034441139178	851730432
1	1462-170145-0015	3.0	1	-5.0	-10.0	1024	0.013413622504786442	-14.12355539658908	851959808
1	3000-15664-0022	3.0	1	-5.0	-10.0	1024	0.013522038092980018	-16.067911956936516	851959808
1	2428-83699-0020	3.0	1	-5.0	-10.0	1024	0.014331310987472534	-17.409512760960723	852033536
1	3752-4944-0003	3.0	1	-5.0	-10.0	1024	0.014242470264434814	-16.538573079698864	852205568
1	3000-15664-0046	3.0	1	-5.0	-10.0	1024	0.01334394443602789	-21.285938139269756	852324352
1	5895-34615-0002	3.0	1	-5.0	-10.0	1024	0.013949482939964118	-6.655407592522203	852295680
1	1272-135031-0003	3.0	1	-5.0	-10.0	1024	0.013443670272827148	-10.852227002014263	852623360
1	6319-57405-0000	3.0	1	-5.0	-10.0	1024	0.012963564772354929	-15.061992163912691	852779008
1	1272-135031-0020	3.0	1	-5.0	-10.0	1024	0.013328108069014875	-20.97409902110612	853045248
1	5895-34615-0019	3.0	1	-5.0	-10.0	1024	0.013306414639508282	-15.574439003305148	853131264
1	174-168635-0017	3.0	1	-5.0	-10.0	1024	0.015514910221099854	-20.184883644545444	853041152
1	1462-170142-0023	3.0	1	-5.0	-10.0	1024	0.014027405868877064	-16.656160148568194	853192704
1	1988-147956-0020	3.0	1	-5.0	-10.0	1024	0.013261039302034199	-0.8178649981148827	853360640
1	174-168635-0001	3.0	1	-5.0	-10.0	1024	0.014535214589989704	-18.89223860253328	853172224
1	3576-138058-0007	3.0	1	-5.0	-10.0	1024	0.013737261295318604	-17.418677942611197	853561344
1	1462-170142-0006	3.0	1	-5.0	-10.0	1024	0.013243456476742459	-16.292910588920687	853651456
1	5694-64038-0024	3.0	1	-5.0	-10.0	1024	0.013628430800004438	-17.952002861641475	853749760
1	3752-4944-0006	3.0	1	-5.0	-10.0	1024	0.013621693751851066	-5.697686370894061	853614592
1	3576-138058-0029	3.0	1	-5.0	-10.0	1024	0.013905781965989333	-10.2468116242214	853843968
1	1272-135031-0006	3.0	1	-5.0	-10.0	1024	0.01374344527721405	-13.676193313597103	853995520
1	3752-4944-0033	3.0	1	-5.0	-10.0	1024	0.014801915012188811	-14.211145917625904	854097920
1	6295-244435-0025	3.0	1	-5.0	-10.0	1024	0.013173608069724225	-5.709433099637984	853999616
1	3536-23268-0006	3.0	1	-5.0	-10.0	1024	0.014626094273158483	-13.667512275088527	854237184
1	777-126732-0054	3.0	1	-5.0	-10.0	1024	0.014825230836868286	-12.966395619661583	853983232
1	2035-152373-0009	3.0	1	-5.0	-10.0	1024	0.013547894802499325	-21.54771078120961	854159360
1	84-121550-0013	3.0	1	-5.0	-10.0	1024	0.013169715163904593	-24.100212779770768	854130688
1	6295-244435-0009	3.0	1	-5.0	-10.0	1024	0.01500500738620758	-6.468378657425643	855977984
1	2428-83699-0015	3.0	1	-5.0	-10.0	1024	0.012740850448608398	-13.803997238087003	856178688
1	251-136532-0018	3.0	1	-5.0	-10.0	1024	0.013327216660534894	-17.359141394975875	856236032
1	2803-154320-0000	3.0	1	-5.0	-10.0	1024	0.01345070850017459	-14.325758773469648	856219648
1	3536-23268-0001	3.0	1	-5.0	-10.0	1024	0.013317132607484475	-8.45798111872037	856395776
1	2428-83699-0000	3.0	1	-5.0	-10.0	1024	0.013465367830716647	-17.707020197440823	856633344
1	6319-57405-0011	3.0	1	-5.0	-10.0	1024	0.013963876886570708	-12.865285637912258	856735744
1	1988-147956-0028	3.0	1	-5.0	-10.0	1024	0.013270121553669805	0.6076462706407048	856862720
1	1988-147956-0022	3.0	1	-5.0	-10.0	1024	0.013784752442286564	-0.8241572510263445	857108480
1	84-121550-0005	3.0	1	-5.0	-10.0	1024	0.013123995379397744	-25.51893990129802	857231360
1	1272-141231-0022	3.0	1	-5.0	-10.0	1024	0.014153173095301577	-16.61271758513442	859230208
1	84-121550-0011	3.0	1	-5.0	-10.0	1024	0.01339279521595348	-24.095835537104016	859508736
1	5338-284437-0005	3.0	1	-5.0	-10.0	1024	0.013985839757052336	-23.257332462839354	859525120
1	777-126732-0039	3.0	1	-5.0	-10.0	1024	0.013993204964531793	-14.330256458262483	859762688
1	1462-170142-0028	3.0	1	-5.0	-10.0	1024	0.014122004204608024	-15.004975866196705	859664384
1	84-121550-0029	3.0	1	-5.0	-10.0	1024	0.012776650420022666	-21.470357921764993	860053504
1	3752-4944-0027	3.0	1	-5.0	-10.0	1024	0.013242057391575404	-6.092063509059975	860119040
1	7976-110523-0009	3.0	1	-5.0	-10.0	1024	0.013240375016864977	-20.844251615672036	860078080
1	8297-275156-0004	3.0	1	-5.0	-10.0	1024	0.013743079625643216	-21.264982734598807	860106752
1	1988-24833-0002	3.0	1	-5.0	-10.0	1024	0.013601293166478476	-17.405244348081087	860336128
1	5694-64038-0020	3.0	1	-5.0	-10.0	1024	0.013395946276815314	-20.451810268820154	860602368
1	7850-286674-0005	3.0	1	-5.0	-10.0	1024	0.013268084629722263	-24.046783842547185	860545024
1	1462-170142-0010	3.0	1	-5.0	-10.0	1024	0.013453311390346952	-19.150986529234977	860733440
1	1988-147956-0014	3.0	1	-5.0	-10.0	1024	0.014490822383335659	-0.222524608929809	860688384
1	777-126732-0005	3.0	1	-5.0	-10.0	1024	0.013598594509187292	-19.374066611823817	860987392
1	3576-138058-0001	3.0	1	-5.0	-10.0	1024	0.013538722334236935	-12.430171332840663	860897280
1	8297-275156-0000	3.0	1	-5.0	-10.0	1024	0.013620534113475255	-16.758180736431555	861093888
1	1988-24833-0001	3.0	1	-5.0	-10.0	1024	0.013565164501384154	-16.079701319266434	861327360
1	5338-284437-0027	3.0	1	-5.0	-10.0	1024	0.01397984746902708	-19.909468262576624	861114368
1	3000-15664-0019	3.0	1	-5.0	-10.0	1024	0.013681417353012983	-12.806774282448824	861380608
1	7850-286674-0008	3.0	1	-5.0	-10.0	1024	0.014419871707295263	-20.509165907464496	861302784
1	8297-275156-0007	3.0	1	-5.0	-10.0	1024	0.013108663744740671	-16.48732473958178	877776896
1	251-118436-0023	3.0	1	-5.0	-10.0	1024	0.014510181817141447	-16.650930222333514	877932544
1	1988-147956-0012	3.0	1	-5.0	-10.0	1024	0.013410951780236286	-0.0038763186537052294	877899776
1	2035-152373-0007	3.0	1	-5.0	-10.0	1024	0.013698450242630158	-19.13586980822032	877879296
1	2035-147960-0004	3.0	1	-5.0	-10.0	1024	0.014155313886445144	-19.482821275947714	878137344
1	5895-34622-0018	3.0	1	-5.0	-10.0	1024	0.013980986366809254	-20.369754686020425	877961216
1	1462-170142-0039	3.0	1	-5.0	-10.0	1024	0.014224891004891231	-20.366852861297048	877965312
1	777-126732-0001	3.0	1	-5.0	-10.0	1024	0.014942652649349637	-18.61077858674843	878137344
1	7976-110523-0001	3.0	1	-5.0	-10.0	1024	0.014312299522193702	-21.20450662545007	878174208
1	5895-34629-0024	3.0	1	-5.0	-10.0	1024	0.013958212045522837	-12.659302068038992	878329856
1	2035-147961-0012	3.0	1	-5.0	-10.0	1024	0.013976123597886827	-24.362022453509958	878526464
1	1988-24833-0025	3.0	1	-5.0	-10.0	1024	0.014356737551481827	-15.013037276039016	878411776
1	1988-147956-0006	3.0	1	-5.0	-10.0	1024	0.013789092793184169	-17.04417619301131	878649344
1	7976-110523-0012	3.0	1	-5.0	-10.0	1024	0.013536147311725448	-26.691455864472537	878817280
1	6241-61943-0002	3.0	1	-5.0	-10.0	1024	0.014380787694176961	-15.26556219562939	878784512
1	1272-141231-0005	3.0	1	-5.0	-10.0	1024	0.013712728416526711	-14.460601931775102	878796800
1	5895-34615-0008	3.0	1	-5.0	-10.0	1024	0.014549768489340077	-14.611137466585033	878968832
1	1272-141231-0023	3.0	1	-5.0	-10.0	1024	0.013396859169006348	-12.488124600425062	878952448
1	1462-170142-0031	3.0	1	-5.0	-10.0	1024	0.014031679733939793	-21.25676540761662	879091712
1	5338-284437-0001	3.0	1	-5.0	-10.0	1024	0.014290024252498852	-15.692706480118302	879140864
1	251-136532-0014	3.0	1	-5.0	-10.0	1024	0.013006495104895698	-20.51751748355202	879063040
1	251-136532-0008	3.0	1	-5.0	-10.0	1024	0.01390728023317125	-14.66120412169242	879116288
1	6295-244435-0019	3.0	1	-5.0	-10.0	1024	0.014028961696322001	-6.9157118488227445	879284224
1	7850-286674-0000	3.0	1	-5.0	-10.0	1024	0.013538460982473273	-24.162875297079513	880394240
1	1272-141231-0011	3.0	1	-5.0	-10.0	1024	0.01400416128097042	-14.727978832374792	880312320
1	8842-304647-0011	3.0	1	-5.0	-10.0	1024	0.01388544005316657	-22.00552827777093	880340992
1	84-121550-0014	3.0	1	-5.0	-10.0	1024	0.01356692984700203	-23.248548456650614	880570368
1	1993-147964-0003	3.0	1	-5.0	-10.0	1024	0.013510855761441317	-11.620485621789678	880738304
1	251-118436-0004	3.0	1	-5.0	-10.0	1024	0.014253992300767165	-16.87293208598508	881020928
1	3752-4944-0021	3.0	1	-5.0	-10.0	1024	0.01361759712821559	-12.00936741289432	881131520
1	3576-138058-0015	3.0	1	-5.0	-10.0	1024	0.013588480722336541	-5.281336954141253	881090560
1	1272-141231-0026	3.0	1	-5.0	-10.0	1024	0.013234431544939676	-11.114154004998344	881299456
1	5895-34622-0011	3.0	1	-5.0	-10.0	1024	0.013048423373180887	-23.442109400507476	881303552
1	6295-244435-0035	3.0	1	-5.0	-10.0	1024	0.013749961853027343	-5.199576602909199	881672192
1	1988-24833-0010	3.0	1	-5.0	-10.0	1024	0.013724227746327719	-22.105466983186876	881442816
1	2035-147961-0024	3.0	1	-5.0	-10.0	1024	0.013504362106323243	-13.665682558071993	881635328
1	3752-4944-0019	3.0	1	-5.0	-10.0	1024	0.013830641041631285	-13.308447533476567	881737728
1	1272-141231-0025	3.0	1	30.0	-10.0	1024	0.012476689624090265	1.8857570154558605	883920896
1	6241-61946-0003	3.0	1	30.0	-10.0	1024	0.012888793359723007	-7.696905305298198	884072448
1	7976-110523-0006	3.0	1	30.0	-10.0	1024	0.013391625136137009	1.6623333893431436	883941376
1	1988-24833-0014	3.0	1	30.0	-10.0	1024	0.01425710916519165	-12.925809549613216	884002816
1	3000-15664-0031	3.0	1	30.0	-10.0	1024	0.013242421150207519	-4.037887071745118	884350976
1	5895-34629-0009	3.0	1	30.0	-10.0	1024	0.0137480847975787	-0.047770280113832456	884367360
1	1462-170145-0015	3.0	1	30.0	-10.0	1024	0.012938072806910464	-6.740265853021269	884641792
1	3000-15664-0022	3.0	1	30.0	-10.0	1024	0.013740960587846471	-7.442708624005964	884813824
1	2428-83699-0020	3.0	1	30.0	-10.0	1024	0.01386901620146516	-13.562290454498163	885080064
1	3752-4944-0003	3.0	1	30.0	-10.0	1024	0.014396634968844328	-0.31780711265371675	884969472
1	3000-15664-0046	3.0	1	30.0	-10.0	1024	0.0137197630746024	-8.389575941511959	885067776
1	5895-34615-0002	3.0	1	30.0	-10.0	1024	0.013747059381925143	1.5808996377065208	885243904
1	1272-135031-0003	3.0	1	30.0	-10.0	1024	0.012938807805379232	-5.3497017370674556	885280768
1	6319-57405-0000	3.0	1	30.0	-10.0	1024	0.013497013794748406	-8.936248437204931	885387264
1	1272-135031-0020	3.0	1	30.0	-10.0	1024	0.013768235298052225	-7.979933922964323	885538816
1	5895-34615-0019	3.0	1	30.0	-10.0	1024	0.014418956845305687	-8.382929467697531	885530624
1	174-168635-0017	3.0	1	30.0	-10.0	1024	0.014073679663918235	-8.278595630626668	885743616
1	1462-170142-0023	3.0	1	30.0	-10.0	1024	0.01433893767270175	-3.1866338938094216	885649408
1	1988-147956-0020	3.0	1	30.0	-10.0	1024	0.01500422723831669	1.8090990275313277	885710848
1	174-168635-0001	3.0	1	30.0	-10.0	1024	0.012932966152826944	-11.448764551317062	885829632
1	3576-138058-0007	3.0	1	30.0	-10.0	1024	0.014552290950502669	-7.301550207144456	886005760
1	1462-170142-0006	3.0	1	30.0	-10.0	1024	0.013596333248514525	-3.038713050836095	886185984
1	5694-64038-0024	3.0	1	30.0	-10.0	1024	0.01432531096718528	-16.649242297989126	886009856
1	3752-4944-0006	3.0	1	30.0	-10.0	1024	0.014297594789598808	1.3092216861676964	886165504
1	3576-138058-0029	3.0	1	30.0	-10.0	1024	0.013531884891074776	-5.524716116631958	886394880
1	1272-135031-0006	3.0	1	30.0	-10.0	1024	0.01391369104385376	-3.180891986386957	886562816
1	3752-4944-0033	3.0	1	30.0	-10.0	1024	0.013965382504819044	3.168526433693408	886525952
1	6295-244435-0025	3.0	1	30.0	-10.0	1024	0.012606514261123981	-0.11360517633469419	886681600
1	3536-23268-0006	3.0	1	30.0	-10.0	1024	0.013431021661469431	-7.644986824565488	886747136
1	777-126732-0054	3.0	1	30.0	-10.0	1024	0.013776893417040506	-5.677845528672418	886824960
1	2035-152373-0009	3.0	1	30.0	-10.0	1024	0.013250498124110846	-14.779865299315208	887025664
1	84-121550-0013	3.0	1	30.0	-10.0	1024	0.013035213693659356	-7.728918654049775	887037952
1	6295-244435-0009	3.0	1	30.0	-10.0	1024	0.013383176922798157	-0.21196408735254801	887185408
1	2428-83699-0015	3.0	1	30.0	-10.0	1024	0.014456333432878768	-14.021526088068544	887173120
1	251-136532-0018	3.0	1	30.0	-10.0	1024	0.013700127601623535	-8.244592088972759	887382016
1	2803-154320-0000	3.0	1	30.0	-10.0	1024	0.013098555983919086	-5.3773218960871265	887635968
1	3536-23268-0001	3.0	1	30.0	-10.0	1024	0.013428880743784448	-9.992785608794657	887795712
1	2428-83699-0000	3.0	1	30.0	-10.0	1024	0.0139385253664047	-13.186873799722985	887939072
1	6319-57405-0011	3.0	1	30.0	-10.0	1024	0.014007362826117154	-4.360286408645378	887910400
1	1988-147956-0028	3.0	1	30.0	-10.0	1024	0.014502717389000786	0.5684573059340001	888123392
1	1988-147956-0022	3.0	1	30.0	-10.0	1024	0.013893994234376034	3.040183322503001	888360960
1	84-121550-0005	3.0	1	30.0	-10.0	1024	0.013882263847019361	-3.2814046369764167	888270848
1	1272-141231-0022	3.0	1	30.0	-10.0	1024	0.013447182779093736	-4.866305870062982	888336384
1	84-121550-0011	3.0	1	30.0	-10.0	1024	0.014656299544918922	-15.051818283582957	888782848
1	5338-284437-0005	3.0	1	30.0	-10.0	1024	0.013784475442839832	-13.823447646351958	888991744
1	777-126732-0039	3.0	1	30.0	-10.0	1024	0.014488209618462457	-9.117843426898869	888848384
1	1462-170142-0028	3.0	1	30.0	-10.0	1024	0.013112141972496397	-1.156006149957344	888913920
1	84-121550-0029	3.0	1	30.0	-10.0	1024	0.013691281413172817	-11.233115334293032	889229312
1	3752-4944-0027	3.0	1	30.0	-10.0	1024	0.013725225925445556	-5.633235668609493	889311232
1	7976-110523-0009	3.0	1	30.0	-10.0	1024	0.014671133624182807	-4.9141758113478495	889466880
1	8297-275156-0004	3.0	1	30.0	-10.0	1024	0.014355127628032979	-0.05883068754499377	889364480
1	1988-24833-0002	3.0	1	30.0	-10.0	1024	0.01363318165143331	-2.8965790627843173	889479168
1	5694-64038-0020	3.0	1	30.0	-10.0	1024	0.013742292368853534	-10.811841055738451	889376768
1	7850-286674-0005	3.0	1	30.0	-10.0	1024	0.013558803377924738	-13.617870170641988	889716736
1	1462-170142-0010	3.0	1	30.0	-10.0	1024	0.013577526265924627	-16.103861067972264	889548800
1	1988-147956-0014	3.0	1	30.0	-10.0	1024	0.01449216433933803	1.7524391549453309	889774080
1	777-126732-0005	3.0	1	30.0	-10.0	1024	0.013290822505950928	-12.4192799662126	889888768
1	3576-138058-0001	3.0	1	30.0	-10.0	1024	0.013328168703162151	-9.837918179875714	889954304
1	8297-275156-0000	3.0	1	30.0	-10.0	1024	0.01368134788104466	-8.519910635595693	890056704
1	1988-24833-0001	3.0	1	30.0	-10.0	1024	0.014164366220173082	0.08243823279909615	890224640
1	5338-284437-0027	3.0	1	30.0	-10.0	1024	0.013628081669883123	-12.843743008783031	890470400
1	3000-15664-0019	3.0	1	30.0	-10.0	1024	0.013214974933200412	-5.973724729792453	890531840
1	7850-286674-0008	3.0	1	30.0	-10.0	1024	0.01458609935849212	-11.993559050394397	890507264
1	8297-275156-0007	3.0	1	30.0	-10.0	1024	0.013641843500063401	-4.233880590579004	890712064
1	251-118436-0023	3.0	1	30.0	-10.0	1024	0.014584357088262384	-3.74264525599595	890609664
1	1988-147956-0012	3.0	1	30.0	-10.0	1024	0.014069007502661811	2.4077779015652454	890667008
1	2035-152373-0007	3.0	1	30.0	-10.0	1024	0.014146028026457756	-16.713402542939246	890789888
1	2035-147960-0004	3.0	1	30.0	-10.0	1024	0.014126156315659031	-16.024731823034074	890793984
1	5895-34622-0018	3.0	1	30.0	-10.0	1024	0.014355434311760796	-2.1971778084651117	890630144
1	1462-170142-0039	3.0	1	30.0	-10.0	1024	0.014275841793771518	-18.575863314435065	890834944
1	777-126732-0001	3.0	1	30.0	-10.0	1024	0.015025244818793403	-9.109467548701165	890744832
1	7976-110523-0001	3.0	1	30.0	-10.0	1024	0.014086455912203403	-12.39968181457469	890761216
1	5895-34629-0024	3.0	1	30.0	-10.0	1024	0.01410691921527569	-7.493573649040939	890880000
1	2035-147961-0012	3.0	1	30.0	-10.0	1024	0.014297043193470348	-17.664671829518795	890990592
1	1988-24833-0025	3.0	1	30.0	-10.0	1024	0.014512610989947652	-14.320330139203572	890953728
1	1988-147956-0006	3.0	1	30.0	-10.0	1024	0.013812612084781422	-2.0424290018527067	891179008
1	7976-110523-0012	3.0	1	30.0	-10.0	1024	0.01366017822526459	-18.01682176026137	891219968
1	6241-61943-0002	3.0	1	30.0	-10.0	1024	0.014479093773420467	-7.9243674182126504	891187200
1	1272-141231-0005	3.0	1	30.0	-10.0	1024	0.014056446788075206	-6.964328620392081	891252736
1	5895-34615-0008	3.0	1	30.0	-10.0	1024	0.014235089222590128	-2.4647301051744623	891318272
1	1272-141231-0023	3.0	1	30.0	-10.0	1024	0.013129258857053868	-1.8706637304137506	892731392
1	1462-170142-0031	3.0	1	30.0	-10.0	1024	0.013675507746244731	-4.662286420313086	892764160
1	5338-284437-0001	3.0	1	30.0	-10.0	1024	0.014146112478696383	-8.33833247929496	892977152
1	251-136532-0014	3.0	1	30.0	-10.0	1024	0.01488147841559516	-13.084432190678896	892928000
1	251-136532-0008	3.0	1	30.0	-10.0	1024	0.01397588849067688	-5.947241843662541	893071360
1	6295-244435-0019	3.0	1	30.0	-10.0	1024	0.01393588383992513	-6.309098674657786	893128704
1	7850-286674-0000	3.0	1	30.0	-10.0	1024	0.013399206606069006	-15.317939676036556	893222912
1	1272-141231-0011	3.0	1	30.0	-10.0	1024	0.013689786572999593	-3.5323218494463005	893480960
1	8842-304647-0011	3.0	1	30.0	-10.0	1024	0.014035757098879133	-15.573077241760673	893612032
1	84-121550-0014	3.0	1	30.0	-10.0	1024	0.013610432698176458	-2.48689101801677	893685760
1	1993-147964-0003	3.0	1	30.0	-10.0	1024	0.014115310296779725	-14.224388497375177	893710336
1	251-118436-0004	3.0	1	30.0	-10.0	1024	0.013896602850693923	-4.550108332270398	893640704
1	3752-4944-0021	3.0	1	30.0	-10.0	1024	0.013701020807459734	2.8814893274981417	893968384
1	3576-138058-0015	3.0	1	30.0	-10.0	1024	0.013611964277319005	-5.084025505219785	894201856
1	1272-141231-0026	3.0	1	30.0	-10.0	1024	0.013704929500818253	-0.19472008131020954	894275584
1	5895-34622-0011	3.0	1	30.0	-10.0	1024	0.014612898230552673	-14.308147368400817	894038016
1	6295-244435-0035	3.0	1	30.0	-10.0	1024	0.01273050308227539	-6.874816121955095	894414848
1	1988-24833-0010	3.0	1	30.0	-10.0	1024	0.014017189542452494	-19.940478569584556	894472192
1	2035-147961-0024	3.0	1	30.0	-10.0	1024	0.013629114627838135	-11.819904559733505	894398464
1	3752-4944-0019	3.0	1	30.0	-10.0	1024	0.01417001485824585	1.7835981079036458	894468096
1	1272-141231-0025	3.0	1	10.0	-10.0	1024	0.013519836194587477	-13.835729560546795	894529536
1	6241-61946-0003	3.0	1	10.0	-10.0	1024	0.013235096931457519	-12.581415216179918	894676992
1	7976-110523-0006	3.0	1	10.0	-10.0	1024	0.014758149782816568	-15.887372284547663	894877696
1	1988-24833-0014	3.0	1	10.0	-10.0	1024	0.014412224292755127	-5.612271599382232	895012864
1	3000-15664-0031	3.0	1	10.0	-10.0	1024	0.013477295637130737	-4.677827890730981	894955520
1	5895-34629-0009	3.0	1	10.0	-10.0	1024	0.01378872910061398	-8.732765644133098	894963712
1	1462-170145-0015	3.0	1	10.0	-10.0	1024	0.014708321268965558	-10.791672868867641	895045632
1	3000-15664-0022	3.0	1	10.0	-10.0	1024	0.013584029440786325	-8.899903656124355	895258624
1	2428-83699-0020	3.0	1	10.0	-10.0	1024	0.013789218266805013	-17.550285864663113	895283200
1	3752-4944-0003	3.0	1	10.0	-10.0	1024	0.01439014889977195	-0.2054529075980244	895528960
1	3000-15664-0046	3.0	1	10.0	-10.0	1024	0.014260524795168922	-10.46464240979011	895516672
1	5895-34615-0002	3.0	1	10.0	-10.0	1024	0.013386926511778448	2.553895705568396	895782912
1	1272-135031-0003	3.0	1	10.0	-10.0	1024	0.0141294937507779	-7.684774958735564	895762432
1	6319-57405-0000	3.0	1	10.0	-10.0	1024	0.01386564118521554	-7.141126557268568	895864832
1	1272-135031-0020	3.0	1	10.0	-10.0	1024	0.013852529227733612	-6.128653897672268	896032768
1	5895-34615-0019	3.0	1	10.0	-10.0	1024	0.013949619640003552	-12.518427359369156	895967232
1	174-168635-0017	3.0	1	10.0	-10.0	1024	0.01624389128251509	-11.088138694388052	896126976
1	1462-170142-0023	3.0	1	10.0	-10.0	1024	0.014314125884662975	-6.23437874353883	896032768
1	1988-147956-0020	3.0	1	10.0	-10.0	1024	0.013440242353475318	1.1288972656869545	896253952
1	174-168635-0001	3.0	1	10.0	-10.0	1024	0.01392876250403268	-9.100090967485949	896368640
1	3576-138058-0007	3.0	1	10.0	-10.0	1024	0.014480167627334594	-8.316720060412397	896487424
1	1462-170142-0006	3.0	1	10.0	-10.0	1024	0.01418579441227325	-14.559869774267684	896622592
1	5694-64038-0024	3.0	1	10.0	-10.0	1024	0.014502655376087536	-12.277300736108188	896835584
1	3752-4944-0006	3.0	1	10.0	-10.0	1024	0.014638524306447883	0.9149412498078948	896970752
1	3576-138058-0029	3.0	1	10.0	-10.0	1024	0.013283540930929063	-7.0788063229404985	901197824
1	1272-135031-0006	3.0	1	10.0	-10.0	1024	0.013815298676490784	-2.7434388051468233	901455872
1	3752-4944-0033	3.0	1	10.0	-10.0	1024	0.013843692950348355	-3.841607452923901	901517312
1	6295-244435-0025	3.0	1	10.0	-10.0	1024	0.014075260895949144	-3.7571236228152154	901693440
1	3536-23268-0006	3.0	1	10.0	-10.0	1024	0.013605189610676593	-9.738342268990374	901730304
1	777-126732-0054	3.0	1	10.0	-10.0	1024	0.014145970344543457	-10.140668384904721	901881856
1	2035-152373-0009	3.0	1	10.0	-10.0	1024	0.013224630999418856	-18.328102842622144	903577600
1	84-121550-0013	3.0	1	10.0	-10.0	1024	0.013522354039278898	-15.757858388246227	903634944
1	6295-244435-0009	3.0	1	10.0	-10.0	1024	0.014067776825117029	-3.604896891096543	903708672
1	2428-83699-0015	3.0	1	10.0	-10.0	1024	0.015206977299281528	-12.705290070371333	903757824
1	251-136532-0018	3.0	1	10.0	-10.0	1024	0.013677936611753521	-12.823937077249381	903847936
1	2803-154320-0000	3.0	1	10.0	-10.0	1024	0.013434304613055606	-6.730761957578933	903925760
1	3536-23268-0001	3.0	1	10.0	-10.0	1024	0.013640797964417108	-5.32554850006954	904159232
1	2428-83699-0000	3.0	1	10.0	-10.0	1024	0.014513319730758667	-11.239142612489117	904163328
1	6319-57405-0011	3.0	1	10.0	-10.0	1024	0.014586675998776458	-7.831325883345884	904085504
1	1988-147956-0028	3.0	1	10.0	-10.0	1024	0.015335702377816906	2.2211343779435335	904122368
1	1988-147956-0022	3.0	1	10.0	-10.0	1024	0.01334474046351546	3.1016512628342205	904544256
1	84-121550-0005	3.0	1	10.0	-10.0	1024	0.01452073785993788	-18.442344619011845	904433664
1	1272-141231-0022	3.0	1	10.0	-10.0	1024	0.013315267033047147	-4.860291287957175	904863744
1	84-121550-0011	3.0	1	10.0	-10.0	1024	0.013064530800128805	-4.224018558751537	909733888
1	5338-284437-0005	3.0	1	10.0	-10.0	1024	0.013354534056128525	-14.206530130434817	909967360
1	777-126732-0039	3.0	1	10.0	-10.0	1024	0.014048910140991211	-10.530476080106919	910172160
1	1462-170142-0028	3.0	1	10.0	-10.0	1024	0.013989037655769511	-10.188137530902683	910262272
1	84-121550-0029	3.0	1	10.0	-10.0	1024	0.014000537444134148	-18.60230886757408	910245888
1	3752-4944-0027	3.0	1	10.0	-10.0	1024	0.013552565172494176	-5.027985104523491	910340096
1	7976-110523-0009	3.0	1	10.0	-10.0	1024	0.014180682954334077	-8.860758462655665	910327808
1	8297-275156-0004	3.0	1	10.0	-10.0	1024	0.013938871713785024	-13.003379987504925	910229504
1	1988-24833-0002	3.0	1	10.0	-10.0	1024	0.013581564029057821	-7.662247678352476	910319616
1	5694-64038-0020	3.0	1	10.0	-10.0	1024	0.014020057100998727	-13.52160462075183	910512128
1	7850-286674-0005	3.0	1	10.0	-10.0	1024	0.013566460491211947	-16.216100995283373	910589952
1	1462-170142-0010	3.0	1	10.0	-10.0	1024	0.015495870794568743	-13.488131652200511	910835712
1	1988-147956-0014	3.0	1	10.0	-10.0	1024	0.01335585457938058	0.6830812661292062	910794752
1	777-126732-0005	3.0	1	10.0	-10.0	1024	0.0141543798279344	-10.157615507039795	910856192
1	3576-138058-0001	3.0	1	10.0	-10.0	1024	0.013540094003737348	-5.606862532318182	944783360
1	8297-275156-0000	3.0	1	10.0	-10.0	1024	0.014293896300452096	-10.471165060275094	944689152
1	1988-24833-0001	3.0	1	10.0	-10.0	1024	0.013560810396748205	-7.576023894724381	945246208
1	5338-284437-0027	3.0	1	10.0	-10.0	1024	0.013996109129890563	-16.83958734147818	945094656
1	3000-15664-0019	3.0	1	10.0	-10.0	1024	0.014207447016680683	-3.107575777983641	945238016
1	7850-286674-0008	3.0	1	10.0	-10.0	1024	0.013044357299804688	-13.195014546857653	945246208
1	8297-275156-0007	3.0	1	10.0	-10.0	1024	0.013458532172364073	-4.248186610640426	945758208
1	251-118436-0023	3.0	1	10.0	-10.0	1024	0.014446621591394598	-8.567149446426184	946008064
1	1988-147956-0012	3.0	1	10.0	-10.0	1024	0.013964762290318808	2.640735057964627	945856512
1	2035-152373-0007	3.0	1	10.0	-10.0	1024	0.014338244562563688	-17.65749206092425	946016256
1	2035-147960-0004	3.0	1	10.0	-10.0	1024	0.014228943983713787	-18.922590661814255	945913856
1	5895-34622-0018	3.0	1	10.0	-10.0	1024	0.01392985612918169	-0.9334549007149766	946061312
1	1462-170142-0039	3.0	1	10.0	-10.0	1024	0.013970900226283717	-7.856481633625845	946053120
1	777-126732-0001	3.0	1	10.0	-10.0	1024	0.014726426866319444	-10.908387979175153	946192384
1	7976-110523-0001	3.0	1	10.0	-10.0	1024	0.013802869899852856	-8.326349279115812	946278400
1	5895-34629-0024	3.0	1	10.0	-10.0	1024	0.013589246456439679	-3.4809011581769496	946315264
1	2035-147961-0012	3.0	1	10.0	-10.0	1024	0.015373922163440336	-15.869750543310497	946180096
1	1988-24833-0025	3.0	1	10.0	-10.0	1024	0.014778114134265531	-18.326011366517307	946249728
1	1988-147956-0006	3.0	1	10.0	-10.0	1024	0.012619158800910501	-5.493271949377807	946532352
1	7976-110523-0012	3.0	1	10.0	-10.0	1024	0.012809211207974342	-18.386760607936065	951025664
1	6241-61943-0002	3.0	1	10.0	-10.0	1024	0.013833844384481741	-9.161404484117927	951275520
1	1272-141231-0005	3.0	1	10.0	-10.0	1024	0.014962563147911659	-5.790302542021424	951365632
1	5895-34615-0008	3.0	1	10.0	-10.0	1024	0.014025531164029749	-11.27429789222662	951386112
1	1272-141231-0023	3.0	1	10.0	-10.0	1024	0.013075497524797424	-2.6592841041321473	951549952
1	1462-170142-0031	3.0	1	10.0	-10.0	1024	0.013555900046699926	-7.306504495198251	951660544
1	5338-284437-0001	3.0	1	10.0	-10.0	1024	0.013175848504187355	-14.953455208531299	951635968
1	251-136532-0014	3.0	1	10.0	-10.0	1024	0.015287862883673774	-14.451394606425826	951853056
1	251-136532-0008	3.0	1	10.0	-10.0	1024	0.013881457995062005	-6.320257590049495	951943168
1	6295-244435-0019	3.0	1	10.0	-10.0	1024	0.013599921786595904	-2.4757730006151357	952070144
1	7850-286674-0000	3.0	1	10.0	-10.0	1024	0.013672021397373132	-8.760066002571428	952160256
1	1272-141231-0011	3.0	1	10.0	-10.0	1024	0.01350402169757419	-12.700885509609336	951959552
1	8842-304647-0011	3.0	1	10.0	-10.0	1024	0.012616462177700467	-17.969503528749865	952225792
1	84-121550-0014	3.0	1	10.0	-10.0	1024	0.012907624244689941	-7.5291403439837	952098816
1	1993-147964-0003	3.0	1	10.0	-10.0	1024	0.013224730620513091	-18.32181224108519	952197120
1	251-118436-0004	3.0	1	10.0	-10.0	1024	0.014717024106245775	-15.201738336782455	952406016
1	3752-4944-0021	3.0	1	10.0	-10.0	1024	0.01442918994209983	1.3582472378792532	952279040
1	3576-138058-0015	3.0	1	10.0	-10.0	1024	0.014086310352597917	-5.5117418188034195	952332288
1	1272-141231-0026	3.0	1	10.0	-10.0	1024	0.013292455673217773	-2.0981245542109	952520704
1	5895-34622-0011	3.0	1	10.0	-10.0	1024	0.01331629472620347	-8.321104797860754	953704448
1	6295-244435-0035	3.0	1	10.0	-10.0	1024	0.014243459701538086	-5.921881801665014	953798656
1	1988-24833-0010	3.0	1	10.0	-10.0	1024	0.014447525143623352	-17.704461466432655	953843712
1	2035-147961-0024	3.0	1	10.0	-10.0	1024	0.014289319515228271	-17.286404702722685	954048512
1	3752-4944-0019	3.0	1	10.0	-10.0	1024	0.014965562259449679	1.0726036591100228	953982976
1	1272-141231-0025	3.0	1	20.0	-10.0	1024	0.013118187006372605	0.06367983204648958	954281984
1	6241-61946-0003	3.0	1	20.0	-10.0	1024	0.013434841777339127	-9.315305244924604	954642432
1	7976-110523-0006	3.0	1	20.0	-10.0	1024	0.013351607128856628	-18.253790998909764	954904576
1	1988-24833-0014	3.0	1	20.0	-10.0	1024	0.013768541812896728	-13.309921934967452	954974208
1	3000-15664-0031	3.0	1	20.0	-10.0	1024	0.013744029733869765	-5.058855637762765	954806272
1	5895-34629-0009	3.0	1	20.0	-10.0	1024	0.013725306536700274	-8.88295829229185	955150336
1	1462-170145-0015	3.0	1	20.0	-10.0	1024	0.013653195531744705	-7.603666909792606	955195392
1	3000-15664-0022	3.0	1	20.0	-10.0	1024	0.01446635127067566	-4.615580834025223	955314176
1	2428-83699-0020	3.0	1	20.0	-10.0	1024	0.01386491230555943	-16.994167616573208	955441152
1	3752-4944-0003	3.0	1	20.0	-10.0	1024	0.014716424725272438	-3.0399183593415158	955346944
1	3000-15664-0046	3.0	1	20.0	-10.0	1024	0.014677966513284823	-15.619282120897102	955326464
1	5895-34615-0002	3.0	1	20.0	-10.0	1024	0.014207525073357348	-1.1442962295043708	955449344
1	1272-135031-0003	3.0	1	20.0	-10.0	1024	0.014444133970472547	-4.11691208591758	955334656
1	6319-57405-0000	3.0	1	20.0	-10.0	1024	0.013586893416287606	-0.4027371750545454	955432960
1	1272-135031-0020	3.0	1	20.0	-10.0	1024	0.014003422952467395	-4.955439398465343	955596800
1	5895-34615-0019	3.0	1	20.0	-10.0	1024	0.015158836046854656	-12.235853078279796	918945792
1	174-168635-0017	3.0	1	20.0	-10.0	1024	0.01303708553314209	-7.866447861120283	927924224
1	1462-170142-0023	3.0	1	20.0	-10.0	1024	0.01449616930701516	-6.21266370433065	928092160
1	1988-147956-0020	3.0	1	20.0	-10.0	1024	0.01370387685065176	1.4635560002758206	927997952
1	174-168635-0001	3.0	1	20.0	-10.0	1024	0.01366201492205058	-8.38665430395859	928223232
1	3576-138058-0007	3.0	1	20.0	-10.0	1024	0.014035365411213465	-6.776253032626755	928256000
1	1462-170142-0006	3.0	1	20.0	-10.0	1024	0.014797043155979466	-2.6730593176922914	928378880
1	5694-64038-0024	3.0	1	20.0	-10.0	1024	0.014316628196022727	-1.9405756960638887	928710656
1	3752-4944-0006	3.0	1	20.0	-10.0	1024	0.01423302634817655	-0.7465950116642908	928595968
1	3576-138058-0029	3.0	1	20.0	-10.0	1024	0.013583376437802858	-1.7148025846288926	948441088
1	1272-135031-0006	3.0	1	20.0	-10.0	1024	0.014094032347202301	-3.870045649669956	948523008
1	3752-4944-0033	3.0	1	20.0	-10.0	1024	0.014134923023964041	0.00369715292239663	948469760
1	6295-244435-0025	3.0	1	20.0	-10.0	1024	0.013839508624787026	-6.239148113089632	948645888
1	3536-23268-0006	3.0	1	20.0	-10.0	1024	0.014416349177457849	-6.421579114224784	948662272
1	777-126732-0054	3.0	1	20.0	-10.0	1024	0.014823287725448608	-10.634837604384035	948711424
1	2035-152373-0009	3.0	1	20.0	-10.0	1024	0.01359672169033572	-19.870721386563766	948764672
1	84-121550-0013	3.0	1	20.0	-10.0	1024	0.014775916508265903	-6.031949059207145	948666368
1	6295-244435-0009	3.0	1	20.0	-10.0	1024	0.013697802103482759	-1.9720082281139992	948858880
1	2428-83699-0015	3.0	1	20.0	-10.0	1024	0.014902898243495397	-11.678587856077394	948822016
1	251-136532-0018	3.0	1	20.0	-10.0	1024	0.013790245409365054	-8.248541719745822	948801536
1	2803-154320-0000	3.0	1	20.0	-10.0	1024	0.013487878799438477	-5.680893835712575	949051392
1	3536-23268-0001	3.0	1	20.0	-10.0	1024	0.014425008724897336	-5.202739217852599	948834304
1	2428-83699-0000	3.0	1	20.0	-10.0	1024	0.013912034757209547	-11.053904467719835	948908032
1	6319-57405-0011	3.0	1	20.0	-10.0	1024	0.014098496272646147	-5.6231797761864035	949161984
1	1988-147956-0028	3.0	1	20.0	-10.0	1024	0.013618155666019606	0.3905800120657653	949207040
1	1988-147956-0022	3.0	1	20.0	-10.0	1024	0.014012724161148071	-6.44331645952929	949293056
1	84-121550-0005	3.0	1	20.0	-10.0	1024	0.01323067706866856	-18.423454977284404	954155008
1	1272-141231-0022	3.0	1	20.0	-10.0	1024	0.014357845957686261	-3.381455211836463	954171392
1	84-121550-0011	3.0	1	20.0	-10.0	1024	0.013321255340057165	-6.649231274495049	954478592
1	5338-284437-0005	3.0	1	20.0	-10.0	1024	0.014549197572650331	-15.732999664303819	954654720
1	777-126732-0039	3.0	1	20.0	-10.0	1024	0.014371670616997612	-11.138636834068505	954527744
1	1462-170142-0028	3.0	1	20.0	-10.0	1024	0.014301908777115192	-1.3614262342704793	954724352
1	84-121550-0029	3.0	1	20.0	-10.0	1024	0.013866236180434992	-15.686256358313827	954843136
1	3752-4944-0027	3.0	1	20.0	-10.0	1024	0.013785294766695995	-0.8219837981892775	954953728
1	7976-110523-0009	3.0	1	20.0	-10.0	1024	0.013643388946851095	-14.49849223474593	955039744
1	8297-275156-0004	3.0	1	20.0	-10.0	1024	0.014171774570758525	-1.7174708971692818	954966016
1	1988-24833-0002	3.0	1	20.0	-10.0	1024	0.013828022612465752	-7.405463686739422	955056128
1	5694-64038-0020	3.0	1	20.0	-10.0	1024	0.014191912882255785	-16.239132021896097	955052032
1	7850-286674-0005	3.0	1	20.0	-10.0	1024	0.013342910561679808	-15.968167969329286	955408384
1	1462-170142-0010	3.0	1	20.0	-10.0	1024	0.013495107491811117	-9.28859714424735	955654144
1	1988-147956-0014	3.0	1	20.0	-10.0	1024	0.014394065311976841	2.708487860504988	955674624
1	777-126732-0005	3.0	1	20.0	-10.0	1024	0.013022716780354205	-8.709826559549278	955695104
1	3576-138058-0001	3.0	1	20.0	-10.0	1024	0.012921144271037988	-6.115683827911106	956268544
1	8297-275156-0000	3.0	1	20.0	-10.0	1024	0.013650958027158464	-6.259203611532822	956280832
1	1988-24833-0001	3.0	1	20.0	-10.0	1024	0.01341935428413185	-7.081811006565499	956284928
1	5338-284437-0027	3.0	1	20.0	-10.0	1024	0.013522579556419737	-17.579403941806852	956461056
1	3000-15664-0019	3.0	1	20.0	-10.0	1024	0.012791129741591481	-5.26525193012659	964816896
1	7850-286674-0008	3.0	1	20.0	-10.0	1024	0.013817582019539766	-14.05148947906848	965025792
1	8297-275156-0007	3.0	1	20.0	-10.0	1024	0.012957828385489327	-4.36837936216817	964878336
1	251-118436-0023	3.0	1	20.0	-10.0	1024	0.012638200413097034	-4.658957860859592	965054464
1	1988-147956-0012	3.0	1	20.0	-10.0	1024	0.013488067520989312	0.08352141248862037	965148672
1	2035-152373-0007	3.0	1	20.0	-10.0	1024	0.013040513258713943	-18.21709837305577	965402624
1	2035-147960-0004	3.0	1	20.0	-10.0	1024	0.01340306888927113	-15.943231155938065	965443584
1	5895-34622-0018	3.0	1	20.0	-10.0	1024	0.013465083562410794	-2.6081434307492506	965439488
1	1462-170142-0039	3.0	1	20.0	-10.0	1024	0.013805840466473554	-8.738021819516081	965459968
1	777-126732-0001	3.0	1	20.0	-10.0	1024	0.014660451147291396	-10.988229465477875	965636096
1	7976-110523-0001	3.0	1	20.0	-10.0	1024	0.014040798437399943	-13.414788777889537	965652480
1	5895-34629-0024	3.0	1	20.0	-10.0	1024	0.01445430081065108	-7.939265719787483	965689344
1	2035-147961-0012	3.0	1	20.0	-10.0	1024	0.014673515370017603	-17.78319914100115	965894144
1	1988-24833-0025	3.0	1	20.0	-10.0	1024	0.014324701350668202	-16.31193759841308	965976064
1	1988-147956-0006	3.0	1	20.0	-10.0	1024	0.013600029664881089	0.688337473241256	937488384
1	7976-110523-0012	3.0	1	20.0	-10.0	1024	0.013375465897307998	-14.066276878605265	958029824
1	6241-61943-0002	3.0	1	20.0	-10.0	1024	0.014032258543857309	-6.783971958727342	958091264
1	1272-141231-0005	3.0	1	20.0	-10.0	1024	0.013671394550439083	1.4070251257709243	958377984
1	5895-34615-0008	3.0	1	20.0	-10.0	1024	0.014033888777097067	-14.470511635645074	958414848
1	1272-141231-0023	3.0	1	20.0	-10.0	1024	0.013361683258643517	-0.37112714191212104	958386176
1	1462-170142-0031	3.0	1	20.0	-10.0	1024	0.01399374008178711	-11.23114437121491	958566400
1	5338-284437-0001	3.0	1	20.0	-10.0	1024	0.013326040267944336	-14.840340012600546	958701568
1	251-136532-0014	3.0	1	20.0	-10.0	1024	0.014668517642550997	-9.0634830057016	958615552
1	251-136532-0008	3.0	1	20.0	-10.0	1024	0.01403346428504357	-1.817773526650564	958849024
1	6295-244435-0019	3.0	1	20.0	-10.0	1024	0.013976619357154482	-3.834547742408183	959062016
1	7850-286674-0000	3.0	1	20.0	-10.0	1024	0.014361275566948785	-16.61383369258089	958955520
1	1272-141231-0011	3.0	1	20.0	-10.0	1024	0.013792907135396064	-2.5095360906199202	959143936
1	8842-304647-0011	3.0	1	20.0	-10.0	1024	0.013752896534769158	-7.713859870799925	959340544
1	84-121550-0014	3.0	1	20.0	-10.0	1024	0.013426685705780983	-14.265200667838256	959655936
1	1993-147964-0003	3.0	1	20.0	-10.0	1024	0.014522415399551392	-13.179330799198748	959741952
1	251-118436-0004	3.0	1	20.0	-10.0	1024	0.01371917357811561	-8.813745722725317	959660032
1	3752-4944-0021	3.0	1	20.0	-10.0	1024	0.014419717788696289	1.5166482642233625	959778816
1	3576-138058-0015	3.0	1	20.0	-10.0	1024	0.013562868623172535	-7.333264667652614	960032768
1	1272-141231-0026	3.0	1	20.0	-10.0	1024	0.013560650440362783	-3.99641317224142	959873024
1	5895-34622-0011	3.0	1	20.0	-10.0	1024	0.014468928600879425	-11.614048496517606	960159744
1	6295-244435-0035	3.0	1	20.0	-10.0	1024	0.012801094055175781	-6.951012939037923	960118784
1	1988-24833-0010	3.0	1	20.0	-10.0	1024	0.014347344636917114	-18.569351413700556	960143360
1	2035-147961-0024	3.0	1	20.0	-10.0	1024	0.013843607902526856	-14.298663651549104	960143360
1	3752-4944-0019	3.0	1	20.0	-10.0	1024	0.014221424641816513	1.326615174503544	960286720
1	1272-141231-0025	3.0	1	-10.0	-10.0	1024	0.014300000667572022	-14.541949349321504	960286720
1	6241-61946-0003	3.0	1	-10.0	-10.0	1024	0.014051150302497708	-20.033861950446425	960352256
1	7976-110523-0006	3.0	1	-10.0	-10.0	1024	0.013451854387919107	-21.297718106886453	960561152
1	1988-24833-0014	3.0	1	-10.0	-10.0	1024	0.012951099872589111	-18.711641992383786	960569344
1	3000-15664-0031	3.0	1	-10.0	-10.0	1024	0.01342647522687912	-25.076265369623197	960569344
1	5895-34629-0009	3.0	1	-10.0	-10.0	1024	0.013582883654413996	-15.645486579154745	960921600
1	1462-170145-0015	3.0	1	-10.0	-10.0	1024	0.013227327246414988	-22.349466823450562	960925696
1	3000-15664-0022	3.0	1	-10.0	-10.0	1024	0.013027752147001378	-19.802696066410547	961286144
1	2428-83699-0020	3.0	1	-10.0	-10.0	1024	0.013206772990040964	-20.36447799392038	961245184
1	3752-4944-0003	3.0	1	-10.0	-10.0	1024	0.013945547017184172	-24.252629805347205	961204224
1	3000-15664-0046	3.0	1	-10.0	-10.0	1024	0.013673992384047736	-18.960054784234273	961462272
1	5895-34615-0002	3.0	1	-10.0	-10.0	1024	0.014379751682281495	-20.660789082075834	961527808
1	1272-135031-0003	3.0	1	-10.0	-10.0	1024	0.013731025060017903	-15.839286570276078	961634304
1	6319-57405-0000	3.0	1	-10.0	-10.0	1024	0.01397172212600708	-20.42484308978858	961654784
1	1272-135031-0020	3.0	1	-10.0	-10.0	1024	0.013339066850966301	-17.674543903907917	961638400
1	5895-34615-0019	3.0	1	-10.0	-10.0	1024	0.013649276658600452	-19.879009912246055	961871872
1	174-168635-0017	3.0	1	-10.0	-10.0	1024	0.01330256462097168	-19.243297966330818	962031616
1	1462-170142-0023	3.0	1	-10.0	-10.0	1024	0.013836578889326616	-18.92236362520349	961908736
1	1988-147956-0020	3.0	1	-10.0	-10.0	1024	0.013020940546719532	-8.582608554696643	962068480
1	174-168635-0001	3.0	1	-10.0	-10.0	1024	0.013416873997655409	-21.86396681453147	962101248
1	3576-138058-0007	3.0	1	-10.0	-10.0	1024	0.013696998357772827	-11.229500093994496	962277376
1	1462-170142-0006	3.0	1	-10.0	-10.0	1024	0.013947197731505049	-15.326169527304327	962367488
1	5694-64038-0024	3.0	1	-10.0	-10.0	1024	0.01376443776217374	-17.110837541272858	962510848
1	3752-4944-0006	3.0	1	-10.0	-10.0	1024	0.014652099765715052	-15.677357807997366	962400256
1	3576-138058-0029	3.0	1	-10.0	-10.0	1024	0.014115145040112872	-9.596839535841266	962330624
1	1272-135031-0006	3.0	1	-10.0	-10.0	1024	0.014283508062362671	-16.8840256281918	962392064
1	3752-4944-0033	3.0	1	-10.0	-10.0	1024	0.014791125059127807	-17.246367002417475	962478080
1	6295-244435-0025	3.0	1	-10.0	-10.0	1024	0.01403350830078125	-13.012081264077668	962445312
1	3536-23268-0006	3.0	1	-10.0	-10.0	1024	0.014023238665437044	-19.726907670380992	962535424
1	777-126732-0054	3.0	1	-10.0	-10.0	1024	0.014461507399876913	-18.24824644162253	962564096
1	2035-152373-0009	3.0	1	-10.0	-10.0	1024	0.014542901238729788	-22.50256865339641	962764800
1	84-121550-0013	3.0	1	-10.0	-10.0	1024	0.015160044034322103	-15.626432622055123	962572288
1	6295-244435-0009	3.0	1	-10.0	-10.0	1024	0.013028132288079513	-15.980324522535764	962674688
1	2428-83699-0015	3.0	1	-10.0	-10.0	1024	0.01487562997000558	-17.884569822859383	962629632
1	251-136532-0018	3.0	1	-10.0	-10.0	1024	0.01419651283408111	-16.580553703521826	962920448
1	2803-154320-0000	3.0	1	-10.0	-10.0	1024	0.013986977319868784	-17.048205891152165	962998272
1	3536-23268-0001	3.0	1	-10.0	-10.0	1024	0.013779407739639283	-12.455015116114609	962793472
1	2428-83699-0000	3.0	1	-10.0	-10.0	1024	0.013662441210313276	-22.186486058821902	962924544
1	6319-57405-0011	3.0	1	-10.0	-10.0	1024	0.014088252495075095	-16.713220046573397	962916352
1	1988-147956-0028	3.0	1	-10.0	-10.0	1024	0.013677656650543213	-11.525978052568494	963186688
1	1988-147956-0022	3.0	1	-10.0	-10.0	1024	0.013514062105599096	-6.009471171443166	963313664
1	84-121550-0005	3.0	1	-10.0	-10.0	1024	0.014748811721801758	-21.5017013809478	963248128
1	1272-141231-0022	3.0	1	-10.0	-10.0	1024	0.013464435524896744	-21.940496135220535	963465216
1	84-121550-0011	3.0	1	-10.0	-10.0	1024	0.013539196014404297	-22.483091138856555	963489792
1	5338-284437-0005	3.0	1	-10.0	-10.0	1024	0.013643451639123866	-21.071428562669542	963608576
1	777-126732-0039	3.0	1	-10.0	-10.0	1024	0.013027509053548178	-20.582031146673422	963710976
1	1462-170142-0028	3.0	1	-10.0	-10.0	1024	0.014354289846217378	-22.708874306156638	963612672
1	84-121550-0029	3.0	1	-10.0	-10.0	1024	0.01362156867980957	-22.8463392193199	963837952
1	3752-4944-0027	3.0	1	-10.0	-10.0	1024	0.013619078803308232	-14.766023135428817	963641344
1	7976-110523-0009	3.0	1	-10.0	-10.0	1024	0.014456859854764716	-21.575574841308253	963874816
1	8297-275156-0004	3.0	1	-10.0	-10.0	1024	0.014228880405426025	-20.00277566762287	963756032
1	1988-24833-0002	3.0	1	-10.0	-10.0	1024	0.014136919268855342	-17.834304591142057	963883008
1	5694-64038-0020	3.0	1	-10.0	-10.0	1024	0.013246536254882812	-22.404072548701293	964050944
1	7850-286674-0005	3.0	1	-10.0	-10.0	1024	0.013099106875332918	-21.494040012999008	964235264
1	1462-170142-0010	3.0	1	-10.0	-10.0	1024	0.013263553380966187	-19.309928032507738	964382720
1	1988-147956-0014	3.0	1	-10.0	-10.0	1024	0.014183269228254046	-6.6233480874422055	964362240
1	777-126732-0005	3.0	1	-10.0	-10.0	1024	0.012752915250843969	-19.334837774343807	964632576
1	3576-138058-0001	3.0	1	-10.0	-10.0	1024	0.013610373152063248	-13.53336039851648	964784128
1	8297-275156-0000	3.0	1	-10.0	-10.0	1024	0.013881593942642212	-17.281695344032386	965017600
1	1988-24833-0001	3.0	1	-10.0	-10.0	1024	0.014378456508412081	-12.229308749941106	965132288
1	5338-284437-0027	3.0	1	-10.0	-10.0	1024	0.013634745891277607	-23.888852476336524	965160960
1	3000-15664-0019	3.0	1	-10.0	-10.0	1024	0.014005104700724283	-9.053405086784604	965345280
1	7850-286674-0008	3.0	1	-10.0	-10.0	1024	0.013922918674557708	-17.739754916597594	965365760
1	8297-275156-0007	3.0	1	-10.0	-10.0	1024	0.012829658272978547	-15.817865144083838	967790592
1	251-118436-0023	3.0	1	-10.0	-10.0	1024	0.013931111855940386	-19.202951129284127	967680000
1	1988-147956-0012	3.0	1	-10.0	-10.0	1024	0.014100047675046053	-3.7018942328421955	967983104
1	2035-152373-0007	3.0	1	-10.0	-10.0	1024	0.014005763964219526	-20.640888418889226	968052736
1	2035-147960-0004	3.0	1	-10.0	-10.0	1024	0.013655640862204811	-20.630370659071033	968032256
1	5895-34622-0018	3.0	1	-10.0	-10.0	1024	0.013405093779930701	-16.50535974199289	968400896
1	1462-170142-0039	3.0	1	-10.0	-10.0	1024	0.013708726779834644	-21.55967603200026	968429568
1	777-126732-0001	3.0	1	-10.0	-10.0	1024	0.014864199691348605	-16.293965220720526	968306688
1	7976-110523-0001	3.0	1	-10.0	-10.0	1024	0.01371966181574641	-23.31369919327958	968433664
1	5895-34629-0024	3.0	1	-10.0	-10.0	1024	0.013032476718609149	-12.34622669753329	968470528
1	2035-147961-0012	3.0	1	-10.0	-10.0	1024	0.013979885313245986	-8.882921609332223	968552448
1	1988-24833-0025	3.0	1	-10.0	-10.0	1024	0.014397056206412937	-22.607925473669745	968712192
1	1988-147956-0006	3.0	1	-10.0	-10.0	1024	0.013906285342048196	-19.886590911091922	968622080
1	7976-110523-0012	3.0	1	-10.0	-10.0	1024	0.012973947580470595	-22.63288124250461	968953856
1	6241-61943-0002	3.0	1	-10.0	-10.0	1024	0.014141188111416129	-16.388981402347316	969199616
1	1272-141231-0005	3.0	1	-10.0	-10.0	1024	0.013902485370635986	-17.079391851393872	969261056
1	5895-34615-0008	3.0	1	-10.0	-10.0	1024	0.014280974864959717	-16.035568475379623	969379840
1	1272-141231-0023	3.0	1	-10.0	-10.0	1024	0.014249436709345604	-19.564341618397172	969613312
1	1462-170142-0031	3.0	1	-10.0	-10.0	1024	0.014521233240763346	-21.27515292619847	969482240
1	5338-284437-0001	3.0	1	-10.0	-10.0	1024	0.014005547588311353	-20.25836128927731	969793536
1	251-136532-0014	3.0	1	-10.0	-10.0	1024	0.014879833568226208	-15.301011646245787	969809920
1	251-136532-0008	3.0	1	-10.0	-10.0	1024	0.014229936477465507	-24.93453483320691	970035200
1	6295-244435-0019	3.0	1	-10.0	-10.0	1024	0.014084202902657645	-13.678855840986568	969973760
1	7850-286674-0000	3.0	1	-10.0	-10.0	1024	0.013985463551112584	-17.177181284583213	969986048
1	1272-141231-0011	3.0	1	-10.0	-10.0	1024	0.013796039774448057	-16.930521028526577	970289152
1	8842-304647-0011	3.0	1	-10.0	-10.0	1024	0.013501298709178534	-23.96760590053965	970661888
1	84-121550-0014	3.0	1	-10.0	-10.0	1024	0.01359124481678009	-26.845906239104785	970620928
1	1993-147964-0003	3.0	1	-10.0	-10.0	1024	0.013982486080478978	-21.394202131951275	970760192
1	251-118436-0004	3.0	1	-10.0	-10.0	1024	0.014416387447944054	-16.58005941837732	970952704
1	3752-4944-0021	3.0	1	-10.0	-10.0	1024	0.013688321699175918	-18.288366336859458	971145216
1	3576-138058-0015	3.0	1	-10.0	-10.0	1024	0.0134017633067237	-9.662552722896029	971145216
1	1272-141231-0026	3.0	1	-10.0	-10.0	1024	0.013995622887330897	-17.413846145618038	971468800
1	5895-34622-0011	3.0	1	-10.0	-10.0	1024	0.01409881345687374	-17.90320468096651	971366400
1	6295-244435-0035	3.0	1	-10.0	-10.0	1024	0.014425606727600097	-14.2983121201432	971419648
1	1988-24833-0010	3.0	1	-10.0	-10.0	1024	0.014448210597038269	-22.852307494099605	971468800
1	2035-147961-0024	3.0	1	-10.0	-10.0	1024	0.014124903185614225	-19.93261483148496	971505664
1	3752-4944-0019	3.0	1	-10.0	-10.0	1024	0.014510356861612072	-10.113894133266793	971628544
1	1272-141231-0025	3.0	1	5.0	-10.0	1024	0.013133974636302274	-3.1324591890491797	971554816
1	6241-61946-0003	3.0	1	5.0	-10.0	1024	0.014389606232338764	-14.530496428381255	971640832
1	7976-110523-0006	3.0	1	5.0	-10.0	1024	0.014297176809871899	-10.396977056144985	971862016
1	1988-24833-0014	3.0	1	5.0	-10.0	1024	0.014367109537124634	-12.25133090110408	971599872
1	3000-15664-0031	3.0	1	5.0	-10.0	1024	0.014130014181137084	-15.493713919525835	971853824
1	5895-34629-0009	3.0	1	5.0	-10.0	1024	0.013761897344846983	-16.38583011350313	971894784
1	1462-170145-0015	3.0	1	5.0	-10.0	1024	0.01393494535894955	-16.1292965204045	972247040
1	3000-15664-0022	3.0	1	5.0	-10.0	1024	0.013780566004963664	-13.46183359218891	972369920
1	2428-83699-0020	3.0	1	5.0	-10.0	1024	0.013790626030463677	-13.197625280974227	972361728
1	3752-4944-0003	3.0	1	5.0	-10.0	1024	0.014472137797962536	-5.44110919336013	972607488
1	3000-15664-0046	3.0	1	5.0	-10.0	1024	0.013774641922542028	-9.131395836783021	972894208
1	5895-34615-0002	3.0	1	5.0	-10.0	1024	0.013366251966378985	-8.234045222158137	973238272
1	1272-135031-0003	3.0	1	5.0	-10.0	1024	0.014286917083117426	-9.283842693415473	973275136
1	6319-57405-0000	3.0	1	5.0	-10.0	1024	0.013954597606993559	-5.636599890884301	973484032
1	1272-135031-0020	3.0	1	5.0	-10.0	1024	0.013510644435882568	-8.670291309613132	973651968
1	5895-34615-0019	3.0	1	5.0	-10.0	1024	0.013546476901417047	-10.576155752932747	973455360
1	174-168635-0017	3.0	1	5.0	-10.0	1024	0.01347385843594869	-14.11211752914947	973557760
1	1462-170142-0023	3.0	1	5.0	-10.0	1024	0.014293188398534601	-13.1569190387604	973750272
1	1988-147956-0020	3.0	1	5.0	-10.0	1024	0.013811226161021107	2.966004367860547	973770752
1	174-168635-0001	3.0	1	5.0	-10.0	1024	0.014136033515407615	-12.203151178347573	973901824
1	3576-138058-0007	3.0	1	5.0	-10.0	1024	0.013793512626930519	-10.495861677669387	973733888
1	1462-170142-0006	3.0	1	5.0	-10.0	1024	0.01324429954450155	-13.343472862936451	973864960
1	5694-64038-0024	3.0	1	5.0	-10.0	1024	0.0144001935657702	-11.332174370040455	974041088
1	3752-4944-0006	3.0	1	5.0	-10.0	1024	0.014205436237522812	-2.469834861767837	973938688
1	3576-138058-0029	3.0	1	5.0	-10.0	1024	0.014345477609073414	-3.992199952584714	974221312
1	1272-135031-0006	3.0	1	5.0	-10.0	1024	0.013667333871126175	-5.908133441972126	974376960
1	3752-4944-0033	3.0	1	5.0	-10.0	1024	0.013554395134769269	-8.073915822365656	974340096
1	6295-244435-0025	3.0	1	5.0	-10.0	1024	0.013116367319796948	-3.976886911295867	974336000
1	3536-23268-0006	3.0	1	5.0	-10.0	1024	0.013350121902697014	-6.918641496598871	974467072
1	777-126732-0054	3.0	1	5.0	-10.0	1024	0.013987297813097635	-11.296654631897912	974626816
1	2035-152373-0009	3.0	1	5.0	-10.0	1024	0.013249861843445721	-19.514465639516953	974884864
1	84-121550-0013	3.0	1	5.0	-10.0	1024	0.012874964121225718	-21.68791171770675	978038784
1	6295-244435-0009	3.0	1	5.0	-10.0	1024	0.013879028956095378	1.914514705262242	978182144
1	2428-83699-0015	3.0	1	5.0	-10.0	1024	0.014423274993896484	-18.060507038949854	978096128
1	251-136532-0018	3.0	1	5.0	-10.0	1024	0.013195346902917933	-10.663594578290727	978161664
1	2803-154320-0000	3.0	1	5.0	-10.0	1024	0.013340031922753178	-7.763344666866505	978513920
1	3536-23268-0001	3.0	1	5.0	-10.0	1024	0.012949271516485528	-10.241753264356618	979877888
1	2428-83699-0000	3.0	1	5.0	-10.0	1024	0.014861237618231004	-14.766867243823846	979931136
1	6319-57405-0011	3.0	1	5.0	-10.0	1024	0.013127433842626112	-7.063670525990049	979951616
1	1988-147956-0028	3.0	1	5.0	-10.0	1024	0.014956548810005188	2.695212642045812	979959808
1	1988-147956-0022	3.0	1	5.0	-10.0	1024	0.013025290257221944	2.562832333253366	980008960
1	84-121550-0005	3.0	1	5.0	-10.0	1024	0.01344338124685914	-20.16904207502167	980160512
1	1272-141231-0022	3.0	1	5.0	-10.0	1024	0.014322400093078613	-3.626980967085498	980094976
1	84-121550-0011	3.0	1	5.0	-10.0	1024	0.013837501737806531	-21.08592781873015	980094976
1	5338-284437-0005	3.0	1	5.0	-10.0	1024	0.013766847005704554	-16.03296126459178	980127744
1	777-126732-0039	3.0	1	5.0	-10.0	1024	0.01427448590596517	-12.508880299627322	980258816
1	1462-170142-0028	3.0	1	5.0	-10.0	1024	0.01420310710338836	-2.058302373172108	980340736
1	84-121550-0029	3.0	1	5.0	-10.0	1024	0.013595467660485245	-20.126694470154987	980529152
1	3752-4944-0027	3.0	1	5.0	-10.0	1024	0.012884259223937988	-3.712375169053936	980733952
1	7976-110523-0009	3.0	1	5.0	-10.0	1024	0.014693644738966418	-16.72157365066757	980869120
1	8297-275156-0004	3.0	1	5.0	-10.0	1024	0.012818345656761756	-5.085500476851892	980889600
1	1988-24833-0002	3.0	1	5.0	-10.0	1024	0.014265006238763983	-5.531994644066122	981078016
1	5694-64038-0020	3.0	1	5.0	-10.0	1024	0.013938421552831476	-14.482729688323444	981020672
1	7850-286674-0005	3.0	1	5.0	-10.0	1024	0.014582936828200882	-17.06862118948996	981135360
1	1462-170142-0010	3.0	1	5.0	-10.0	1024	0.014571316101971795	-15.263979227457	981102592
1	1988-147956-0014	3.0	1	5.0	-10.0	1024	0.014535161427089147	-0.3969646377792935	981049344
1	777-126732-0005	3.0	1	5.0	-10.0	1024	0.01338522067436805	-15.509830416532544	981192704
1	3576-138058-0001	3.0	1	5.0	-10.0	1024	0.01327085353919035	-7.167863106733675	981688320
1	8297-275156-0000	3.0	1	5.0	-10.0	1024	0.014403432607650757	-7.0451995865036565	981684224
1	1988-24833-0001	3.0	1	5.0	-10.0	1024	0.013956133524576824	-9.892030884708854	981651456
1	5338-284437-0027	3.0	1	5.0	-10.0	1024	0.013915879385811942	-16.48458524741332	981770240
1	3000-15664-0019	3.0	1	5.0	-10.0	1024	0.014298125317222193	-14.2105116890505	981938176
1	7850-286674-0008	3.0	1	5.0	-10.0	1024	0.01447353252144747	-17.153528035538894	981942272
1	8297-275156-0007	3.0	1	5.0	-10.0	1024	0.013845643000816232	-2.489786051459647	981917696
1	251-118436-0023	3.0	1	5.0	-10.0	1024	0.01441944187337702	-18.168669014489943	982147072
1	1988-147956-0012	3.0	1	5.0	-10.0	1024	0.014035411314530805	-0.29737033726952466	982016000
1	2035-152373-0007	3.0	1	5.0	-10.0	1024	0.014239647171714089	-12.252613547641342	982253568
1	2035-147960-0004	3.0	1	5.0	-10.0	1024	0.013972477479414507	-17.80931428430143	982245376
1	5895-34622-0018	3.0	1	5.0	-10.0	1024	0.013864910393430475	-6.965846096939639	982274048
1	1462-170142-0039	3.0	1	5.0	-10.0	1024	0.014250881817876076	-17.484564459539595	982355968
1	777-126732-0001	3.0	1	5.0	-10.0	1024	0.014828681945800781	-13.669271490013632	982261760
1	7976-110523-0001	3.0	1	5.0	-10.0	1024	0.013806765143935746	-20.35801901387068	982294528
1	5895-34629-0024	3.0	1	5.0	-10.0	1024	0.013933981381929838	-9.544539553720506	982343680
1	2035-147961-0012	3.0	1	5.0	-10.0	1024	0.01396881966363816	-18.264514038308718	982450176
1	1988-24833-0025	3.0	1	5.0	-10.0	1024	0.014340063799982485	-18.11746579042022	982560768
1	1988-147956-0006	3.0	1	5.0	-10.0	1024	0.013779578489415786	1.106540978343971	949563392
1	7976-110523-0012	3.0	1	5.0	-10.0	1024	0.013832065037318639	-17.54918817711506	954830848
1	6241-61943-0002	3.0	1	5.0	-10.0	1024	0.01447981457377589	-12.769491706211717	954753024
1	1272-141231-0005	3.0	1	5.0	-10.0	1024	0.014156585044049203	-5.338161784930612	954855424
1	5895-34615-0008	3.0	1	5.0	-10.0	1024	0.01397662858168284	-10.548228384920293	954945536
1	1272-141231-0023	3.0	1	5.0	-10.0	1024	0.013261198997497559	-4.288157232234048	955228160
1	1462-170142-0031	3.0	1	5.0	-10.0	1024	0.012994929363853052	-17.14935213648053	955170816
1	5338-284437-0001	3.0	1	5.0	-10.0	1024	0.013373356469919984	-19.67640087293688	978653184
1	251-136532-0014	3.0	1	5.0	-10.0	1024	0.014649152755737305	-14.352259156304434	978780160
1	251-136532-0008	3.0	1	5.0	-10.0	1024	0.0157352352142334	-12.171262713477358	978739200
1	6295-244435-0019	3.0	1	5.0	-10.0	1024	0.012980063756306967	-1.6320447778795808	978853888
1	7850-286674-0000	3.0	1	5.0	-10.0	1024	0.014237429878928445	-19.54663071533599	978694144
1	1272-141231-0011	3.0	1	5.0	-10.0	1024	0.013796595078480394	-13.272209494070651	978870272
1	8842-304647-0011	3.0	1	5.0	-10.0	1024	0.014081416306672272	-17.490119367281984	978989056
1	84-121550-0014	3.0	1	5.0	-10.0	1024	0.013845539093017578	-19.106979220501824	979030016
1	1993-147964-0003	3.0	1	5.0	-10.0	1024	0.013779801291388434	-18.2641906780501	979021824
1	251-118436-0004	3.0	1	5.0	-10.0	1024	0.014150729546180138	-15.140824267582323	979005440
1	3752-4944-0021	3.0	1	5.0	-10.0	1024	0.01416925355499866	-7.112869671744604	979288064
1	3576-138058-0015	3.0	1	5.0	-10.0	1024	0.013398988430316632	-7.2620817336042816	979423232
1	1272-141231-0026	3.0	1	5.0	-10.0	1024	0.013566491695550771	-6.786298244609292	979320832
1	5895-34622-0011	3.0	1	5.0	-10.0	1024	0.013556974812557823	-8.19470326281428	979447808
1	6295-244435-0035	3.0	1	5.0	-10.0	1024	0.01421133041381836	-6.905728871388015	979427328
1	1988-24833-0010	3.0	1	5.0	-10.0	1024	0.014359315236409506	-18.056878459034884	979464192
1	2035-147961-0024	3.0	1	5.0	-10.0	1024	0.013996044794718424	-13.481585062767143	979378176
1	3752-4944-0019	3.0	1	5.0	-10.0	1024	0.014313951782558275	-1.8374671495298742	979484672
1	1272-141231-0025	3.0	1	0.0	-10.0	1024	0.01379693831716265	-15.700019694988397	979574784
1	6241-61946-0003	3.0	1	0.0	-10.0	1024	0.012949099582908428	-15.224759790660167	979763200
1	7976-110523-0006	3.0	1	0.0	-10.0	1024	0.013891495598687065	-21.69789289346685	979714048
1	1988-24833-0014	3.0	1	0.0	-10.0	1024	0.014025801420211792	-17.710193164203325	979750912
1	3000-15664-0031	3.0	1	0.0	-10.0	1024	0.013168628933360276	-8.247034650121545	979968000
1	5895-34629-0009	3.0	1	0.0	-10.0	1024	0.013380485611992914	-17.878128778741416	980029440
1	1462-170145-0015	3.0	1	0.0	-10.0	1024	0.013224049618369654	-14.779617094307849	980299776
1	3000-15664-0022	3.0	1	0.0	-10.0	1024	0.013461725579367744	-13.88576194138609	980160512
1	2428-83699-0020	3.0	1	0.0	-10.0	1024	0.013792636101705986	-16.98215196886217	980271104
1	3752-4944-0003	3.0	1	0.0	-10.0	1024	0.01409358328038996	-3.368408807269947	980488192
1	3000-15664-0046	3.0	1	0.0	-10.0	1024	0.013328816209520613	-13.780077196915903	980520960
1	5895-34615-0002	3.0	1	0.0	-10.0	1024	0.013589274883270264	-8.90495362962482	980836352
1	1272-135031-0003	3.0	1	0.0	-10.0	1024	0.01346828903950436	-12.054429427899034	980791296
1	6319-57405-0000	3.0	1	0.0	-10.0	1024	0.013154473221092894	-10.370432845761082	980983808
1	1272-135031-0020	3.0	1	0.0	-10.0	1024	0.013801336288452148	-10.097198536899047	981024768
1	5895-34615-0019	3.0	1	0.0	-10.0	1024	0.013206033794968217	-17.162502451662046	981147648
1	174-168635-0017	3.0	1	0.0	-10.0	1024	0.013442351537592271	-19.573867921343265	981422080
1	1462-170142-0023	3.0	1	0.0	-10.0	1024	0.013981396501714533	0.9385416282975914	981336064
1	1988-147956-0020	3.0	1	0.0	-10.0	1024	0.013378396818909464	1.2551474376798182	981512192
1	174-168635-0001	3.0	1	0.0	-10.0	1024	0.014089822769165039	-11.24143666009898	981483520
1	3576-138058-0007	3.0	1	0.0	-10.0	1024	0.013682667698178972	-8.082253418137874	981540864
1	1462-170142-0006	3.0	1	0.0	-10.0	1024	0.013315021377248862	-17.4263288503429	981721088
1	5694-64038-0024	3.0	1	0.0	-10.0	1024	0.013809420845725319	-12.001931733796505	981913600
1	3752-4944-0006	3.0	1	0.0	-10.0	1024	0.013640438924070264	-9.852201247066468	981807104
1	3576-138058-0029	3.0	1	0.0	-10.0	1024	0.01334068472956268	-9.29713563676814	982155264
1	1272-135031-0006	3.0	1	0.0	-10.0	1024	0.014239335060119629	-13.055422282077087	982171648
1	3752-4944-0033	3.0	1	0.0	-10.0	1024	0.014393266878629985	-1.7883216111958975	982044672
1	6295-244435-0025	3.0	1	0.0	-10.0	1024	0.013702115074532931	-5.9568631013287865	982241280
1	3536-23268-0006	3.0	1	0.0	-10.0	1024	0.013710318779458806	-13.395127260508522	982323200
1	777-126732-0054	3.0	1	0.0	-10.0	1024	0.013771543900171915	-13.565832488637625	982450176
1	2035-152373-0009	3.0	1	0.0	-10.0	1024	0.012785943049304891	-20.626388567425714	986832896
1	84-121550-0013	3.0	1	0.0	-10.0	1024	0.013039970397949218	-15.043170049355346	986984448
1	6295-244435-0009	3.0	1	0.0	-10.0	1024	0.013969904184341431	-5.765675747732932	987041792
1	2428-83699-0015	3.0	1	0.0	-10.0	1024	0.014295216969081334	-15.293167725610761	987267072
1	251-136532-0018	3.0	1	0.0	-10.0	1024	0.013083374616011832	-14.713865799811064	987279360
1	2803-154320-0000	3.0	1	0.0	-10.0	1024	0.014347440666622586	-10.814219980890211	987508736
1	3536-23268-0001	3.0	1	0.0	-10.0	1024	0.012674049327248022	-7.5220598151163465	987492352
1	2428-83699-0000	3.0	1	0.0	-10.0	1024	0.013843428704046434	-16.487540064764318	987615232
1	6319-57405-0011	3.0	1	0.0	-10.0	1024	0.013660443240198595	-14.634760454287576	987676672
1	1988-147956-0028	3.0	1	0.0	-10.0	1024	0.013035913793052115	1.2685875488230405	987688960
1	1988-147956-0022	3.0	1	0.0	-10.0	1024	0.014707724253336588	-1.3353479886210295	987717632
1	84-121550-0005	3.0	1	0.0	-10.0	1024	0.013357238431947421	-20.908898593258392	987889664
1	1272-141231-0022	3.0	1	0.0	-10.0	1024	0.013429856482352918	-11.073534029605073	988114944
1	84-121550-0011	3.0	1	0.0	-10.0	1024	0.013265178173403197	-20.7696852237366	988258304
1	5338-284437-0005	3.0	1	0.0	-10.0	1024	0.013253761500847049	-18.00743986781953	988471296
1	777-126732-0039	3.0	1	0.0	-10.0	1024	0.014421485364437103	-13.251835039888839	988491776
1	1462-170142-0028	3.0	1	0.0	-10.0	1024	0.012497724370753511	-12.577543690632847	988622848
1	84-121550-0029	3.0	1	0.0	-10.0	1024	0.013635364579565731	-24.211770822968873	988491776
1	3752-4944-0027	3.0	1	0.0	-10.0	1024	0.013666277062403013	-4.073519298893976	988655616
1	7976-110523-0009	3.0	1	0.0	-10.0	1024	0.013924854142325265	-23.926960554327398	988774400
1	8297-275156-0004	3.0	1	0.0	-10.0	1024	0.013798571549929105	-14.73068896075516	988958720
1	1988-24833-0002	3.0	1	0.0	-10.0	1024	0.013422999117109511	-13.118280363193854	989011968
1	5694-64038-0020	3.0	1	0.0	-10.0	1024	0.014301782999283228	-13.561654902044722	988848128
1	7850-286674-0005	3.0	1	0.0	-10.0	1024	0.012554498819204478	-15.848286932250586	988958720
1	1462-170142-0010	3.0	1	0.0	-10.0	1024	0.013423343499501547	-18.77958431079791	989007872
1	1988-147956-0014	3.0	1	0.0	-10.0	1024	0.014340741293770927	1.7625438141826721	988983296
1	777-126732-0005	3.0	1	0.0	-10.0	1024	0.014117717742919922	-15.2483212552728	989011968
1	3576-138058-0001	3.0	1	0.0	-10.0	1024	0.012930682424962873	-8.18696338073331	989364224
1	8297-275156-0000	3.0	1	0.0	-10.0	1024	0.013781963510716215	-9.229312921791164	989478912
1	1988-24833-0001	3.0	1	0.0	-10.0	1024	0.013177110691263217	-12.561559343043594	989663232
1	5338-284437-0027	3.0	1	0.0	-10.0	1024	0.013714713870354419	-16.677051886656745	989593600
1	3000-15664-0019	3.0	1	0.0	-10.0	1024	0.01305185402593305	-7.837547075268861	989970432
1	7850-286674-0008	3.0	1	0.0	-10.0	1024	0.014313076817712118	-21.12391883124772	989904896
1	8297-275156-0007	3.0	1	0.0	-10.0	1024	0.013419511271458046	-10.155100672189512	989904896
1	251-118436-0023	3.0	1	0.0	-10.0	1024	0.014427022500471636	-19.232557506498924	990121984
1	1988-147956-0012	3.0	1	0.0	-10.0	1024	0.013716485765245225	2.3870236878418507	990195712
1	2035-152373-0007	3.0	1	0.0	-10.0	1024	0.013003129677232264	-20.207625997346913	993787904
1	2035-147960-0004	3.0	1	0.0	-10.0	1024	0.01421506588275616	-18.537066980914908	993845248
1	5895-34622-0018	3.0	1	0.0	-10.0	1024	0.013531794914832482	-15.00693282553851	993767424
1	1462-170142-0039	3.0	1	0.0	-10.0	1024	0.01356976741069072	-14.91656042279147	993767424
1	777-126732-0001	3.0	1	0.0	-10.0	1024	0.012995719909667969	-14.66453047614063	993927168
1	7976-110523-0001	3.0	1	0.0	-10.0	1024	0.014292357014674767	-19.58103216186401	993886208
1	5895-34629-0024	3.0	1	0.0	-10.0	1024	0.014027819266686073	-11.0263899971522	993914880
1	2035-147961-0012	3.0	1	0.0	-10.0	1024	0.014017381365337069	-20.1430804015962	993972224
1	1988-24833-0025	3.0	1	0.0	-10.0	1024	0.014386876769687819	-15.784814359917023	993828864
1	1988-147956-0006	3.0	1	0.0	-10.0	1024	0.013844997454912234	-0.6284550280850788	993996800
1	7976-110523-0012	3.0	1	0.0	-10.0	1024	0.014871001243591309	-21.959389811533015	994111488
1	6241-61943-0002	3.0	1	0.0	-10.0	1024	0.01241690059040868	-17.687762943508222	994103296
1	1272-141231-0005	3.0	1	0.0	-10.0	1024	0.013166113214178399	-15.028890674812239	994250752
1	5895-34615-0008	3.0	1	0.0	-10.0	1024	0.014064088463783264	-12.85112907521555	994353152
1	1272-141231-0023	3.0	1	0.0	-10.0	1024	0.01346057948499623	-12.532073968864845	994459648
1	1462-170142-0031	3.0	1	0.0	-10.0	1024	0.0136094752110933	-15.434322438563568	994758656
1	5338-284437-0001	3.0	1	0.0	-10.0	1024	0.013723103439106661	-19.612673409794954	962957312
1	251-136532-0014	3.0	1	0.0	-10.0	1024	0.014643451145717076	-13.788711721723743	968146944
1	251-136532-0008	3.0	1	0.0	-10.0	1024	0.013708245463487579	-18.552913902059764	968167424
1	6295-244435-0019	3.0	1	0.0	-10.0	1024	0.013797230190700956	-5.717362866100393	968249344
1	7850-286674-0000	3.0	1	0.0	-10.0	1024	0.01331089493027307	-19.045360828637897	990511104
1	1272-141231-0011	3.0	1	0.0	-10.0	1024	0.013608503945266144	-8.97698412264969	990441472
1	8842-304647-0011	3.0	1	0.0	-10.0	1024	0.012823904367317831	-19.20717629435407	990793728
1	84-121550-0014	3.0	1	0.0	-10.0	1024	0.01291801022217337	-20.145744980170758	991055872
1	1993-147964-0003	3.0	1	0.0	-10.0	1024	0.013387757378655512	-17.447095852338997	991150080
1	251-118436-0004	3.0	1	0.0	-10.0	1024	0.014243954420089721	-14.825857612242764	991186944
1	3752-4944-0021	3.0	1	0.0	-10.0	1024	0.013097259036281653	-6.976647197844235	991064064
1	3576-138058-0015	3.0	1	0.0	-10.0	1024	0.012990723053614298	-9.055403151844148	995917824
1	1272-141231-0026	3.0	1	0.0	-10.0	1024	0.013364553451538086	-8.037331182782676	995885056
1	5895-34622-0011	3.0	1	0.0	-10.0	1024	0.012985199689865112	-9.513667964968992	996208640
1	6295-244435-0035	3.0	1	0.0	-10.0	1024	0.013788651446906887	-11.606093253895258	996188160
1	1988-24833-0010	3.0	1	0.0	-10.0	1024	0.015819018085797627	-13.88963365412339	996278272
1	2035-147961-0024	3.0	1	0.0	-10.0	1024	0.013792177041371664	-14.69736134455135	996196352
1	3752-4944-0019	3.0	1	0.0	-10.0	1024	0.015357291698455811	-9.18027715752083	996319232
1	1272-141231-0025	3.0	1	25.0	-10.0	1024	0.013478355686159899	-1.218461879409337	996761600
1	6241-61946-0003	3.0	1	25.0	-10.0	1024	0.014542845792548602	-12.58061842120654	996696064
1	7976-110523-0006	3.0	1	25.0	-10.0	1024	0.013359449743255368	-8.739096944665269	996868096
1	1988-24833-0014	3.0	1	25.0	-10.0	1024	0.014259958267211914	-16.062733095469113	996958208
1	3000-15664-0031	3.0	1	25.0	-10.0	1024	0.014307022094726562	-5.410774820259299	996990976
1	5895-34629-0009	3.0	1	25.0	-10.0	1024	0.014189687642184172	-12.884137369903945	997175296
1	1462-170145-0015	3.0	1	25.0	-10.0	1024	0.014786402384440104	-12.581876554291608	997203968
1	3000-15664-0022	3.0	1	25.0	-10.0	1024	0.013689690166049533	-7.491331680345809	997355520
1	2428-83699-0020	3.0	1	25.0	-10.0	1024	0.013429920394699296	-16.116127012059312	997384192
1	3752-4944-0003	3.0	1	25.0	-10.0	1024	0.014026517217809504	-0.864032572711116	997376000
1	3000-15664-0046	3.0	1	25.0	-10.0	1024	0.014025657073311184	-2.3519334330376878	997474304
1	5895-34615-0002	3.0	1	25.0	-10.0	1024	0.013670945989674535	-14.416427958356374	997601280
1	1272-135031-0003	3.0	1	25.0	-10.0	1024	0.013739808400472005	-6.175430854077037	997605376
1	6319-57405-0000	3.0	1	25.0	-10.0	1024	0.013880529100932772	-1.9013848919592533	997736448
1	1272-135031-0020	3.0	1	25.0	-10.0	1024	0.013796763877346092	-6.017466845051882	997814272
1	5895-34615-0019	3.0	1	25.0	-10.0	1024	0.01352292469569615	-5.542412163047235	997838848
1	174-168635-0017	3.0	1	25.0	-10.0	1024	0.013773957888285318	-14.036723381682272	998080512
1	1462-170142-0023	3.0	1	25.0	-10.0	1024	0.01426487077366222	-1.558479234446548	998281216
1	1988-147956-0020	3.0	1	25.0	-10.0	1024	0.013713811125074114	2.3967123758577107	998244352
1	174-168635-0001	3.0	1	25.0	-10.0	1024	0.013756255580954356	-6.6942338280144265	998260736
1	3576-138058-0007	3.0	1	25.0	-10.0	1024	0.014960312074230563	-6.010852215783309	998313984
1	1462-170142-0006	3.0	1	25.0	-10.0	1024	0.012923734838312323	-4.236143906874301	998428672
1	5694-64038-0024	3.0	1	25.0	-10.0	1024	0.014007009159434926	-13.177453612161607	998313984
1	3752-4944-0006	3.0	1	25.0	-10.0	1024	0.013868402262203029	3.05164464887913	998465536
1	3576-138058-0029	3.0	1	25.0	-10.0	1024	0.013723308389837091	-4.642171484671486	998604800
1	1272-135031-0006	3.0	1	25.0	-10.0	1024	0.014271375460502429	-4.430450323322189	998719488
1	3752-4944-0033	3.0	1	25.0	-10.0	1024	0.014441311359405518	1.737162080665463	998477824
1	6295-244435-0025	3.0	1	25.0	-10.0	1024	0.013804032585837624	-3.976858699876222	998633472
1	3536-23268-0006	3.0	1	25.0	-10.0	1024	0.01264462988060641	-7.988924892865895	998772736
1	777-126732-0054	3.0	1	25.0	-10.0	1024	0.014207765460014343	-4.4213865823289575	998866944
1	2035-152373-0009	3.0	1	25.0	-10.0	1024	0.013642858056461109	-10.673739171444165	999079936
1	84-121550-0013	3.0	1	25.0	-10.0	1024	0.013499448412940616	-20.070491238928398	999243776
1	6295-244435-0009	3.0	1	25.0	-10.0	1024	0.013392938100374662	-2.1765375634801236	999415808
1	2428-83699-0015	3.0	1	25.0	-10.0	1024	0.014436776297433035	-16.210530311301707	999333888
1	251-136532-0018	3.0	1	25.0	-10.0	1024	0.014188797385604293	-10.618989459148738	999444480
1	2803-154320-0000	3.0	1	25.0	-10.0	1024	0.013378565743465552	-8.13598912350627	999493632
1	3536-23268-0001	3.0	1	25.0	-10.0	1024	0.014205410125407767	-2.8280041292410174	999579648
1	2428-83699-0000	3.0	1	25.0	-10.0	1024	0.013330075798965082	-14.61530317539031	999735296
1	6319-57405-0011	3.0	1	25.0	-10.0	1024	0.013926674579751903	-8.931434270097022	999825408
1	1988-147956-0028	3.0	1	25.0	-10.0	1024	0.013873974482218424	0.6817291279203542	999788544
1	1988-147956-0022	3.0	1	25.0	-10.0	1024	0.013698151532341453	-4.166166382222189	999743488
1	84-121550-0005	3.0	1	25.0	-10.0	1024	0.013602245421636672	-18.88774427018297	999927808
1	1272-141231-0022	3.0	1	25.0	-10.0	1024	0.013869199901819229	-3.0888536178954813	1000013824
1	84-121550-0011	3.0	1	25.0	-10.0	1024	0.013855948592677261	-17.41386045032847	1000144896
1	5338-284437-0005	3.0	1	25.0	-10.0	1024	0.013663495459207675	-15.214440808069412	1000316928
1	777-126732-0039	3.0	1	25.0	-10.0	1024	0.014280229144626193	-14.600391894234107	1000550400
1	1462-170142-0028	3.0	1	25.0	-10.0	1024	0.01415023905165652	-14.264332012181338	1000427520
1	84-121550-0029	3.0	1	25.0	-10.0	1024	0.013484939661892978	-18.613388408184267	1000849408
1	3752-4944-0027	3.0	1	25.0	-10.0	1024	0.014022176915949041	-0.6531320579213342	1000820736
1	7976-110523-0009	3.0	1	25.0	-10.0	1024	0.014185935892957323	-12.593561843065466	1000988672
1	8297-275156-0004	3.0	1	25.0	-10.0	1024	0.01413869857788086	-16.087590806816788	1001107456
1	1988-24833-0002	3.0	1	25.0	-10.0	1024	0.01716548204421997	-13.72997304756267	1001254912
1	5694-64038-0020	3.0	1	25.0	-10.0	1024	0.012880618231637136	-14.30083839830778	1001201664
1	7850-286674-0005	3.0	1	25.0	-10.0	1024	0.013493660067723802	-15.104566410291394	1001332736
1	1462-170142-0010	3.0	1	25.0	-10.0	1024	0.01384347014957004	-0.34295644575568784	1001508864
1	1988-147956-0014	3.0	1	25.0	-10.0	1024	0.014644268580845424	0.6321753909670996	1001480192
1	777-126732-0005	3.0	1	25.0	-10.0	1024	0.013894478480021158	-9.991859853808968	1001652224
1	3576-138058-0001	3.0	1	25.0	-10.0	1024	0.013632238552134524	-6.232516845607057	1001848832
1	8297-275156-0000	3.0	1	25.0	-10.0	1024	0.014132836035319738	-12.947209883721866	1001984000
1	1988-24833-0001	3.0	1	25.0	-10.0	1024	0.013500828896799395	-5.212276952686128	1002029056
1	5338-284437-0027	3.0	1	25.0	-10.0	1024	0.013946703502110072	-9.379360440545598	1001885696
1	3000-15664-0019	3.0	1	25.0	-10.0	1024	0.013233052647632101	-7.798016875569349	1059348480
1	7850-286674-0008	3.0	1	25.0	-10.0	1024	0.01459899059561796	-15.838284659425074	1059303424
1	8297-275156-0007	3.0	1	25.0	-10.0	1024	0.013727511962254841	-7.684677987350851	1059540992
1	251-118436-0023	3.0	1	25.0	-10.0	1024	0.014611991969021883	-3.7551108041631647	1059483648
1	1988-147956-0012	3.0	1	25.0	-10.0	1024	0.014081027772691514	2.065635586439633	1059614720
1	2035-152373-0007	3.0	1	25.0	-10.0	1024	0.014823223415173982	-18.656885357147267	1059741696
1	2035-147960-0004	3.0	1	25.0	-10.0	1024	0.014492222757050486	-5.954236953679068	1059860480
1	5895-34622-0018	3.0	1	25.0	-10.0	1024	0.013856310110825758	-5.153767620121901	1060012032
1	1462-170142-0039	3.0	1	25.0	-10.0	1024	0.014022160220790553	-16.808510867781955	1060040704
1	777-126732-0001	3.0	1	25.0	-10.0	1024	0.015064901775783963	-9.042944408767644	1059950592
1	7976-110523-0001	3.0	1	25.0	-10.0	1024	0.014077202693836109	-5.7539239955040955	1059987456
1	5895-34629-0024	3.0	1	25.0	-10.0	1024	0.01411141615647536	-4.315723220301716	1060032512
1	2035-147961-0012	3.0	1	25.0	-10.0	1024	0.014157995345100524	-5.580944973060032	1060196352
1	1988-24833-0025	3.0	1	25.0	-10.0	1024	0.014555252116659412	-16.19685486375224	1060298752
1	1988-147956-0006	3.0	1	25.0	-10.0	1024	0.014176148994296206	-7.6568770589972415	1060257792
1	7976-110523-0012	3.0	1	25.0	-10.0	1024	0.01285397772695504	-17.56876174726109	1060933632
1	6241-61943-0002	3.0	1	25.0	-10.0	1024	0.014467422352280728	-9.44936988603348	1060970496
1	1272-141231-0005	3.0	1	25.0	-10.0	1024	0.014054014997662238	0.48436485823859576	1061220352
1	5895-34615-0008	3.0	1	25.0	-10.0	1024	0.014114513993263245	-3.2882402351422098	1061318656
1	1272-141231-0023	3.0	1	25.0	-10.0	1024	0.013424950487473431	1.030661869233497	1061318656
1	1462-170142-0031	3.0	1	25.0	-10.0	1024	0.01373461359425595	-4.2694831975802545	1061564416
1	5338-284437-0001	3.0	1	25.0	-10.0	1024	0.013583692411581675	-14.572329653888561	1061392384
1	251-136532-0014	3.0	1	25.0	-10.0	1024	0.014675464895036485	-10.382356186698027	1061531648
1	251-136532-0008	3.0	1	25.0	-10.0	1024	0.013494917470165808	-5.516438605028253	1061621760
1	6295-244435-0019	3.0	1	25.0	-10.0	1024	0.01393875243171813	-3.489157896701825	1061715968
1	7850-286674-0000	3.0	1	25.0	-10.0	1024	0.01425371671977796	-14.80085626939887	1061883904
1	1272-141231-0011	3.0	1	25.0	-10.0	1024	0.013794491562662246	-3.1616603133187504	1062019072
1	8842-304647-0011	3.0	1	25.0	-10.0	1024	0.0129823232219167	-4.331967413784449	1061916672
1	84-121550-0014	3.0	1	25.0	-10.0	1024	0.01432059407234192	-13.275354953466927	1062047744
1	1993-147964-0003	3.0	1	25.0	-10.0	1024	0.01373032397694058	-14.223158053063647	1062326272
1	251-118436-0004	3.0	1	25.0	-10.0	1024	0.014126348495483398	-8.490095059894955	1062371328
1	3752-4944-0021	3.0	1	25.0	-10.0	1024	0.014674703280131022	4.287960432088203	1062604800
1	3576-138058-0015	3.0	1	25.0	-10.0	1024	0.013701959660178736	-3.289695908700991	1062612992
1	1272-141231-0026	3.0	1	25.0	-10.0	1024	0.014588649882826694	-3.7326068069120124	1062559744
1	5895-34622-0011	3.0	1	25.0	-10.0	1024	0.014229009317797284	-11.682645253248563	1062871040
1	6295-244435-0035	3.0	1	25.0	-10.0	1024	0.013006024360656739	-3.5498773578678344	1062842368
1	1988-24833-0010	3.0	1	25.0	-10.0	1024	0.014283587535222372	-17.40140531773287	1062895616
1	2035-147961-0024	3.0	1	25.0	-10.0	1024	0.014634517522958608	-11.29243609003483	1062977536
1	3752-4944-0019	3.0	1	25.0	-10.0	1024	0.014507843100506327	2.7104196802829463	1062842368
1	1272-141231-0025	3.0	1	15.0	-10.0	1024	0.014056043019370428	-0.9102269015898548	1063026688
1	6241-61946-0003	3.0	1	15.0	-10.0	1024	0.014409464597702027	-13.104768388814206	1063067648
1	7976-110523-0006	3.0	1	15.0	-10.0	1024	0.012971755785819812	-15.65427592536103	1063174144
1	1988-24833-0014	3.0	1	15.0	-10.0	1024	0.013957434892654419	-13.211632472022128	1063333888
1	3000-15664-0031	3.0	1	15.0	-10.0	1024	0.012977826244690838	-9.280195420281137	1063624704
1	5895-34629-0009	3.0	1	15.0	-10.0	1024	0.013462726620660313	-13.402940134069166	1063620608
1	1462-170145-0015	3.0	1	15.0	-10.0	1024	0.013407953161942331	-10.451704885012719	1063788544
1	3000-15664-0022	3.0	1	15.0	-10.0	1024	0.013313831067552753	-11.370583275113116	1064058880
1	2428-83699-0020	3.0	1	15.0	-10.0	1024	0.01349924137065937	-14.283185224624855	1064091648
1	3752-4944-0003	3.0	1	15.0	-10.0	1024	0.014178411527113481	-0.09576099511771924	1064022016
1	3000-15664-0046	3.0	1	15.0	-10.0	1024	0.012748363472166516	-5.2531105699782445	1064325120
1	5895-34615-0002	3.0	1	15.0	-10.0	1024	0.013639335936688363	-1.648328123996331	1064292352
1	1272-135031-0003	3.0	1	15.0	-10.0	1024	0.013823550542195638	-6.699558263734814	1064271872
1	6319-57405-0000	3.0	1	15.0	-10.0	1024	0.014376298240993334	-7.128538013682924	1064341504
1	1272-135031-0020	3.0	1	15.0	-10.0	1024	0.013898238743821236	-6.756943659275073	1064386560
1	5895-34615-0019	3.0	1	15.0	-10.0	1024	0.013561983903249105	-6.9656780864003	1064374272
1	174-168635-0017	3.0	1	15.0	-10.0	1024	0.014047380649682247	-13.82979971320831	1064357888
1	1462-170142-0023	3.0	1	15.0	-10.0	1024	0.014585142785852606	-4.599806683425366	1064534016
1	1988-147956-0020	3.0	1	15.0	-10.0	1024	0.014559182253750887	3.811620049673528	1064452096
1	174-168635-0001	3.0	1	15.0	-10.0	1024	0.014012150568504855	-6.988986170345344	1064579072
1	3576-138058-0007	3.0	1	15.0	-10.0	1024	0.014247408935001918	-3.4756646091792454	1064644608
1	1462-170142-0006	3.0	1	15.0	-10.0	1024	0.01376084937262781	-8.409880817032805	1064759296
1	5694-64038-0024	3.0	1	15.0	-10.0	1024	0.014144724065607244	-4.230054664119436	1064861696
1	3752-4944-0006	3.0	1	15.0	-10.0	1024	0.013985973889710472	-5.434032543599359	1064734720
1	3576-138058-0029	3.0	1	15.0	-10.0	1024	0.013684793960216433	-4.157670684036937	1064996864
1	1272-135031-0006	3.0	1	15.0	-10.0	1024	0.014096400567463465	-4.746860375667375	1065107456
1	3752-4944-0033	3.0	1	15.0	-10.0	1024	0.013171851634979248	-1.2758272054570394	1065017344
1	6295-244435-0025	3.0	1	15.0	-10.0	1024	0.014292552254416726	-4.568289634490493	1065164800
1	3536-23268-0006	3.0	1	15.0	-10.0	1024	0.01487832320363898	-10.846202236636255	1065259008
1	777-126732-0054	3.0	1	15.0	-10.0	1024	0.014647520106771717	-9.478769961780376	1065078784
1	2035-152373-0009	3.0	1	15.0	-10.0	1024	0.012996139561558121	-19.7135371769021	1065476096
1	84-121550-0013	3.0	1	15.0	-10.0	1024	0.01383866582598005	-18.65852564687881	1065730048
1	6295-244435-0009	3.0	1	15.0	-10.0	1024	0.013611299514770508	-4.27052829612261	1065844736
1	2428-83699-0015	3.0	1	15.0	-10.0	1024	0.015029082979474749	-11.12469699603436	1065771008
1	251-136532-0018	3.0	1	15.0	-10.0	1024	0.013592298384065981	-10.340379997619413	1066250240
1	2803-154320-0000	3.0	1	15.0	-10.0	1024	0.013518405457337698	-9.337182907617517	1066266624
1	3536-23268-0001	3.0	1	15.0	-10.0	1024	0.01344419989669532	-6.489243627699683	1066442752
1	2428-83699-0000	3.0	1	15.0	-10.0	1024	0.01424566904703776	-13.957689103260309	1066639360
1	6319-57405-0011	3.0	1	15.0	-10.0	1024	0.01401028139837857	-6.825593585087509	1066852352
1	1988-147956-0028	3.0	1	15.0	-10.0	1024	0.013406053833339525	-0.22266535248954294	1067085824
1	1988-147956-0022	3.0	1	15.0	-10.0	1024	0.014372941609975454	2.9908523108871465	1067020288
1	84-121550-0005	3.0	1	15.0	-10.0	1024	0.013477130527914006	-11.429729017830555	1067163648
1	1272-141231-0022	3.0	1	15.0	-10.0	1024	0.01445572426978578	-5.354030470303941	1067220992
1	84-121550-0011	3.0	1	15.0	-10.0	1024	0.01382752054745389	-18.478524706910825	1067294720
1	5338-284437-0005	3.0	1	15.0	-10.0	1024	0.013938240888642102	-12.660981423929865	1067380736
1	777-126732-0039	3.0	1	15.0	-10.0	1024	0.014648395114474827	-11.900119514798819	1067249664
1	1462-170142-0028	3.0	1	15.0	-10.0	1024	0.014014066533839449	1.691843303865515	1067343872
1	84-121550-0029	3.0	1	15.0	-10.0	1024	0.01423286199569702	-19.439221037516575	1067433984
1	3752-4944-0027	3.0	1	15.0	-10.0	1024	0.01322632779677709	-2.338442508131808	1067614208
1	7976-110523-0009	3.0	1	15.0	-10.0	1024	0.013822331720468949	-15.052422064941558	1067642880
1	8297-275156-0004	3.0	1	15.0	-10.0	1024	0.014447588186997633	-3.785426943621408	1067569152
1	1988-24833-0002	3.0	1	15.0	-10.0	1024	0.014130776578729803	-6.40995571761839	1067548672
1	5694-64038-0020	3.0	1	15.0	-10.0	1024	0.014940957228342691	-14.652505366777422	1067749376
1	7850-286674-0005	3.0	1	15.0	-10.0	1024	0.014116063046811232	-12.943099235780412	1067716608
1	1462-170142-0010	3.0	1	15.0	-10.0	1024	0.014044172234005399	-5.595065292596649	1067843584
1	1988-147956-0014	3.0	1	15.0	-10.0	1024	0.014998579025268554	-7.411523930169509	1067741184
1	777-126732-0005	3.0	1	15.0	-10.0	1024	0.013618234325857723	-10.0429387405249	1067941888
1	3576-138058-0001	3.0	1	15.0	-10.0	1024	0.014022076831144445	-6.92140447704297	1067941888
1	8297-275156-0000	3.0	1	15.0	-10.0	1024	0.01427439706666129	-10.481920613972749	1067970560
1	1988-24833-0001	3.0	1	15.0	-10.0	1024	0.013642353396261893	-11.446366105285161	1068027904
1	5338-284437-0027	3.0	1	15.0	-10.0	1024	0.014677800829448397	-13.89346653856888	1068195840
1	3000-15664-0019	3.0	1	15.0	-10.0	1024	0.013341603407988676	-3.9950281475268428	1068273664
1	7850-286674-0008	3.0	1	15.0	-10.0	1024	0.014531845270201217	-16.498272564422237	1068523520
1	8297-275156-0007	3.0	1	15.0	-10.0	1024	0.015105472670661079	-7.516004055394287	1068421120
1	251-118436-0023	3.0	1	15.0	-10.0	1024	0.014652669429779053	-6.21863585073384	1068564480
1	1988-147956-0012	3.0	1	15.0	-10.0	1024	0.01404460933473375	-6.493101584851822	1068388352
1	2035-152373-0007	3.0	1	15.0	-10.0	1024	0.013607367029729879	-19.72112948388171	1068630016
1	2035-147960-0004	3.0	1	15.0	-10.0	1024	0.014150373863451408	-16.16790978289306	1068630016
1	5895-34622-0018	3.0	1	15.0	-10.0	1024	0.013994238315484462	-11.139855759459412	1068597248
1	1462-170142-0039	3.0	1	15.0	-10.0	1024	0.01351113899334057	-16.681853380413163	1068953600
1	777-126732-0001	3.0	1	15.0	-10.0	1024	0.014863173166910807	-11.906726010435428	1068904448
1	7976-110523-0001	3.0	1	15.0	-10.0	1024	0.01389565338959565	-3.9299037997647277	1069096960
1	5895-34629-0024	3.0	1	15.0	-10.0	1024	0.014357706216665414	-10.190792282707141	1069215744
1	2035-147961-0012	3.0	1	15.0	-10.0	1024	0.013953383006746806	-15.107948868379413	1069404160
1	1988-24833-0025	3.0	1	15.0	-10.0	1024	0.016478414120881454	-17.765906714877804	1069211648
1	1988-147956-0006	3.0	1	15.0	-10.0	1024	0.013631879582124598	1.6125032276702003	1069662208
1	7976-110523-0012	3.0	1	15.0	-10.0	1024	0.014493030971950954	-17.14371942261318	1069522944
1	6241-61943-0002	3.0	1	15.0	-10.0	1024	0.014976739883422852	-7.614948469512623	1069735936
1	1272-141231-0005	3.0	1	15.0	-10.0	1024	0.013401665530361971	-4.340028882820185	1069883392
1	5895-34615-0008	3.0	1	15.0	-10.0	1024	0.013991480072339376	0.9177964063437818	1069920256
1	1272-141231-0023	3.0	1	15.0	-10.0	1024	0.013422933243613207	0.04375372288109339	1070120960
1	1462-170142-0031	3.0	1	15.0	-10.0	1024	0.013478674386676989	-8.458024066598904	1070215168
1	5338-284437-0001	3.0	1	15.0	-10.0	1024	0.014067935943603515	-14.699459973512907	1070481408
1	251-136532-0014	3.0	1	15.0	-10.0	1024	0.014420224560631646	-11.880654201228854	1070411776
1	251-136532-0008	3.0	1	15.0	-10.0	1024	0.013134462381500045	-13.017140802618064	1070772224
1	6295-244435-0019	3.0	1	15.0	-10.0	1024	0.013651363433353485	-4.416654431730949	1070964736
1	7850-286674-0000	3.0	1	15.0	-10.0	1024	0.01435427154813494	-19.226358661593522	1071112192
1	1272-141231-0011	3.0	1	15.0	-10.0	1024	0.014863880057083933	-4.668178179288728	1070985216
1	8842-304647-0011	3.0	1	15.0	-10.0	1024	0.013896962216025904	-16.923737284942437	1071239168
1	84-121550-0014	3.0	1	15.0	-10.0	1024	0.013221371918916702	-5.779582005380684	1071669248
1	1993-147964-0003	3.0	1	15.0	-10.0	1024	0.01357663008901808	-4.29283666781701	1071607808
1	251-118436-0004	3.0	1	15.0	-10.0	1024	0.014047636435582088	-5.327350218799301	1071931392
1	3752-4944-0021	3.0	1	15.0	-10.0	1024	0.013396404407642505	0.5169524615004549	1072066560
1	3576-138058-0015	3.0	1	15.0	-10.0	1024	0.013559059964285957	-6.649683039619997	1072398336
1	1272-141231-0026	3.0	1	15.0	-10.0	1024	0.013685776637150692	-1.8187248478465494	1072386048
1	5895-34622-0011	3.0	1	15.0	-10.0	1024	0.01446312665939331	-2.7967142704579735	1072439296
1	6295-244435-0035	3.0	1	15.0	-10.0	1024	0.014352898597717285	-3.6282181215923908	1072443392
1	1988-24833-0010	3.0	1	15.0	-10.0	1024	0.014081507921218872	-12.874479488425736	1072472064
1	2035-147961-0024	3.0	1	15.0	-10.0	1024	0.012877532414027624	-14.562582025707806	1072701440
1	3752-4944-0019	3.0	1	15.0	-10.0	1024	0.014310862707055134	-2.9092539852858073	1072791552
1	1272-141231-0025	3.0	0	100.0	-10.0	1024	0.013396760843095988	1.0134422331872937	1073033216
1	6241-61946-0003	3.0	0	100.0	-10.0	1024	0.013422893755363695	-13.5376647495527	1073070080
1	7976-110523-0006	3.0	0	100.0	-10.0	1024	0.012628185070627103	-3.249817812868805	1073102848
1	1988-24833-0014	3.0	0	100.0	-10.0	1024	0.014116543531417846	0.7622570496862989	1073180672
1	3000-15664-0031	3.0	0	100.0	-10.0	1024	0.013040700535865346	-3.8786132659893626	1073508352
1	5895-34629-0009	3.0	0	100.0	-10.0	1024	0.013392477422147183	-12.524983530922775	1073577984
1	1462-170145-0015	3.0	0	100.0	-10.0	1024	0.013268305125989413	-3.3539077959976575	1073725440
1	3000-15664-0022	3.0	0	100.0	-10.0	1024	0.013308125383713666	-9.380130843905603	1073684480
1	2428-83699-0020	3.0	0	100.0	-10.0	1024	0.013468627805833692	-13.156826028805785	1073709056
1	3752-4944-0003	3.0	0	100.0	-10.0	1024	0.014060686935078014	-3.5444536719503104	1073885184
1	3000-15664-0046	3.0	0	100.0	-10.0	1024	0.013518841493697394	-5.847309932808951	1073856512
1	5895-34615-0002	3.0	0	100.0	-10.0	1024	0.013090840221321495	4.130342128907328	1074077696
1	1272-135031-0003	3.0	0	100.0	-10.0	1024	0.01341242790222168	-2.070740981682829	1074253824
1	6319-57405-0000	3.0	0	100.0	-10.0	1024	0.0135501037564194	-1.2547256702019516	1074446336
1	1272-135031-0020	3.0	0	100.0	-10.0	1024	0.01386134918421915	-9.252305994552557	1074704384
1	5895-34615-0019	3.0	0	100.0	-10.0	1024	0.01358941087016353	-2.1904989056333686	1074733056
1	174-168635-0017	3.0	0	100.0	-10.0	1024	0.013971120119094849	-8.604454391462435	1074810880
1	1462-170142-0023	3.0	0	100.0	-10.0	1024	0.014413080432198265	-4.536307945805987	1074720768
1	1988-147956-0020	3.0	0	100.0	-10.0	1024	0.013647124452411005	3.018759556980206	1074896896
1	174-168635-0001	3.0	0	100.0	-10.0	1024	0.013849996540644397	-8.212329373671118	1075130368
1	3576-138058-0007	3.0	0	100.0	-10.0	1024	0.014200810875211443	-8.083197419517345	1075220480
1	1462-170142-0006	3.0	0	100.0	-10.0	1024	0.013691361417475435	-1.5882242842627061	1075462144
1	5694-64038-0024	3.0	0	100.0	-10.0	1024	0.014407075535167348	-5.159733791135492	1075527680
1	3752-4944-0006	3.0	0	100.0	-10.0	1024	0.01402694670880427	-0.8047945053783894	1075486720
1	3576-138058-0029	3.0	0	100.0	-10.0	1024	0.013411227660843088	-2.4509682360888303	1075970048
1	1272-135031-0006	3.0	0	100.0	-10.0	1024	0.013754099607467651	-3.215851204498232	1076170752
1	3752-4944-0033	3.0	0	100.0	-10.0	1024	0.013509415868502943	-5.764339007124086	1076215808
1	6295-244435-0025	3.0	0	100.0	-10.0	1024	0.013280125374489643	-1.5624666001688237	1076219904
1	3536-23268-0006	3.0	0	100.0	-10.0	1024	0.013738290373101291	-11.502982241270452	1076244480
1	777-126732-0054	3.0	0	100.0	-10.0	1024	0.014322866996129354	-5.977330801726829	1076379648
1	2035-152373-0009	3.0	0	100.0	-10.0	1024	0.01320808400087251	-18.79680155352254	1087516672
1	84-121550-0013	3.0	0	100.0	-10.0	1024	0.012949877359396638	-10.091922143794516	1087926272
1	6295-244435-0009	3.0	0	100.0	-10.0	1024	0.013695161159221942	-5.725897504416739	1088032768
1	2428-83699-0015	3.0	0	100.0	-10.0	1024	0.014539425713675364	-14.092677012956873	1087975424
1	251-136532-0018	3.0	0	100.0	-10.0	1024	0.01338799794514974	-12.47709591340093	1087975424
1	2803-154320-0000	3.0	0	100.0	-10.0	1024	0.013139732678731282	-3.9944400682308387	1088212992
1	3536-23268-0001	3.0	0	100.0	-10.0	1024	0.013038713769261617	-10.502934236458387	1088790528
1	2428-83699-0000	3.0	0	100.0	-10.0	1024	0.013228413004141588	-14.41313261720075	1089105920
1	6319-57405-0011	3.0	0	100.0	-10.0	1024	0.013647667292890877	-3.4507484610212664	1089196032
1	1988-147956-0028	3.0	0	100.0	-10.0	1024	0.013144508652065111	-1.111002332851726	1089126400
1	1988-147956-0022	3.0	0	100.0	-10.0	1024	0.013264029713000282	-0.4432612159354524	1089470464
1	84-121550-0005	3.0	0	100.0	-10.0	1024	0.012968924793883832	-12.89986640499302	1089884160
1	1272-141231-0022	3.0	0	100.0	-10.0	1024	0.013402438345756239	-1.0082841042350963	1090174976
1	84-121550-0011	3.0	0	100.0	-10.0	1024	0.013357318177515147	-20.14408068938897	1090248704
1	5338-284437-0005	3.0	0	100.0	-10.0	1024	0.013687412913252667	-4.512572880055914	1090605056
1	777-126732-0039	3.0	0	100.0	-10.0	1024	0.014389170540703667	-4.775580906899282	1087946752
1	1462-170142-0028	3.0	0	100.0	-10.0	1024	0.01427927423030772	2.19481297263652	1088032768
1	84-121550-0029	3.0	0	100.0	-10.0	1024	0.013224032792178068	-17.804966022700317	1088016384
1	3752-4944-0027	3.0	0	100.0	-10.0	1024	0.013493328951717763	-0.9994456612977671	1088237568
1	7976-110523-0009	3.0	0	100.0	-10.0	1024	0.013710822699204931	-14.606105436911665	1088331776
1	8297-275156-0004	3.0	0	100.0	-10.0	1024	0.014393467169541579	-6.168821555054812	1088241664
1	1988-24833-0002	3.0	0	100.0	-10.0	1024	0.013805995384852091	-4.777053983317727	1088417792
1	5694-64038-0020	3.0	0	100.0	-10.0	1024	0.013736972683354429	-9.337188785156055	1088417792
1	7850-286674-0005	3.0	0	100.0	-10.0	1024	0.013587598958291298	-14.363110817549757	1088741376
1	1462-170142-0010	3.0	0	100.0	-10.0	1024	0.013976090484195285	-4.384350761334029	1088843776
1	1988-147956-0014	3.0	0	100.0	-10.0	1024	0.014917339597429548	-0.015092662105352754	1088839680
1	777-126732-0005	3.0	0	100.0	-10.0	1024	0.013466321188828042	-11.055801819168352	1088974848
1	3576-138058-0001	3.0	0	100.0	-10.0	1024	0.013435705173650437	-5.3307277342374	1089261568
1	8297-275156-0000	3.0	0	100.0	-10.0	1024	0.014119556971958705	-4.091751351973885	1089323008
1	1988-24833-0001	3.0	0	100.0	-10.0	1024	0.013538364441164078	-7.237408366488243	1089425408
1	5338-284437-0027	3.0	0	100.0	-10.0	1024	0.01398234518747481	-12.545664449034886	1089613824
1	3000-15664-0019	3.0	0	100.0	-10.0	1024	0.013270442900450333	-8.82602563942283	1058660352
1	7850-286674-0008	3.0	0	100.0	-10.0	1024	0.014428521311560343	-16.33599382969409	1058586624
1	8297-275156-0007	3.0	0	100.0	-10.0	1024	0.013064071729585722	-1.827924575428543	1058832384
1	251-118436-0023	3.0	0	100.0	-10.0	1024	0.014044214378703724	-5.307835791813387	1058795520
1	1988-147956-0012	3.0	0	100.0	-10.0	1024	0.013656119505564371	-3.286315524154992	1058861056
1	2035-152373-0007	3.0	0	100.0	-10.0	1024	0.013008527567821183	-17.510182126514707	1063211008
1	2035-147960-0004	3.0	0	100.0	-10.0	1024	0.013537919882572058	-15.060554447249894	1063333888
1	5895-34622-0018	3.0	0	100.0	-10.0	1024	0.013479318374242539	-2.814642411114775	1063292928
1	1462-170142-0039	3.0	0	100.0	-10.0	1024	0.013530460563865868	-6.107412015254998	1063358464
1	777-126732-0001	3.0	0	100.0	-10.0	1024	0.01446953084733751	-8.377809670318992	1063505920
1	7976-110523-0001	3.0	0	100.0	-10.0	1024	0.013679517282022012	-10.540760229394552	1063645184
1	5895-34629-0024	3.0	0	100.0	-10.0	1024	0.013722566457895132	0.02908994024548469	1063686144
1	2035-147961-0012	3.0	0	100.0	-10.0	1024	0.013764298151409815	-15.74062731998541	1063849984
1	1988-24833-0025	3.0	0	100.0	-10.0	1024	0.014166816421177076	-16.104527110290192	1063768064
1	1988-147956-0006	3.0	0	100.0	-10.0	1024	0.01392677531522863	1.9663847806306043	1064046592
1	7976-110523-0012	3.0	0	100.0	-10.0	1024	0.01342302397185681	-18.075558696920634	1064312832
1	6241-61943-0002	3.0	0	100.0	-10.0	1024	0.014465958573097406	-10.09727593578188	1064386560
1	1272-141231-0005	3.0	0	100.0	-10.0	1024	0.013851121231749818	-0.9367085923942835	1064488960
1	5895-34615-0008	3.0	0	100.0	-10.0	1024	0.014469802379608154	-3.4127644070585146	1064574976
1	1272-141231-0023	3.0	0	100.0	-10.0	1024	0.013646879616905661	0.6146271924162011	1064951808
1	1462-170142-0031	3.0	0	100.0	-10.0	1024	0.013885843126397384	-14.339397362048498	1064976384
1	5338-284437-0001	3.0	0	100.0	-10.0	1024	0.013507199959016182	-7.974205565426999	1065181184
1	251-136532-0014	3.0	0	100.0	-10.0	1024	0.014843450652228462	-10.839139541140337	1065402368
1	251-136532-0008	3.0	0	100.0	-10.0	1024	0.013535152073779137	-15.192341716968995	1065857024
1	6295-244435-0019	3.0	0	100.0	-10.0	1024	0.014042911075410388	-2.059931860584849	1065738240
1	7850-286674-0000	3.0	0	100.0	-10.0	1024	0.013511896133422852	-11.303281914271537	1065918464
1	1272-141231-0011	3.0	0	100.0	-10.0	1024	0.013764625863183904	-1.6145758629113516	1066233856
1	8842-304647-0011	3.0	0	100.0	-10.0	1024	0.013459337888842952	-11.896827880644041	1066602496
1	84-121550-0014	3.0	0	100.0	-10.0	1024	0.013492066413164139	-19.46265136447954	1066643456
1	1993-147964-0003	3.0	0	100.0	-10.0	1024	0.0137203480746295	-14.253579368591815	1066889216
1	251-118436-0004	3.0	0	100.0	-10.0	1024	0.014203956493964562	-7.443652755592092	1066807296
1	3752-4944-0021	3.0	0	100.0	-10.0	1024	0.014179275746931109	-0.9616010327906819	1067053056
1	3576-138058-0015	3.0	0	100.0	-10.0	1024	0.013252884149551392	-7.99836663721625	1067302912
1	1272-141231-0026	3.0	0	100.0	-10.0	1024	0.013440375144665059	-3.9124922173316117	1067241472
1	5895-34622-0011	3.0	0	100.0	-10.0	1024	0.013471066706465105	-4.035444989653965	1067720704
1	6295-244435-0035	3.0	0	100.0	-10.0	1024	0.014098162651062012	-11.843229678413234	1067806720
1	1988-24833-0010	3.0	0	100.0	-10.0	1024	0.014619126915931702	-13.88540676799125	1067917312
1	2035-147961-0024	3.0	0	100.0	-10.0	1024	0.014370886484781902	-14.433817561640252	1067819008
1	3752-4944-0019	3.0	0	100.0	-10.0	1024	0.014593492383542269	1.066072207296268	1067945984
1	1272-141231-0025	3.0	2	-5.0	-10.0	1024	0.014993169728447409	-17.900022807126955	1067896832
1	6241-61946-0003	3.0	2	-5.0	-10.0	1024	0.014702103858770327	-18.390669655314532	1067802624
1	7976-110523-0006	3.0	2	-5.0	-10.0	1024	0.013941368586580518	-17.65408646779673	1068060672
1	1988-24833-0014	3.0	2	-5.0	-10.0	1024	0.01477219717843192	-18.778594382661606	1068285952
1	3000-15664-0031	3.0	2	-5.0	-10.0	1024	0.0136145015932479	-13.988948667094244	1068490752
1	5895-34629-0009	3.0	2	-5.0	-10.0	1024	0.014241805443396935	-19.04901767167528	1068384256
1	1462-170145-0015	3.0	2	-5.0	-10.0	1024	0.014445539676781857	-20.07847556285579	1068494848
1	3000-15664-0022	3.0	2	-5.0	-10.0	1024	0.014125097881663929	-19.653977280206792	1068707840
1	2428-83699-0020	3.0	2	-5.0	-10.0	1024	0.01444068620371264	-16.29919556866331	1068707840
1	3752-4944-0003	3.0	2	-5.0	-10.0	1024	0.014472354542125355	-9.058020074745594	1068670976
1	3000-15664-0046	3.0	2	-5.0	-10.0	1024	0.014328872164090475	-14.929011355899267	1068830720
1	5895-34615-0002	3.0	2	-5.0	-10.0	1024	0.013583117061191134	-13.227527247042461	1068994560
1	1272-135031-0003	3.0	2	-5.0	-10.0	1024	0.013889605204264324	-11.221958601288197	1069232128
1	6319-57405-0000	3.0	2	-5.0	-10.0	1024	0.01411474123597145	-16.920433740984237	1069105152
1	1272-135031-0020	3.0	2	-5.0	-10.0	1024	0.01443339983622233	-13.714895133710973	1069277184
1	5895-34615-0019	3.0	2	-5.0	-10.0	1024	0.015088544951544868	-18.287358315329623	1069596672
1	174-168635-0017	3.0	2	-5.0	-10.0	1024	0.013708396090401543	-17.98504179667216	1069441024
1	1462-170142-0023	3.0	2	-5.0	-10.0	1024	0.01423599503257058	-17.881895512926175	1069719552
1	1988-147956-0020	3.0	2	-5.0	-10.0	1024	0.013708032973825115	0.5205172258591505	1069772800
1	174-168635-0001	3.0	2	-5.0	-10.0	1024	0.013672864600403668	-15.924231923305257	1069903872
1	3576-138058-0007	3.0	2	-5.0	-10.0	1024	0.013963226761136736	-11.319908497396643	1070002176
1	1462-170142-0006	3.0	2	-5.0	-10.0	1024	0.013671035766601563	-19.058361980112394	1069981696
1	5694-64038-0024	3.0	2	-5.0	-10.0	1024	0.014035380803621732	-16.175080648996932	1069989888
1	3752-4944-0006	3.0	2	-5.0	-10.0	1024	0.014919757843017578	-6.871199318817798	1070030848
1	3576-138058-0029	3.0	2	-5.0	-10.0	1024	0.012882052874955975	-10.564298087290265	1070313472
1	1272-135031-0006	3.0	2	-5.0	-10.0	1024	0.01412620327689431	-15.72361955581211	1070284800
1	3752-4944-0033	3.0	2	-5.0	-10.0	1024	0.012764034849224669	-9.610482083457237	1070264320
1	6295-244435-0025	3.0	2	-5.0	-10.0	1024	0.01421590561562396	-7.890796575812327	1070321664
1	3536-23268-0006	3.0	2	-5.0	-10.0	1024	0.013430012277809971	-25.833590763917037	1070489600
1	777-126732-0054	3.0	2	-5.0	-10.0	1024	0.013784622152646383	-12.759296831909472	1070616576
1	2035-152373-0009	3.0	2	-5.0	-10.0	1024	0.014596082270145416	-17.458396457669764	1070727168
1	84-121550-0013	3.0	2	-5.0	-10.0	1024	0.012836933135986328	-18.47121440729785	1070694400
1	6295-244435-0009	3.0	2	-5.0	-10.0	1024	0.0132504769457065	-4.6131791062053775	1070776320
1	2428-83699-0015	3.0	2	-5.0	-10.0	1024	0.014491428647722517	-17.12337698380838	1070948352
1	251-136532-0018	3.0	2	-5.0	-10.0	1024	0.013600514485285832	-16.390122175028456	1070874624
1	2803-154320-0000	3.0	2	-5.0	-10.0	1024	0.014186062463899939	-14.154527976213862	1070940160
1	3536-23268-0001	3.0	2	-5.0	-10.0	1024	0.0136798828367203	-7.8039336096277	1071013888
1	2428-83699-0000	3.0	2	-5.0	-10.0	1024	0.014205925392382072	-17.109479143196793	1071013888
1	6319-57405-0011	3.0	2	-5.0	-10.0	1024	0.014293414790455887	-14.301058034695233	1071108096
1	1988-147956-0028	3.0	2	-5.0	-10.0	1024	0.01406726058648557	-0.8948156559120515	1071177728
1	1988-147956-0022	3.0	2	-5.0	-10.0	1024	0.013956476660335766	-0.3049190043572903	1071427584
1	84-121550-0005	3.0	2	-5.0	-10.0	1024	0.013521035512288412	-21.542602169701865	1071431680
1	1272-141231-0022	3.0	2	-5.0	-10.0	1024	0.013636387056774564	-12.34788708251722	1071706112
1	84-121550-0011	3.0	2	-5.0	-10.0	1024	0.013540859346265918	-19.796178591609742	1071894528
1	5338-284437-0005	3.0	2	-5.0	-10.0	1024	0.013647841244209103	-21.216720276821203	1071988736
1	777-126732-0039	3.0	2	-5.0	-10.0	1024	0.01458068953620063	-17.19553481720405	1071841280
1	1462-170142-0028	3.0	2	-5.0	-10.0	1024	0.01446182169812791	-15.116081301789038	1071960064
1	84-121550-0029	3.0	2	-5.0	-10.0	1024	0.013492376515359589	-22.469076657842884	1072062464
1	3752-4944-0027	3.0	2	-5.0	-10.0	1024	0.014015318983692234	-5.763019388456703	1072279552
1	7976-110523-0009	3.0	2	-5.0	-10.0	1024	0.014332430703299386	-24.4150792682767	1072369664
1	8297-275156-0004	3.0	2	-5.0	-10.0	1024	0.014305600753197303	-14.078195230852451	1072599040
1	1988-24833-0002	3.0	2	-5.0	-10.0	1024	0.013608409298790826	-11.031755035604917	1072730112
1	5694-64038-0020	3.0	2	-5.0	-10.0	1024	0.013793637878016421	-18.892589953190516	1072766976
1	7850-286674-0005	3.0	2	-5.0	-10.0	1024	0.01350559084868628	-16.964476773813956	1073045504
1	1462-170142-0010	3.0	2	-5.0	-10.0	1024	0.014256161086413324	-15.690574996049156	1073098752
1	1988-147956-0014	3.0	2	-5.0	-10.0	1024	0.015221248354230608	-5.862859612742739	1073025024
1	777-126732-0005	3.0	2	-5.0	-10.0	1024	0.01334916723185572	-14.062620928956292	1073176576
1	3576-138058-0001	3.0	2	-5.0	-10.0	1024	0.01427370851690119	-9.510464875469543	1073401856
1	8297-275156-0000	3.0	2	-5.0	-10.0	1024	0.01454902858268924	-10.964951256079745	1073434624
1	1988-24833-0001	3.0	2	-5.0	-10.0	1024	0.013582441114610242	-11.743499955202363	1073610752
1	5338-284437-0027	3.0	2	-5.0	-10.0	1024	0.015844529674899195	-13.563631963886618	1073635328
1	3000-15664-0019	3.0	2	-5.0	-10.0	1024	0.013020647423607963	-9.583460963826685	1073762304
1	7850-286674-0008	3.0	2	-5.0	-10.0	1024	0.014871418476104736	-15.615396417309512	1073696768
1	8297-275156-0007	3.0	2	-5.0	-10.0	1024	0.014377165924419056	-13.771179944390223	1073999872
1	251-118436-0023	3.0	2	-5.0	-10.0	1024	0.015671928723653156	-20.244844677643602	1073872896
1	1988-147956-0012	3.0	2	-5.0	-10.0	1024	0.014365642628771193	0.8626336970767768	1074024448
1	2035-152373-0007	3.0	2	-5.0	-10.0	1024	0.01437107397585499	-16.13653569968846	1074135040
1	2035-147960-0004	3.0	2	-5.0	-10.0	1024	0.01416533523135715	-22.09979147121331	1074401280
1	5895-34622-0018	3.0	2	-5.0	-10.0	1024	0.014955058693885803	-10.65533342651882	1074552832
1	1462-170142-0039	3.0	2	-5.0	-10.0	1024	0.012990806553814863	-18.883948569859857	1074556928
1	777-126732-0001	3.0	2	-5.0	-10.0	1024	0.014698161019219292	-12.429539189512255	1074618368
1	7976-110523-0001	3.0	2	-5.0	-10.0	1024	0.0137244785154188	-19.502548601620088	1074638848
1	5895-34629-0024	3.0	2	-5.0	-10.0	1024	0.013864517211914062	-12.714556811623389	1074683904
1	2035-147961-0012	3.0	2	-5.0	-10.0	1024	0.01398007074991862	-18.367896481063553	1074814976
1	1988-24833-0025	3.0	2	-5.0	-10.0	1024	0.014606988430023194	-14.644894175631844	1074905088
1	1988-147956-0006	3.0	2	-5.0	-10.0	1024	0.013914045360353258	0.7880459816393447	1075060736
1	7976-110523-0012	3.0	2	-5.0	-10.0	1024	0.014113256896751514	-21.87413358181096	1075068928
1	6241-61943-0002	3.0	2	-5.0	-10.0	1024	0.01449543930763422	-16.760009267791165	1075367936
1	1272-141231-0005	3.0	2	-5.0	-10.0	1024	0.013904578650175636	-16.18068934862683	1075367936
1	5895-34615-0008	3.0	2	-5.0	-10.0	1024	0.014297112822532654	-15.28330971586686	1075458048
1	1272-141231-0023	3.0	2	-5.0	-10.0	1024	0.013499556218876559	-14.354035994898213	1075396608
1	1462-170142-0031	3.0	2	-5.0	-10.0	1024	0.014161261228414683	-17.308834535700292	1075646464
1	5338-284437-0001	3.0	2	-5.0	-10.0	1024	0.01452813744544983	-17.107499899584603	1075736576
1	251-136532-0014	3.0	2	-5.0	-10.0	1024	0.014781143930223253	-17.170669178037482	1075707904
1	251-136532-0008	3.0	2	-5.0	-10.0	1024	0.014011430740356445	-19.73370696474326	1075920896
1	6295-244435-0019	3.0	2	-5.0	-10.0	1024	0.013627631323678153	-4.277010786660973	1075789824
1	7850-286674-0000	3.0	2	-5.0	-10.0	1024	0.014268850025377776	-18.107264826356193	1075904512
1	1272-141231-0011	3.0	2	-5.0	-10.0	1024	0.01411026432400658	-12.355893491167276	1075978240
1	8842-304647-0011	3.0	2	-5.0	-10.0	1024	0.013204310621534075	-20.863356103395446	1076023296
1	84-121550-0014	3.0	2	-5.0	-10.0	1024	0.01474737458758884	-19.869162672300526	1076187136
1	1993-147964-0003	3.0	2	-5.0	-10.0	1024	0.013844496495014912	-25.141904367374632	1076305920
1	251-118436-0004	3.0	2	-5.0	-10.0	1024	0.014271039229172926	-18.574373325162917	1076224000
1	3752-4944-0021	3.0	2	-5.0	-10.0	1024	0.014326904596907369	-12.1642380814874	1076400128
1	3576-138058-0015	3.0	2	-5.0	-10.0	1024	0.013846579719992244	-5.596398512437566	1076412416
1	1272-141231-0026	3.0	2	-5.0	-10.0	1024	0.014417762106115168	-12.433578680381252	1076662272
1	5895-34622-0011	3.0	2	-5.0	-10.0	1024	0.013506282839858741	-18.73614604851925	1076838400
1	6295-244435-0035	3.0	2	-5.0	-10.0	1024	0.014597367017697066	-8.13206565158599	1076973568
1	1988-24833-0010	3.0	2	-5.0	-10.0	1024	0.014419745315204967	-18.147638492951575	1076989952
1	2035-147961-0024	3.0	2	-5.0	-10.0	1024	0.01412759694186124	-19.825465062418356	1077219328
[truncated: 905,201 more rows]
