# Supplementary material for: Characterization of Deep Learning-Based Speech-Enhancement Techniques in Online Audio Processing Applications
Source: Sensors (Basel). 2023 Apr 29;23(9):4394. doi: 10.3390/s23094394 (PMC10181690; doi:10.3390/s23094394)
Supplement: Supplementary file 1 [file sensors-23-04394-s001.zip › SEEVAL-curr_results-model_S3.csv]

model	wav_id	reverb_scale	babble_num	babble_snr	noise_snr	window_size	response_time	SIR	mem
2	1272-141231-0025	3.0	3	-5.0	-10.0	1024	0.014258666472001509	-13.027182732269262	628588544
2	6241-61946-0003	3.0	3	-5.0	-10.0	1024	0.014456824822859331	-16.981016653053253	666566656
2	7976-110523-0006	3.0	3	-5.0	-10.0	1024	0.015270590782165527	-15.534036384888527	666566656
2	1988-24833-0014	3.0	3	-5.0	-10.0	1024	0.015332502126693726	-15.607026870365587	666566656
2	3000-15664-0031	3.0	3	-5.0	-10.0	1024	0.014723455402213084	-10.96083382906577	666566656
2	5895-34629-0009	3.0	3	-5.0	-10.0	1024	0.015451312065124512	-17.45616075726321	666566656
2	1462-170145-0015	3.0	3	-5.0	-10.0	1024	0.014980306812361175	-8.774134710962215	666566656
2	3000-15664-0022	3.0	3	-5.0	-10.0	1024	0.01583337038755417	-3.053077571622778	666566656
2	2428-83699-0020	3.0	3	-5.0	-10.0	1024	0.01604782683508737	-13.41177085212168	666566656
2	3752-4944-0003	3.0	3	-5.0	-10.0	1024	0.01543768427588723	-15.22717220926058	666566656
2	3000-15664-0046	3.0	3	-5.0	-10.0	1024	0.014823812025564688	-5.361014768008512	666566656
2	5895-34615-0002	3.0	3	-5.0	-10.0	1024	0.014633801248338487	-19.985843730384047	666566656
2	1272-135031-0003	3.0	3	-5.0	-10.0	1024	0.01522921085357666	-11.997541938384796	666566656
2	6319-57405-0000	3.0	3	-5.0	-10.0	1024	0.016617160094411748	-14.047628326098565	666566656
2	1272-135031-0020	3.0	3	-5.0	-10.0	1024	0.015414796377483168	-15.560140643622884	666566656
2	5895-34615-0019	3.0	3	-5.0	-10.0	1024	0.015155963275743567	-20.262378070285045	666566656
2	174-168635-0017	3.0	3	-5.0	-10.0	1024	0.014716747734281752	-19.095672314912374	666566656
2	1462-170142-0023	3.0	3	-5.0	-10.0	1024	0.016547679901123047	-18.314896886636177	666566656
2	1988-147956-0020	3.0	3	-5.0	-10.0	1024	0.015160529509834621	-12.91903230684345	666566656
2	174-168635-0001	3.0	3	-5.0	-10.0	1024	0.015310446421305338	-14.145438790285546	666566656
2	3576-138058-0007	3.0	3	-5.0	-10.0	1024	0.014932623449361549	-10.68040436978123	666566656
2	1462-170142-0006	3.0	3	-5.0	-10.0	1024	0.014408354906691718	-16.655645564514	666566656
2	5694-64038-0024	3.0	3	-5.0	-10.0	1024	0.014314265684647994	-6.764515968695765	666566656
2	3752-4944-0006	3.0	3	-5.0	-10.0	1024	0.015029281377792358	-10.836345868523644	666566656
2	3576-138058-0029	3.0	3	-5.0	-10.0	1024	0.014932341575622558	-7.9782832957885415	666566656
2	1272-135031-0006	3.0	3	-5.0	-10.0	1024	0.015286868810653687	-9.924605250632702	666566656
2	3752-4944-0033	3.0	3	-5.0	-10.0	1024	0.015151251446117054	-9.01621060586175	666566656
2	6295-244435-0025	3.0	3	-5.0	-10.0	1024	0.01527951225157707	-13.854851953577825	666566656
2	3536-23268-0006	3.0	3	-5.0	-10.0	1024	0.015034707692953257	-19.630909573097092	666566656
2	777-126732-0054	3.0	3	-5.0	-10.0	1024	0.015347144542596279	-12.868344605984564	666566656
2	2035-152373-0009	3.0	3	-5.0	-10.0	1024	0.014172931260700468	-9.822678964740742	684081152
2	84-121550-0013	3.0	3	-5.0	-10.0	1024	0.015352016145532782	-10.205573201355753	684081152
2	6295-244435-0009	3.0	3	-5.0	-10.0	1024	0.015287215592431241	-7.39964053648926	684081152
2	2428-83699-0015	3.0	3	-5.0	-10.0	1024	0.015676539284842354	-6.222403048482395	684081152
2	251-136532-0018	3.0	3	-5.0	-10.0	1024	0.014700195063715395	-20.2596005131615	684081152
2	2803-154320-0000	3.0	3	-5.0	-10.0	1024	0.014945640120395395	-10.701912379161902	684081152
2	3536-23268-0001	3.0	3	-5.0	-10.0	1024	0.01633983273659983	-18.04265179121448	684081152
2	2428-83699-0000	3.0	3	-5.0	-10.0	1024	0.015605352141640404	-9.913381400987468	684081152
2	6319-57405-0011	3.0	3	-5.0	-10.0	1024	0.014629606615033066	-12.114599300230031	684081152
2	1988-147956-0028	3.0	3	-5.0	-10.0	1024	0.015345215797424316	-14.586077764330831	684081152
2	1988-147956-0022	3.0	3	-5.0	-10.0	1024	0.014631209166153618	-11.958059105842109	684081152
2	84-121550-0005	3.0	3	-5.0	-10.0	1024	0.01515113679986251	-17.986446419670603	684081152
2	1272-141231-0022	3.0	3	-5.0	-10.0	1024	0.015370027224222819	-10.020684477789265	684081152
2	84-121550-0011	3.0	3	-5.0	-10.0	1024	0.015212740216936384	-11.80868549077358	684081152
2	5338-284437-0005	3.0	3	-5.0	-10.0	1024	0.015077143180661084	-14.01177849072289	684081152
2	777-126732-0039	3.0	3	-5.0	-10.0	1024	0.01578683853149414	-7.355340360328617	684081152
2	1462-170142-0028	3.0	3	-5.0	-10.0	1024	0.014900184812999907	-11.903331073502885	684081152
2	84-121550-0029	3.0	3	-5.0	-10.0	1024	0.014919092406087847	-12.584009455543281	656523264
2	3752-4944-0027	3.0	3	-5.0	-10.0	1024	0.014816107068743025	-10.138342604588033	657063936
2	7976-110523-0009	3.0	3	-5.0	-10.0	1024	0.014571624643662396	-9.333547604285442	657063936
2	8297-275156-0004	3.0	3	-5.0	-10.0	1024	0.01486616243015636	-5.923254541077098	657063936
2	1988-24833-0002	3.0	3	-5.0	-10.0	1024	0.014588478538725112	-16.67004435528845	659226624
2	5694-64038-0020	3.0	3	-5.0	-10.0	1024	0.01519291877746582	-18.390177464583598	659226624
2	7850-286674-0005	3.0	3	-5.0	-10.0	1024	0.014476872259570707	-16.546975649005276	659226624
2	1462-170142-0010	3.0	3	-5.0	-10.0	1024	0.015429489752825569	-8.143018371993248	659226624
2	1988-147956-0014	3.0	3	-5.0	-10.0	1024	0.016170454025268555	-14.433407538821047	659226624
2	777-126732-0005	3.0	3	-5.0	-10.0	1024	0.01444699035750495	-14.942887152908995	659226624
2	3576-138058-0001	3.0	3	-5.0	-10.0	1024	0.015117845227641443	-8.765435782294771	659226624
2	8297-275156-0000	3.0	3	-5.0	-10.0	1024	0.015551994586813039	-5.5409459242164685	659226624
2	1988-24833-0001	3.0	3	-5.0	-10.0	1024	0.015889289015430515	-16.167724495201078	659226624
2	5338-284437-0027	3.0	3	-5.0	-10.0	1024	0.014911032737569605	-10.041922585948813	659226624
2	3000-15664-0019	3.0	3	-5.0	-10.0	1024	0.015016833017038744	-6.040653897159146	659226624
2	7850-286674-0008	3.0	3	-5.0	-10.0	1024	0.015167696531428847	-11.071682111857434	659226624
2	8297-275156-0007	3.0	3	-5.0	-10.0	1024	0.014727313071489334	-5.5398567261495	659226624
2	251-118436-0023	3.0	3	-5.0	-10.0	1024	0.014993715286254882	-17.88082629658342	659226624
2	1988-147956-0012	3.0	3	-5.0	-10.0	1024	0.015207719802856446	-10.511918287615025	659226624
2	2035-152373-0007	3.0	3	-5.0	-10.0	1024	0.015515877028643075	-14.185280922328733	659226624
2	2035-147960-0004	3.0	3	-5.0	-10.0	1024	0.015114499301445193	-17.35156129702591	659226624
2	5895-34622-0018	3.0	3	-5.0	-10.0	1024	0.014470154778999194	-18.891342895617758	659226624
2	1462-170142-0039	3.0	3	-5.0	-10.0	1024	0.014795586466789246	-12.004449820278118	659226624
2	777-126732-0001	3.0	3	-5.0	-10.0	1024	0.015448228518168131	-13.952769489986254	659226624
2	7976-110523-0001	3.0	3	-5.0	-10.0	1024	0.014992253200427906	-22.367098494255323	659226624
2	5895-34629-0024	3.0	3	-5.0	-10.0	1024	0.015482039287172514	-13.312055900537807	659226624
2	2035-147961-0012	3.0	3	-5.0	-10.0	1024	0.014846369624137878	-12.979993537626711	659226624
2	1988-24833-0025	3.0	3	-5.0	-10.0	1024	0.01530971216118854	-18.016332055998294	659226624
2	1988-147956-0006	3.0	3	-5.0	-10.0	1024	0.01448804904253055	-17.514500592002086	659226624
2	7976-110523-0012	3.0	3	-5.0	-10.0	1024	0.014181950709202907	-11.029773324195645	683687936
2	6241-61943-0002	3.0	3	-5.0	-10.0	1024	0.014889062837112782	-17.343595750552765	683687936
2	1272-141231-0005	3.0	3	-5.0	-10.0	1024	0.014665142964508575	-7.360626538602537	683687936
2	5895-34615-0008	3.0	3	-5.0	-10.0	1024	0.015340866361345564	-16.286132546878175	683687936
2	1272-141231-0023	3.0	3	-5.0	-10.0	1024	0.015281236532962683	-12.027983672310864	683687936
2	1462-170142-0031	3.0	3	-5.0	-10.0	1024	0.015578485304309476	-9.25223243613055	683687936
2	5338-284437-0001	3.0	3	-5.0	-10.0	1024	0.014594891492058249	-10.216021805473485	683687936
2	251-136532-0014	3.0	3	-5.0	-10.0	1024	0.01565462350845337	-8.195064440382618	683687936
2	251-136532-0008	3.0	3	-5.0	-10.0	1024	0.015096489588419597	-12.893544905435563	683687936
2	6295-244435-0019	3.0	3	-5.0	-10.0	1024	0.017015224549828505	-10.860626594626018	683687936
2	7850-286674-0000	3.0	3	-5.0	-10.0	1024	0.014850142154287784	-13.350679076699393	683687936
2	1272-141231-0011	3.0	3	-5.0	-10.0	1024	0.014881264488652067	-10.755015992975308	683687936
2	8842-304647-0011	3.0	3	-5.0	-10.0	1024	0.015139115058769614	-19.916835067395418	683687936
2	84-121550-0014	3.0	3	-5.0	-10.0	1024	0.015105090490201624	-12.607654508075473	683687936
2	1993-147964-0003	3.0	3	-5.0	-10.0	1024	0.015236905642918177	-9.093386615023643	683687936
2	251-118436-0004	3.0	3	-5.0	-10.0	1024	0.015409715247876717	-15.442631326586337	683687936
2	3752-4944-0021	3.0	3	-5.0	-10.0	1024	0.014895546670053519	-13.369552939213598	683687936
2	3576-138058-0015	3.0	3	-5.0	-10.0	1024	0.015195143850226151	-15.714411101861073	683687936
2	1272-141231-0026	3.0	3	-5.0	-10.0	1024	0.014370890764089731	-5.93005202192548	683687936
2	5895-34622-0011	3.0	3	-5.0	-10.0	1024	0.014898422992590702	-18.290359709182248	683687936
2	6295-244435-0035	3.0	3	-5.0	-10.0	1024	0.015208990950333444	-15.30744406718066	683687936
2	1988-24833-0010	3.0	3	-5.0	-10.0	1024	0.015472809473673502	-20.890073177934223	683687936
2	2035-147961-0024	3.0	3	-5.0	-10.0	1024	0.015102003895959188	-18.474270629405947	683687936
2	3752-4944-0019	3.0	3	-5.0	-10.0	1024	0.015714545403757402	-9.312600556835378	683687936
2	1272-141231-0025	3.0	3	30.0	-10.0	1024	0.014231681823730469	2.2430571192070072	683687936
2	6241-61946-0003	3.0	3	30.0	-10.0	1024	0.014605381449715037	0.06275252247862598	683687936
2	7976-110523-0006	3.0	3	30.0	-10.0	1024	0.014814293175412897	4.279878381168348	683687936
2	1988-24833-0014	3.0	3	30.0	-10.0	1024	0.015417039394378662	-2.178735324299846	683687936
2	3000-15664-0031	3.0	3	30.0	-10.0	1024	0.014396383792539186	4.780281339092259	683687936
2	5895-34629-0009	3.0	3	30.0	-10.0	1024	0.01524981525209215	-10.547301135844265	683687936
2	1462-170145-0015	3.0	3	30.0	-10.0	1024	0.014765849866365132	2.5565352463006175	683687936
2	3000-15664-0022	3.0	3	30.0	-10.0	1024	0.014811704743583247	2.6030845504203297	683687936
2	2428-83699-0020	3.0	3	30.0	-10.0	1024	0.015486301914338143	-1.0762165940158341	683687936
2	3752-4944-0003	3.0	3	30.0	-10.0	1024	0.015212798118591308	-5.635626225081829	683687936
2	3000-15664-0046	3.0	3	30.0	-10.0	1024	0.015132177707760833	6.641226863272566	683687936
2	5895-34615-0002	3.0	3	30.0	-10.0	1024	0.014772776899666622	-6.9396651158834946	683687936
2	1272-135031-0003	3.0	3	30.0	-10.0	1024	0.016683900356292726	-2.2495931065195363	683687936
2	6319-57405-0000	3.0	3	30.0	-10.0	1024	0.014661476016044617	-5.485126200076158	683687936
2	1272-135031-0020	3.0	3	30.0	-10.0	1024	0.01574653670901344	3.960707242977597	683687936
2	5895-34615-0019	3.0	3	30.0	-10.0	1024	0.0165233314037323	-15.014275154294662	683687936
2	174-168635-0017	3.0	3	30.0	-10.0	1024	0.014587475193871392	-4.0796020957902135	683687936
2	1462-170142-0023	3.0	3	30.0	-10.0	1024	0.015572112798690797	1.4922622437434072	683687936
2	1988-147956-0020	3.0	3	30.0	-10.0	1024	0.014450405506377524	-6.717287323386652	683687936
2	174-168635-0001	3.0	3	30.0	-10.0	1024	0.01535118769292962	-0.8967471605483656	683687936
2	3576-138058-0007	3.0	3	30.0	-10.0	1024	0.01468368513243539	-2.1369523016571077	683687936
2	1462-170142-0006	3.0	3	30.0	-10.0	1024	0.014803064112760583	0.038018179117609435	683687936
2	5694-64038-0024	3.0	3	30.0	-10.0	1024	0.01468610256276232	5.146681327035221	683687936
2	3752-4944-0006	3.0	3	30.0	-10.0	1024	0.015263896239431281	6.762528073831189	683687936
2	3576-138058-0029	3.0	3	30.0	-10.0	1024	0.015397490395439997	5.413332359846974	683687936
2	1272-135031-0006	3.0	3	30.0	-10.0	1024	0.014823336154222488	-1.0257396952989286	683687936
2	3752-4944-0033	3.0	3	30.0	-10.0	1024	0.015789139655328566	1.3852744139391748	650240000
2	6295-244435-0025	3.0	3	30.0	-10.0	1024	0.015457728329826803	4.373949578867354	650240000
2	3536-23268-0006	3.0	3	30.0	-10.0	1024	0.015625858306884767	-7.133344622125842	650240000
2	777-126732-0054	3.0	3	30.0	-10.0	1024	0.015092154343922934	6.045606814153911	650240000
2	2035-152373-0009	3.0	3	30.0	-10.0	1024	0.014577792911994748	-7.095520019903882	660508672
2	84-121550-0013	3.0	3	30.0	-10.0	1024	0.015337972640991212	-1.617564766237374	662401024
2	6295-244435-0009	3.0	3	30.0	-10.0	1024	0.015443315377106538	-1.0681122720068363	662401024
2	2428-83699-0015	3.0	3	30.0	-10.0	1024	0.015586689540318081	1.262417833411423	662401024
2	251-136532-0018	3.0	3	30.0	-10.0	1024	0.015930026076560796	2.088764277714023	662401024
2	2803-154320-0000	3.0	3	30.0	-10.0	1024	0.015107506329251319	6.574885285456747	662401024
2	3536-23268-0001	3.0	3	30.0	-10.0	1024	0.014732018113136292	-8.159241994348125	662401024
2	2428-83699-0000	3.0	3	30.0	-10.0	1024	0.016507456942302424	3.9629086212009716	662401024
2	6319-57405-0011	3.0	3	30.0	-10.0	1024	0.01612365499455878	-1.3434580487479026	662401024
2	1988-147956-0028	3.0	3	30.0	-10.0	1024	0.015058295671329942	5.990716078101251	662401024
2	1988-147956-0022	3.0	3	30.0	-10.0	1024	0.015424966812133789	0.6459632903017071	662401024
2	84-121550-0005	3.0	3	30.0	-10.0	1024	0.015197340647379558	-1.7416677261048565	662401024
2	1272-141231-0022	3.0	3	30.0	-10.0	1024	0.014936685562133789	0.5256933849256712	662401024
2	84-121550-0011	3.0	3	30.0	-10.0	1024	0.015400685762104235	4.693706342028035	662401024
2	5338-284437-0005	3.0	3	30.0	-10.0	1024	0.015395853254530165	5.762964540667452	662401024
2	777-126732-0039	3.0	3	30.0	-10.0	1024	0.014990054236518013	-0.04136042106003553	662401024
2	1462-170142-0028	3.0	3	30.0	-10.0	1024	0.015285213788350424	4.275524544104385	662401024
2	84-121550-0029	3.0	3	30.0	-10.0	1024	0.015522664593112084	2.6445939680244694	662401024
2	3752-4944-0027	3.0	3	30.0	-10.0	1024	0.015323019027709961	2.2429997177041665	662401024
2	7976-110523-0009	3.0	3	30.0	-10.0	1024	0.015301216216314407	4.8798532717490275	662401024
2	8297-275156-0004	3.0	3	30.0	-10.0	1024	0.014832382018749531	6.20502971216634	662401024
2	1988-24833-0002	3.0	3	30.0	-10.0	1024	0.014790143966674805	-2.413406085285827	662401024
2	5694-64038-0020	3.0	3	30.0	-10.0	1024	0.015403403176201714	-0.09888596903930624	662401024
2	7850-286674-0005	3.0	3	30.0	-10.0	1024	0.015208138359917535	3.781075596589246	662401024
2	1462-170142-0010	3.0	3	30.0	-10.0	1024	0.015422827856881278	0.02876686179460223	662401024
2	1988-147956-0014	3.0	3	30.0	-10.0	1024	0.0153214659009661	-6.561816233388349	662401024
2	777-126732-0005	3.0	3	30.0	-10.0	1024	0.015058933420384184	-1.7693695280428525	662401024
2	3576-138058-0001	3.0	3	30.0	-10.0	1024	0.01502106406471946	3.988617441513256	662401024
2	8297-275156-0000	3.0	3	30.0	-10.0	1024	0.01630071152088254	4.279645156679362	662401024
2	1988-24833-0001	3.0	3	30.0	-10.0	1024	0.015613759436258456	-12.788438214105875	662401024
2	5338-284437-0027	3.0	3	30.0	-10.0	1024	0.019196043411890667	4.839358229799707	662401024
2	3000-15664-0019	3.0	3	30.0	-10.0	1024	0.015292198099988573	1.916102342596885	662401024
2	7850-286674-0008	3.0	3	30.0	-10.0	1024	0.017144498370942615	2.459520994864	662401024
2	8297-275156-0007	3.0	3	30.0	-10.0	1024	0.014762564709312037	2.6436303081300143	662401024
2	251-118436-0023	3.0	3	30.0	-10.0	1024	0.015685045357906456	6.17991862380526	662401024
2	1988-147956-0012	3.0	3	30.0	-10.0	1024	0.01525801420211792	-6.091317343067408	662401024
2	2035-152373-0007	3.0	3	30.0	-10.0	1024	0.017879779522235576	-5.193637407705557	662401024
2	2035-147960-0004	3.0	3	30.0	-10.0	1024	0.01647492249806722	-0.14553858276594883	662401024
2	5895-34622-0018	3.0	3	30.0	-10.0	1024	0.014438754472977076	-16.264517894811377	662401024
2	1462-170142-0039	3.0	3	30.0	-10.0	1024	0.017537896226092083	0.5835217263346494	662401024
2	777-126732-0001	3.0	3	30.0	-10.0	1024	0.015313592222001817	6.321910873311677	662401024
2	7976-110523-0001	3.0	3	30.0	-10.0	1024	0.018646075175358698	-0.6581712678810501	662401024
2	5895-34629-0024	3.0	3	30.0	-10.0	1024	0.01457250529322131	-3.403231951579557	662401024
2	2035-147961-0012	3.0	3	30.0	-10.0	1024	0.014687087800767686	5.000362247017616	662401024
2	1988-24833-0025	3.0	3	30.0	-10.0	1024	0.015077746432760487	-5.982304921174066	662401024
2	1988-147956-0006	3.0	3	30.0	-10.0	1024	0.016039731890656227	-11.295413626420007	662401024
2	7976-110523-0012	3.0	3	30.0	-10.0	1024	0.015267441912395199	6.746243997604724	662401024
2	6241-61943-0002	3.0	3	30.0	-10.0	1024	0.015099364657734716	-6.206257359894033	662401024
2	1272-141231-0005	3.0	3	30.0	-10.0	1024	0.01466812806970933	-1.612557266556602	662401024
2	5895-34615-0008	3.0	3	30.0	-10.0	1024	0.015046730637550354	-5.43450436013315	662401024
2	1272-141231-0023	3.0	3	30.0	-10.0	1024	0.015422982138556402	-1.025149233914764	662401024
2	1462-170142-0031	3.0	3	30.0	-10.0	1024	0.014572648625624808	7.53296279890608	662401024
2	5338-284437-0001	3.0	3	30.0	-10.0	1024	0.014519678918938888	2.0172939568082664	662401024
2	251-136532-0014	3.0	3	30.0	-10.0	1024	0.015154076947106255	6.038614985440612	662401024
2	251-136532-0008	3.0	3	30.0	-10.0	1024	0.015027279853820802	-6.964810719788995	662401024
2	6295-244435-0019	3.0	3	30.0	-10.0	1024	0.014842101505824499	1.5976460314753123	662401024
2	7850-286674-0000	3.0	3	30.0	-10.0	1024	0.015715906836769798	-0.6404483617927835	662401024
2	1272-141231-0011	3.0	3	30.0	-10.0	1024	0.014797161607181324	1.4314230246448936	662401024
2	8842-304647-0011	3.0	3	30.0	-10.0	1024	0.015048037634955512	-6.261213063280115	662401024
2	84-121550-0014	3.0	3	30.0	-10.0	1024	0.01637131373087565	-0.9171019793863591	662401024
2	1993-147964-0003	3.0	3	30.0	-10.0	1024	0.015866074297163222	6.021266094651747	662401024
2	251-118436-0004	3.0	3	30.0	-10.0	1024	0.015007188686957726	3.410391369568581	662401024
2	3752-4944-0021	3.0	3	30.0	-10.0	1024	0.015125210086504618	4.044466808624003	662401024
2	3576-138058-0015	3.0	3	30.0	-10.0	1024	0.014827255407969158	-0.06827677988695895	662401024
2	1272-141231-0026	3.0	3	30.0	-10.0	1024	0.014797679015568324	2.639024604760354	662401024
2	5895-34622-0011	3.0	3	30.0	-10.0	1024	0.015143237615886488	-2.0566743180459044	662401024
2	6295-244435-0035	3.0	3	30.0	-10.0	1024	0.014977631568908691	1.7136793756314161	662401024
2	1988-24833-0010	3.0	3	30.0	-10.0	1024	0.015104129910469055	-11.776385420797322	662401024
2	2035-147961-0024	3.0	3	30.0	-10.0	1024	0.01470808188120524	0.19777040759918638	662401024
2	3752-4944-0019	3.0	3	30.0	-10.0	1024	0.015613892982745993	3.5692750994868416	662401024
2	1272-141231-0025	3.0	3	10.0	-10.0	1024	0.015506596400819975	-0.8531976267333221	662401024
2	6241-61946-0003	3.0	3	10.0	-10.0	1024	0.015267349424816314	-5.685675384414399	662401024
2	7976-110523-0006	3.0	3	10.0	-10.0	1024	0.0159048723137897	-0.11653833789231764	662401024
2	1988-24833-0014	3.0	3	10.0	-10.0	1024	0.019149333238601685	1.0372241651592138	662401024
2	3000-15664-0031	3.0	3	10.0	-10.0	1024	0.014595197376451994	-0.21434501689654692	664023040
2	5895-34629-0009	3.0	3	10.0	-10.0	1024	0.01471820744601163	-5.495887973921656	664023040
2	1462-170145-0015	3.0	3	10.0	-10.0	1024	0.014839008450508118	-8.221711538760786	664023040
2	3000-15664-0022	3.0	3	10.0	-10.0	1024	0.015021713880392222	-3.3220460663534883	664023040
2	2428-83699-0020	3.0	3	10.0	-10.0	1024	0.014513857952960126	2.597553332054975	664023040
2	3752-4944-0003	3.0	3	10.0	-10.0	1024	0.015167859467593107	-2.5250122139991857	664023040
2	3000-15664-0046	3.0	3	10.0	-10.0	1024	0.015257264438428376	1.0563817458023037	664023040
2	5895-34615-0002	3.0	3	10.0	-10.0	1024	0.014584241288431575	-6.994705427893164	664023040
2	1272-135031-0003	3.0	3	10.0	-10.0	1024	0.015783358264613797	3.550132081889114	664023040
2	6319-57405-0000	3.0	3	10.0	-10.0	1024	0.015055418014526367	-3.6965859725661625	664023040
2	1272-135031-0020	3.0	3	10.0	-10.0	1024	0.01549698728503603	2.914500418200778	664023040
2	5895-34615-0019	3.0	3	10.0	-10.0	1024	0.01775245512685468	-12.673734335155121	664023040
2	174-168635-0017	3.0	3	10.0	-10.0	1024	0.015168634327975187	1.0064326115954665	664023040
2	1462-170142-0023	3.0	3	10.0	-10.0	1024	0.015306098120553153	-10.11131926292347	664023040
2	1988-147956-0020	3.0	3	10.0	-10.0	1024	0.014624173300606863	-6.63449338890576	664023040
2	174-168635-0001	3.0	3	10.0	-10.0	1024	0.014571327052704275	-3.103768106324181	664023040
2	3576-138058-0007	3.0	3	10.0	-10.0	1024	0.014978127601819161	-1.652945526437344	664023040
2	1462-170142-0006	3.0	3	10.0	-10.0	1024	0.015649400908371497	0.09085405108230207	664023040
2	5694-64038-0024	3.0	3	10.0	-10.0	1024	0.01609452421014959	-1.5415481120763832	664023040
2	3752-4944-0006	3.0	3	10.0	-10.0	1024	0.015177425585295024	2.8455665435293986	664023040
2	3576-138058-0029	3.0	3	10.0	-10.0	1024	0.016182954494769756	1.8534315524332174	664023040
2	1272-135031-0006	3.0	3	10.0	-10.0	1024	0.0160994367165999	1.4031093910583745	664023040
2	3752-4944-0033	3.0	3	10.0	-10.0	1024	0.014730574479743616	4.2401491616593	664023040
2	6295-244435-0025	3.0	3	10.0	-10.0	1024	0.014474321966585905	-1.9372991451174957	664023040
2	3536-23268-0006	3.0	3	10.0	-10.0	1024	0.015548229217529297	-2.0469212813040794	664023040
2	777-126732-0054	3.0	3	10.0	-10.0	1024	0.015440444151560465	-1.6835355457736336	664023040
2	2035-152373-0009	3.0	3	10.0	-10.0	1024	0.015263736248016357	0.6378573779538167	664023040
2	84-121550-0013	3.0	3	10.0	-10.0	1024	0.015416593262643524	2.944471859780184	664023040
2	6295-244435-0009	3.0	3	10.0	-10.0	1024	0.014608640670776368	0.5910655528427188	664023040
2	2428-83699-0015	3.0	3	10.0	-10.0	1024	0.015170206342424665	2.963916290610933	664023040
2	251-136532-0018	3.0	3	10.0	-10.0	1024	0.016513280379466522	-0.4934386619432735	664023040
2	2803-154320-0000	3.0	3	10.0	-10.0	1024	0.015179997996280068	-1.4213278986186662	664023040
2	3536-23268-0001	3.0	3	10.0	-10.0	1024	0.014977699372826553	-7.595529572984953	664023040
2	2428-83699-0000	3.0	3	10.0	-10.0	1024	0.014603033210292007	0.13677262442232888	664023040
2	6319-57405-0011	3.0	3	10.0	-10.0	1024	0.016214187939961752	-14.594581035561735	664023040
2	1988-147956-0028	3.0	3	10.0	-10.0	1024	0.015732793246998507	-7.62675467554107	664023040
2	1988-147956-0022	3.0	3	10.0	-10.0	1024	0.015405032369825575	-2.1457187074035557	664023040
2	84-121550-0005	3.0	3	10.0	-10.0	1024	0.01457053366161528	-1.1171587931583242	664023040
2	1272-141231-0022	3.0	3	10.0	-10.0	1024	0.016987969798426473	-2.345339055595411	664023040
2	84-121550-0011	3.0	3	10.0	-10.0	1024	0.017164368783274004	0.9198141081893964	664023040
2	5338-284437-0005	3.0	3	10.0	-10.0	1024	0.015022525420555701	5.149976118198904	664023040
2	777-126732-0039	3.0	3	10.0	-10.0	1024	0.015118095609876845	0.023223187667879914	664023040
2	1462-170142-0028	3.0	3	10.0	-10.0	1024	0.015098963465009416	3.7229170798789863	664023040
2	84-121550-0029	3.0	3	10.0	-10.0	1024	0.01451957587039832	-0.5934096973396965	682065920
2	3752-4944-0027	3.0	3	10.0	-10.0	1024	0.014461541175842285	4.5636050927987455	682065920
2	7976-110523-0009	3.0	3	10.0	-10.0	1024	0.015055433232733544	1.4985343192853984	682065920
2	8297-275156-0004	3.0	3	10.0	-10.0	1024	0.015575296000430458	4.828183131038287	682065920
2	1988-24833-0002	3.0	3	10.0	-10.0	1024	0.014822528047381708	1.585020373597469	682065920
2	5694-64038-0020	3.0	3	10.0	-10.0	1024	0.014580629373851576	-1.1164582906464922	682065920
2	7850-286674-0005	3.0	3	10.0	-10.0	1024	0.014634116751248719	2.002641274610429	682065920
2	1462-170142-0010	3.0	3	10.0	-10.0	1024	0.016054917126893997	-2.107884087937909	682065920
2	1988-147956-0014	3.0	3	10.0	-10.0	1024	0.016122749873570034	-7.060832988187692	682065920
2	777-126732-0005	3.0	3	10.0	-10.0	1024	0.015458223667550595	0.10080217289401994	682065920
2	3576-138058-0001	3.0	3	10.0	-10.0	1024	0.01496275733498966	-1.3935009236216729	682065920
2	8297-275156-0000	3.0	3	10.0	-10.0	1024	0.014652656657355172	-2.2513166401245117	682065920
2	1988-24833-0001	3.0	3	10.0	-10.0	1024	0.015384150875939263	-10.793957318870216	682065920
2	5338-284437-0027	3.0	3	10.0	-10.0	1024	0.01573302632286435	1.3680129588790404	682065920
2	3000-15664-0019	3.0	3	10.0	-10.0	1024	0.015041547351413304	3.0141698618267503	682065920
2	7850-286674-0008	3.0	3	10.0	-10.0	1024	0.015387291132017623	-2.7200081990174816	682065920
2	8297-275156-0007	3.0	3	10.0	-10.0	1024	0.014975362894486408	0.6955473067402383	682065920
2	251-118436-0023	3.0	3	10.0	-10.0	1024	0.015063394199718128	-0.11215635095902923	682065920
2	1988-147956-0012	3.0	3	10.0	-10.0	1024	0.014781869690993736	-0.15629695344110908	682065920
2	2035-152373-0007	3.0	3	10.0	-10.0	1024	0.015047332073779816	-10.43228918595684	682065920
2	2035-147960-0004	3.0	3	10.0	-10.0	1024	0.017140984535217285	-3.5808589202273304	682065920
2	5895-34622-0018	3.0	3	10.0	-10.0	1024	0.015059868494669596	-11.079539004835857	682065920
2	1462-170142-0039	3.0	3	10.0	-10.0	1024	0.01557583212852478	-0.22670650268970718	682065920
2	777-126732-0001	3.0	3	10.0	-10.0	1024	0.015186727046966553	-3.1842374347302647	682065920
2	7976-110523-0001	3.0	3	10.0	-10.0	1024	0.016235935060601486	1.6417926006010362	682065920
2	5895-34629-0024	3.0	3	10.0	-10.0	1024	0.01546007587063697	-5.372406822451672	682065920
2	2035-147961-0012	3.0	3	10.0	-10.0	1024	0.015270770764818378	-8.675203305981924	682065920
2	1988-24833-0025	3.0	3	10.0	-10.0	1024	0.016047306682752525	-2.7694490589938985	682065920
2	1988-147956-0006	3.0	3	10.0	-10.0	1024	0.0147677840608539	-13.977697698250577	682065920
2	7976-110523-0012	3.0	3	10.0	-10.0	1024	0.014770215017753736	1.956157633857705	682065920
2	6241-61943-0002	3.0	3	10.0	-10.0	1024	0.01606534802636435	-9.706218518143979	682065920
2	1272-141231-0005	3.0	3	10.0	-10.0	1024	0.014544797747322683	-2.5301049490536553	682065920
2	5895-34615-0008	3.0	3	10.0	-10.0	1024	0.014961292346318563	-4.014551514707423	682065920
2	1272-141231-0023	3.0	3	10.0	-10.0	1024	0.014849358591540107	0.9252929793204717	682065920
2	1462-170142-0031	3.0	3	10.0	-10.0	1024	0.01545742154121399	0.5943133064207002	682065920
2	5338-284437-0001	3.0	3	10.0	-10.0	1024	0.01574490572276868	-5.095081492960865	682065920
2	251-136532-0014	3.0	3	10.0	-10.0	1024	0.015377144018809	1.6523580634039012	682065920
2	251-136532-0008	3.0	3	10.0	-10.0	1024	0.014983705445831897	-0.7928922930929487	682065920
2	6295-244435-0019	3.0	3	10.0	-10.0	1024	0.015949641504595356	-2.795405252806282	682065920
2	7850-286674-0000	3.0	3	10.0	-10.0	1024	0.015830254068180005	-5.849410319454398	682065920
2	1272-141231-0011	3.0	3	10.0	-10.0	1024	0.014957308769226074	-2.8157072360978734	682065920
2	8842-304647-0011	3.0	3	10.0	-10.0	1024	0.01557219319227265	-5.156920747878914	682065920
2	84-121550-0014	3.0	3	10.0	-10.0	1024	0.015002817577785916	-12.7615044835307	682065920
2	1993-147964-0003	3.0	3	10.0	-10.0	1024	0.014434998099868363	2.1911189771492543	682065920
2	251-118436-0004	3.0	3	10.0	-10.0	1024	0.014637149297274075	3.2450617968026636	682065920
2	3752-4944-0021	3.0	3	10.0	-10.0	1024	0.014011828698844554	0.1975108522411638	682065920
2	3576-138058-0015	3.0	3	10.0	-10.0	1024	0.015293076634407043	-0.14718672316255793	682065920
2	1272-141231-0026	3.0	3	10.0	-10.0	1024	0.015087648441917017	1.1936267862705559	682065920
2	5895-34622-0011	3.0	3	10.0	-10.0	1024	0.015121789539561552	-10.000518766825206	682065920
2	6295-244435-0035	3.0	3	10.0	-10.0	1024	0.016285619735717773	3.38128456751834	682065920
2	1988-24833-0010	3.0	3	10.0	-10.0	1024	0.015235255161921183	-3.637007039276638	682065920
2	2035-147961-0024	3.0	3	10.0	-10.0	1024	0.016346678589329575	3.7110535941901213	682065920
2	3752-4944-0019	3.0	3	10.0	-10.0	1024	0.016039257464201553	5.367672694577359	682065920
2	1272-141231-0025	3.0	3	20.0	-10.0	1024	0.014258710543314616	2.767797920681639	682065920
2	6241-61946-0003	3.0	3	20.0	-10.0	1024	0.01585296293099721	1.5211868420075947	682065920
2	7976-110523-0006	3.0	3	20.0	-10.0	1024	0.014905700878221162	-1.0904752663946014	682065920
2	1988-24833-0014	3.0	3	20.0	-10.0	1024	0.015028250217437745	0.2508292769674519	682065920
2	3000-15664-0031	3.0	3	20.0	-10.0	1024	0.01431787132036568	-0.5018077516980665	682065920
2	5895-34629-0009	3.0	3	20.0	-10.0	1024	0.01517503708600998	-3.2619545170619557	682065920
2	1462-170145-0015	3.0	3	20.0	-10.0	1024	0.016142199436823528	-5.754734740290388	682065920
2	3000-15664-0022	3.0	3	20.0	-10.0	1024	0.015447813272476196	-0.09360195397670174	682065920
2	2428-83699-0020	3.0	3	20.0	-10.0	1024	0.01465017076522585	-5.365526214199465	682065920
2	3752-4944-0003	3.0	3	20.0	-10.0	1024	0.016576488812764485	-1.9092430609822622	682065920
2	3000-15664-0046	3.0	3	20.0	-10.0	1024	0.015436893159692938	3.9824412516043757	682065920
2	5895-34615-0002	3.0	3	20.0	-10.0	1024	0.01456783309815422	-4.415462928819981	682065920
2	1272-135031-0003	3.0	3	20.0	-10.0	1024	0.014530324273639254	5.003297730892758	682065920
2	6319-57405-0000	3.0	3	20.0	-10.0	1024	0.014417086878130514	0.526394395037476	682065920
2	1272-135031-0020	3.0	3	20.0	-10.0	1024	0.014594652881361034	4.839030233178963	682065920
2	5895-34615-0019	3.0	3	20.0	-10.0	1024	0.014357376981664586	-16.205402489738937	682065920
2	174-168635-0017	3.0	3	20.0	-10.0	1024	0.015879690647125244	1.0555410415726028	682065920
2	1462-170142-0023	3.0	3	20.0	-10.0	1024	0.015266277573325417	1.7190272606786863	682065920
2	1988-147956-0020	3.0	3	20.0	-10.0	1024	0.015434409442700837	-0.17613115937596835	682065920
2	174-168635-0001	3.0	3	20.0	-10.0	1024	0.015002572018167248	-5.691797437323553	682065920
2	3576-138058-0007	3.0	3	20.0	-10.0	1024	0.01575639843940735	-0.136719563384592	682065920
2	1462-170142-0006	3.0	3	20.0	-10.0	1024	0.014964928229649862	7.29769038670165	682065920
2	5694-64038-0024	3.0	3	20.0	-10.0	1024	0.014650865034623579	4.674870986538312	682065920
2	3752-4944-0006	3.0	3	20.0	-10.0	1024	0.015270635059901646	4.038021436718854	682065920
2	3576-138058-0029	3.0	3	20.0	-10.0	1024	0.015364348888397217	3.9026028894709204	682065920
2	1272-135031-0006	3.0	3	20.0	-10.0	1024	0.015611993855443495	1.0148547251283044	682065920
2	3752-4944-0033	3.0	3	20.0	-10.0	1024	0.015722401001874137	2.4918468023955462	682065920
2	6295-244435-0025	3.0	3	20.0	-10.0	1024	0.01461753153031872	-3.4763835792052777	682065920
2	3536-23268-0006	3.0	3	20.0	-10.0	1024	0.014258536947778908	0.3545430389611236	682065920
2	777-126732-0054	3.0	3	20.0	-10.0	1024	0.014657119909922281	1.7623246044643828	682065920
2	2035-152373-0009	3.0	3	20.0	-10.0	1024	0.015082882510291206	5.647118299697922	682065920
2	84-121550-0013	3.0	3	20.0	-10.0	1024	0.014787689844767252	1.3748727256362139	682065920
2	6295-244435-0009	3.0	3	20.0	-10.0	1024	0.0168428651748165	4.0988024074988765	682065920
2	2428-83699-0015	3.0	3	20.0	-10.0	1024	0.01504584721156529	5.780968129364375	682065920
2	251-136532-0018	3.0	3	20.0	-10.0	1024	0.014801941419902601	-5.677330925889809	682065920
2	2803-154320-0000	3.0	3	20.0	-10.0	1024	0.014834104582320812	5.894556820821619	682065920
2	3536-23268-0001	3.0	3	20.0	-10.0	1024	0.015254911254434025	-11.178652820335536	682065920
2	2428-83699-0000	3.0	3	20.0	-10.0	1024	0.015758468749675344	0.34513887603577553	682065920
2	6319-57405-0011	3.0	3	20.0	-10.0	1024	0.01671577733138512	6.543427758928302	682065920
2	1988-147956-0028	3.0	3	20.0	-10.0	1024	0.015218041561267994	-6.779809027542098	682065920
2	1988-147956-0022	3.0	3	20.0	-10.0	1024	0.015203939165387835	2.0744986826849345	682065920
2	84-121550-0005	3.0	3	20.0	-10.0	1024	0.014686074911379347	-2.178045052727731	682065920
2	1272-141231-0022	3.0	3	20.0	-10.0	1024	0.01598792887748556	0.2910728015191329	682065920
2	84-121550-0011	3.0	3	20.0	-10.0	1024	0.01707800229390462	-1.2496819444518017	682065920
2	5338-284437-0005	3.0	3	20.0	-10.0	1024	0.015741890668869017	1.8197268626415322	682065920
2	777-126732-0039	3.0	3	20.0	-10.0	1024	0.017759582575629738	4.378645017225802	682065920
2	1462-170142-0028	3.0	3	20.0	-10.0	1024	0.014896839223009474	3.8527799168031622	682065920
2	84-121550-0029	3.0	3	20.0	-10.0	1024	0.014901194461556367	1.9359497921981852	682065920
2	3752-4944-0027	3.0	3	20.0	-10.0	1024	0.015210293588184175	4.276339299924666	682065920
2	7976-110523-0009	3.0	3	20.0	-10.0	1024	0.015506481056782737	2.6949412700392203	682065920
2	8297-275156-0004	3.0	3	20.0	-10.0	1024	0.014554949907156138	6.489269674370773	682065920
2	1988-24833-0002	3.0	3	20.0	-10.0	1024	0.01434901025560167	3.2917056378288883	682065920
2	5694-64038-0020	3.0	3	20.0	-10.0	1024	0.014168162094919305	-0.44473960238669585	682065920
2	7850-286674-0005	3.0	3	20.0	-10.0	1024	0.014282453491027096	1.1761812620418164	682065920
2	1462-170142-0010	3.0	3	20.0	-10.0	1024	0.014264136552810669	2.249115860490099	682065920
2	1988-147956-0014	3.0	3	20.0	-10.0	1024	0.01874446187700544	-5.763176236074145	682065920
2	777-126732-0005	3.0	3	20.0	-10.0	1024	0.014594629958823876	0.08783912729377921	682065920
2	3576-138058-0001	3.0	3	20.0	-10.0	1024	0.014780851927670565	-0.06872345901031343	682065920
2	8297-275156-0000	3.0	3	20.0	-10.0	1024	0.014739206859043666	7.111423124697596	682065920
2	1988-24833-0001	3.0	3	20.0	-10.0	1024	0.014704265594482423	-0.5037429272895717	682065920
2	5338-284437-0027	3.0	3	20.0	-10.0	1024	0.014728156887755101	-8.662084616376305	682065920
2	3000-15664-0019	3.0	3	20.0	-10.0	1024	0.014752581715583801	2.0707616158336366	682065920
2	7850-286674-0008	3.0	3	20.0	-10.0	1024	0.015225704326186069	-1.5644375508521866	682065920
2	8297-275156-0007	3.0	3	20.0	-10.0	1024	0.014872611955154774	4.924330874710574	682065920
2	251-118436-0023	3.0	3	20.0	-10.0	1024	0.015425988606044225	2.0340353425517756	682065920
2	1988-147956-0012	3.0	3	20.0	-10.0	1024	0.014584269788530137	-0.8285365709965273	682065920
2	2035-152373-0007	3.0	3	20.0	-10.0	1024	0.015362595402917196	-4.499816259884024	682065920
2	2035-147960-0004	3.0	3	20.0	-10.0	1024	0.014552387324246492	1.1678717988619567	682065920
2	5895-34622-0018	3.0	3	20.0	-10.0	1024	0.01462856011512952	-11.133667930790699	682065920
2	1462-170142-0039	3.0	3	20.0	-10.0	1024	0.016202235833192483	2.168302589204262	682065920
2	777-126732-0001	3.0	3	20.0	-10.0	1024	0.01506723960240682	-2.3788297735061743	682065920
2	7976-110523-0001	3.0	3	20.0	-10.0	1024	0.014912753634982638	2.0257515312125007	682065920
2	5895-34629-0024	3.0	3	20.0	-10.0	1024	0.014759988200907804	-2.7417661233181683	682065920
2	2035-147961-0012	3.0	3	20.0	-10.0	1024	0.014424259700472392	-6.5577521050598175	682065920
2	1988-24833-0025	3.0	3	20.0	-10.0	1024	0.015292269842965263	-3.01459530183784	682065920
2	1988-147956-0006	3.0	3	20.0	-10.0	1024	0.01427454387440401	-10.357436746829682	682065920
2	7976-110523-0012	3.0	3	20.0	-10.0	1024	0.014487174019884707	1.4137755712935283	682065920
2	6241-61943-0002	3.0	3	20.0	-10.0	1024	0.01476548993310263	-3.881362193652864	682065920
2	1272-141231-0005	3.0	3	20.0	-10.0	1024	0.01455084861270965	-5.893608051929555	682065920
2	5895-34615-0008	3.0	3	20.0	-10.0	1024	0.015291268626848856	-7.185766325253646	682065920
2	1272-141231-0023	3.0	3	20.0	-10.0	1024	0.014494267062864441	-1.8435798383490634	682065920
2	1462-170142-0031	3.0	3	20.0	-10.0	1024	0.015195694234636094	5.24209374643884	682065920
2	5338-284437-0001	3.0	3	20.0	-10.0	1024	0.014500672476632254	3.1736073863504117	682065920
2	251-136532-0014	3.0	3	20.0	-10.0	1024	0.017236742708418105	-2.6881593035019336	682065920
2	251-136532-0008	3.0	3	20.0	-10.0	1024	0.014448127231082401	-3.202414132516055	682065920
2	6295-244435-0019	3.0	3	20.0	-10.0	1024	0.014736588512148176	-4.424504874184753	682065920
2	7850-286674-0000	3.0	3	20.0	-10.0	1024	0.016928397692166842	0.7256837702704455	682065920
2	1272-141231-0011	3.0	3	20.0	-10.0	1024	0.014405322453332326	0.6054026027397145	682065920
2	8842-304647-0011	3.0	3	20.0	-10.0	1024	0.015016595522562662	-7.948278805459771	682065920
2	84-121550-0014	3.0	3	20.0	-10.0	1024	0.01747257113456726	3.1640265582153533	682065920
2	1993-147964-0003	3.0	3	20.0	-10.0	1024	0.01469420109476362	3.786768590904825	682065920
2	251-118436-0004	3.0	3	20.0	-10.0	1024	0.01467743286719689	2.283271577640863	682065920
2	3752-4944-0021	3.0	3	20.0	-10.0	1024	0.01431512576277538	2.7362032728817804	682065920
2	3576-138058-0015	3.0	3	20.0	-10.0	1024	0.014247841305202909	2.329005133861088	682065920
2	1272-141231-0026	3.0	3	20.0	-10.0	1024	0.015057124874808571	3.3202610896969342	682065920
2	5895-34622-0011	3.0	3	20.0	-10.0	1024	0.0150000507181341	-10.221099169933854	682065920
2	6295-244435-0035	3.0	3	20.0	-10.0	1024	0.01514124870300293	0.7999304833371639	682065920
2	1988-24833-0010	3.0	3	20.0	-10.0	1024	0.015372619909398696	-3.5312114249982987	682065920
2	2035-147961-0024	3.0	3	20.0	-10.0	1024	0.015180110931396484	2.8517164860171067	682065920
2	3752-4944-0019	3.0	3	20.0	-10.0	1024	0.014806042546811312	4.846805877825239	682065920
2	1272-141231-0025	3.0	3	-10.0	-10.0	1024	0.0148044152693315	-14.434923624128642	682065920
2	6241-61946-0003	3.0	3	-10.0	-10.0	1024	0.014399177319294697	-16.993283482220953	682065920
2	7976-110523-0006	3.0	3	-10.0	-10.0	1024	0.0152547523893159	-12.576830775811649	682065920
2	1988-24833-0014	3.0	3	-10.0	-10.0	1024	0.016340839862823486	-9.879532617194698	682065920
2	3000-15664-0031	3.0	3	-10.0	-10.0	1024	0.015216150591450353	-21.089105488130993	682065920
2	5895-34629-0009	3.0	3	-10.0	-10.0	1024	0.015204513395154799	-20.782057164005426	682065920
2	1462-170145-0015	3.0	3	-10.0	-10.0	1024	0.014752534302798185	-18.479856058166185	682065920
2	3000-15664-0022	3.0	3	-10.0	-10.0	1024	0.015252517115685248	-15.651795678159253	682065920
2	2428-83699-0020	3.0	3	-10.0	-10.0	1024	0.0151326829736883	-19.96839069763777	682065920
2	3752-4944-0003	3.0	3	-10.0	-10.0	1024	0.014939152917196585	-16.30752562858374	682065920
2	3000-15664-0046	3.0	3	-10.0	-10.0	1024	0.014855208851042249	-11.622520570241331	682065920
2	5895-34615-0002	3.0	3	-10.0	-10.0	1024	0.014346741918307631	-21.15397897175871	682065920
2	1272-135031-0003	3.0	3	-10.0	-10.0	1024	0.014899119352683043	-14.47885653738609	682065920
2	6319-57405-0000	3.0	3	-10.0	-10.0	1024	0.01423309678616731	-20.078917678854786	682065920
2	1272-135031-0020	3.0	3	-10.0	-10.0	1024	0.01433610589536902	-17.05497841656014	682065920
2	5895-34615-0019	3.0	3	-10.0	-10.0	1024	0.014493227005004883	-12.810891093531218	682065920
2	174-168635-0017	3.0	3	-10.0	-10.0	1024	0.01522496673795912	-13.788190536803707	682065920
2	1462-170142-0023	3.0	3	-10.0	-10.0	1024	0.014699448238719593	-19.077308956996735	682065920
2	1988-147956-0020	3.0	3	-10.0	-10.0	1024	0.015413635969161987	-15.533858402126569	682065920
2	174-168635-0001	3.0	3	-10.0	-10.0	1024	0.01586073466709682	-15.910813290251621	682065920
2	3576-138058-0007	3.0	3	-10.0	-10.0	1024	0.014851913452148438	-16.159377568205244	682065920
2	1462-170142-0006	3.0	3	-10.0	-10.0	1024	0.015257346165644657	-15.123802586313369	682065920
2	5694-64038-0024	3.0	3	-10.0	-10.0	1024	0.01495109037919478	-17.6689293524918	682065920
2	3752-4944-0006	3.0	3	-10.0	-10.0	1024	0.014907374101526597	-14.999275108407133	682065920
2	3576-138058-0029	3.0	3	-10.0	-10.0	1024	0.014671398245769999	-16.980481488043797	682065920
2	1272-135031-0006	3.0	3	-10.0	-10.0	1024	0.01501467227935791	-12.108090743856723	682065920
2	3752-4944-0033	3.0	3	-10.0	-10.0	1024	0.014911118894815445	-16.690039837314366	682065920
2	6295-244435-0025	3.0	3	-10.0	-10.0	1024	0.01446064836100528	-15.594479933549989	682065920
2	3536-23268-0006	3.0	3	-10.0	-10.0	1024	0.018149783213933308	-13.928830017900912	682065920
2	777-126732-0054	3.0	3	-10.0	-10.0	1024	0.016509264707565308	-15.649967943846752	682065920
2	2035-152373-0009	3.0	3	-10.0	-10.0	1024	0.015358224991829164	-17.95424800264023	682065920
2	84-121550-0013	3.0	3	-10.0	-10.0	1024	0.0144170472319697	-22.143007849844352	682065920
2	6295-244435-0009	3.0	3	-10.0	-10.0	1024	0.014536978706480965	-11.554587799427017	682065920
2	2428-83699-0015	3.0	3	-10.0	-10.0	1024	0.015756382261003767	-18.078516028139354	682065920
2	251-136532-0018	3.0	3	-10.0	-10.0	1024	0.01487410798364756	-15.854543792241397	682065920
2	2803-154320-0000	3.0	3	-10.0	-10.0	1024	0.014702789161516272	-18.235710395415005	682065920
2	3536-23268-0001	3.0	3	-10.0	-10.0	1024	0.015814354545191714	-20.967404333176255	682065920
2	2428-83699-0000	3.0	3	-10.0	-10.0	1024	0.015602059480620593	-17.406469259731313	682065920
2	6319-57405-0011	3.0	3	-10.0	-10.0	1024	0.014694489281753013	-14.223751540695265	682065920
2	1988-147956-0028	3.0	3	-10.0	-10.0	1024	0.01573266585667928	-10.159725659337834	682065920
2	1988-147956-0022	3.0	3	-10.0	-10.0	1024	0.01465434261730739	-15.457982428378118	682065920
2	84-121550-0005	3.0	3	-10.0	-10.0	1024	0.014799022674560547	-13.003502671798476	682065920
2	1272-141231-0022	3.0	3	-10.0	-10.0	1024	0.015120771953037807	-16.379020751809627	682065920
2	84-121550-0011	3.0	3	-10.0	-10.0	1024	0.014222015380859375	-23.471871694732954	682065920
2	5338-284437-0005	3.0	3	-10.0	-10.0	1024	0.01502155065536499	-16.066273045776246	682065920
2	777-126732-0039	3.0	3	-10.0	-10.0	1024	0.016652207904391817	-17.114207756573123	682065920
2	1462-170142-0028	3.0	3	-10.0	-10.0	1024	0.016879826057248	-14.383075356486458	682065920
2	84-121550-0029	3.0	3	-10.0	-10.0	1024	0.015598770397812572	-19.02118856566403	682065920
2	3752-4944-0027	3.0	3	-10.0	-10.0	1024	0.014420800349291633	-19.114681410040955	682065920
2	7976-110523-0009	3.0	3	-10.0	-10.0	1024	0.014929092847383939	-11.156377525590859	682065920
2	8297-275156-0004	3.0	3	-10.0	-10.0	1024	0.014651779945080098	-16.994344352473053	682065920
2	1988-24833-0002	3.0	3	-10.0	-10.0	1024	0.015062258793757511	-17.886189152467942	682065920
2	5694-64038-0020	3.0	3	-10.0	-10.0	1024	0.014480894890384398	-16.656279556103147	682065920
2	7850-286674-0005	3.0	3	-10.0	-10.0	1024	0.014791512489318847	-19.06084296693808	682065920
2	1462-170142-0010	3.0	3	-10.0	-10.0	1024	0.01440322226372318	-10.970147297877698	682065920
2	1988-147956-0014	3.0	3	-10.0	-10.0	1024	0.014794022696358817	-15.36732924895389	682065920
2	777-126732-0005	3.0	3	-10.0	-10.0	1024	0.018571444920131137	-16.047336110341423	682065920
2	3576-138058-0001	3.0	3	-10.0	-10.0	1024	0.015246565277512008	-14.612839344530153	682065920
2	8297-275156-0000	3.0	3	-10.0	-10.0	1024	0.016518941947392056	-11.25138034120871	682065920
2	1988-24833-0001	3.0	3	-10.0	-10.0	1024	0.01600682374202844	-18.385776021571584	682065920
2	5338-284437-0027	3.0	3	-10.0	-10.0	1024	0.0146833374386742	-22.502790757835157	682065920
2	3000-15664-0019	3.0	3	-10.0	-10.0	1024	0.01741323050330667	-13.297101484464608	682065920
2	7850-286674-0008	3.0	3	-10.0	-10.0	1024	0.014844949855360874	-15.523836113902265	682065920
2	8297-275156-0007	3.0	3	-10.0	-10.0	1024	0.015179779794481065	-18.587122066615443	682065920
2	251-118436-0023	3.0	3	-10.0	-10.0	1024	0.015169376676732843	-15.518367607365066	682065920
2	1988-147956-0012	3.0	3	-10.0	-10.0	1024	0.015097174379560683	-15.683151934089103	682065920
2	2035-152373-0007	3.0	3	-10.0	-10.0	1024	0.01812520234481148	-18.77815112657986	682065920
2	2035-147960-0004	3.0	3	-10.0	-10.0	1024	0.016485762596130372	-14.952740144466372	682065920
2	5895-34622-0018	3.0	3	-10.0	-10.0	1024	0.016237966219584146	-15.15109978334028	682065920
2	1462-170142-0039	3.0	3	-10.0	-10.0	1024	0.014806259762157093	-8.297560406620505	682065920
2	777-126732-0001	3.0	3	-10.0	-10.0	1024	0.014901214175754122	-15.940946052162445	682065920
2	7976-110523-0001	3.0	3	-10.0	-10.0	1024	0.01473681888883076	-20.949277609735045	682065920
2	5895-34629-0024	3.0	3	-10.0	-10.0	1024	0.01479250192642212	-19.512923875494486	682065920
2	2035-147961-0012	3.0	3	-10.0	-10.0	1024	0.015010595321655273	-22.08387156762283	682065920
2	1988-24833-0025	3.0	3	-10.0	-10.0	1024	0.014821576035541037	-17.647663761504564	682065920
2	1988-147956-0006	3.0	3	-10.0	-10.0	1024	0.014289210824405445	-16.210826635556554	682065920
2	7976-110523-0012	3.0	3	-10.0	-10.0	1024	0.014672822422451444	-14.780127159678278	682065920
2	6241-61943-0002	3.0	3	-10.0	-10.0	1024	0.014979130182510767	-23.518431440830277	682065920
2	1272-141231-0005	3.0	3	-10.0	-10.0	1024	0.015145894252892696	-18.35442288857979	682065920
2	5895-34615-0008	3.0	3	-10.0	-10.0	1024	0.015426050532947887	-16.653720196654344	682065920
2	1272-141231-0023	3.0	3	-10.0	-10.0	1024	0.014455539338728961	-16.28227734124562	682065920
2	1462-170142-0031	3.0	3	-10.0	-10.0	1024	0.014276053110758464	-12.394982655300472	682065920
2	5338-284437-0001	3.0	3	-10.0	-10.0	1024	0.014434925497394719	-19.470623619308306	682065920
2	251-136532-0014	3.0	3	-10.0	-10.0	1024	0.015157971117231581	-18.32093978753777	682065920
2	251-136532-0008	3.0	3	-10.0	-10.0	1024	0.01491679416762458	-19.332214642643873	682065920
2	6295-244435-0019	3.0	3	-10.0	-10.0	1024	0.015403573475186788	-16.579417911373604	682065920
2	7850-286674-0000	3.0	3	-10.0	-10.0	1024	0.015503755637577601	-16.397762850335752	682065920
2	1272-141231-0011	3.0	3	-10.0	-10.0	1024	0.014494799360444274	-15.836765560478671	682065920
2	8842-304647-0011	3.0	3	-10.0	-10.0	1024	0.014394932323031955	-18.046106892292634	682065920
2	84-121550-0014	3.0	3	-10.0	-10.0	1024	0.014509740242591272	-21.202242933661395	682065920
2	1993-147964-0003	3.0	3	-10.0	-10.0	1024	0.0147859161975337	-13.489985178092748	682065920
2	251-118436-0004	3.0	3	-10.0	-10.0	1024	0.01473459372153649	-18.106838533964456	682065920
2	3752-4944-0021	3.0	3	-10.0	-10.0	1024	0.015168912070138114	-16.313573484651222	682065920
2	3576-138058-0015	3.0	3	-10.0	-10.0	1024	0.015201191107432047	-16.9475489112533	682065920
2	1272-141231-0026	3.0	3	-10.0	-10.0	1024	0.014762511620154748	-14.083977561657012	682065920
2	5895-34622-0011	3.0	3	-10.0	-10.0	1024	0.014582041431875789	-20.938200882229545	682065920
2	6295-244435-0035	3.0	3	-10.0	-10.0	1024	0.014300994873046875	-5.295008821620334	682065920
2	1988-24833-0010	3.0	3	-10.0	-10.0	1024	0.015029056505723433	-16.37088128940193	682065920
2	2035-147961-0024	3.0	3	-10.0	-10.0	1024	0.015168980757395426	-13.97721495492183	682065920
2	3752-4944-0019	3.0	3	-10.0	-10.0	1024	0.015293243319489235	-10.836187151289632	682065920
2	1272-141231-0025	3.0	3	5.0	-10.0	1024	0.015050527526111138	-4.321074444788067	682065920
2	6241-61946-0003	3.0	3	5.0	-10.0	1024	0.015642461023832623	-9.851464224769641	682065920
2	7976-110523-0006	3.0	3	5.0	-10.0	1024	0.014229242618267354	-0.25415168744722433	682065920
2	1988-24833-0014	3.0	3	5.0	-10.0	1024	0.01585266590118408	-8.35008656843529	682065920
2	3000-15664-0031	3.0	3	5.0	-10.0	1024	0.01518343906013333	-0.19727425391746503	682065920
2	5895-34629-0009	3.0	3	5.0	-10.0	1024	0.01489217216904099	-4.636919347246108	682065920
2	1462-170145-0015	3.0	3	5.0	-10.0	1024	0.014487103570865679	-3.16463568421651	682065920
2	3000-15664-0022	3.0	3	5.0	-10.0	1024	0.015163923377421364	-4.592509236706613	682065920
2	2428-83699-0020	3.0	3	5.0	-10.0	1024	0.014838088642467152	-1.550226022425203	682065920
2	3752-4944-0003	3.0	3	5.0	-10.0	1024	0.015249100598421965	-1.6490213959917255	682065920
2	3000-15664-0046	3.0	3	5.0	-10.0	1024	0.014468387818672287	0.09813583907155851	682065920
2	5895-34615-0002	3.0	3	5.0	-10.0	1024	0.014914030120486305	-16.370766580615435	682065920
2	1272-135031-0003	3.0	3	5.0	-10.0	1024	0.014397331873575846	1.1160005548665755	682065920
2	6319-57405-0000	3.0	3	5.0	-10.0	1024	0.015070107675367785	-9.474302577785666	682065920
2	1272-135031-0020	3.0	3	5.0	-10.0	1024	0.016478965679804485	0.5409393489074672	682065920
2	5895-34615-0019	3.0	3	5.0	-10.0	1024	0.015768505908824778	-13.466416457310956	682065920
2	174-168635-0017	3.0	3	5.0	-10.0	1024	0.015169892992292131	-6.725120397765862	682065920
2	1462-170142-0023	3.0	3	5.0	-10.0	1024	0.015168054537339644	0.42463759351851516	682065920
2	1988-147956-0020	3.0	3	5.0	-10.0	1024	0.01531765627306561	-3.44207419868841	682065920
2	174-168635-0001	3.0	3	5.0	-10.0	1024	0.015941865742206573	-8.66543821139824	682065920
2	3576-138058-0007	3.0	3	5.0	-10.0	1024	0.015127071312495641	-2.3497769432845526	682065920
2	1462-170142-0006	3.0	3	5.0	-10.0	1024	0.014163538352730348	1.344284579437797	682065920
2	5694-64038-0024	3.0	3	5.0	-10.0	1024	0.015210762890902433	1.596547318105768	682065920
2	3752-4944-0006	3.0	3	5.0	-10.0	1024	0.014593018860113426	3.590998060224007	682065920
2	3576-138058-0029	3.0	3	5.0	-10.0	1024	0.014484467329802337	-2.9291886634359705	682065920
2	1272-135031-0006	3.0	3	5.0	-10.0	1024	0.014939091422341087	-5.3138288618420155	682065920
2	3752-4944-0033	3.0	3	5.0	-10.0	1024	0.01473143207493113	1.278057800285382	682065920
2	6295-244435-0025	3.0	3	5.0	-10.0	1024	0.01513567115321304	-2.3963395278479336	682065920
2	3536-23268-0006	3.0	3	5.0	-10.0	1024	0.014925211126154119	-3.6168653072815955	682065920
2	777-126732-0054	3.0	3	5.0	-10.0	1024	0.014940991997718811	-3.7308259477490244	682065920
2	2035-152373-0009	3.0	3	5.0	-10.0	1024	0.015013784170150757	-4.399266906916781	682065920
2	84-121550-0013	3.0	3	5.0	-10.0	1024	0.014902141961184416	-5.394962010020732	682065920
2	6295-244435-0009	3.0	3	5.0	-10.0	1024	0.014834046363830566	-2.7925815762949973	682065920
2	2428-83699-0015	3.0	3	5.0	-10.0	1024	0.015225233350481307	3.757516091279079	682065920
2	251-136532-0018	3.0	3	5.0	-10.0	1024	0.016244704263252124	-5.901644434969288	682065920
2	2803-154320-0000	3.0	3	5.0	-10.0	1024	0.01457096790445262	1.1849689073741587	682065920
2	3536-23268-0001	3.0	3	5.0	-10.0	1024	0.014927905797958375	-10.203910087538441	682065920
2	2428-83699-0000	3.0	3	5.0	-10.0	1024	0.015008966128031412	-2.8737090881771805	682065920
2	6319-57405-0011	3.0	3	5.0	-10.0	1024	0.014572521914606508	-1.956520539724086	682065920
2	1988-147956-0028	3.0	3	5.0	-10.0	1024	0.015345559400670668	-7.461694666097413	682065920
2	1988-147956-0022	3.0	3	5.0	-10.0	1024	0.015424247221513228	-2.0431535284100164	682065920
2	84-121550-0005	3.0	3	5.0	-10.0	1024	0.015213153579018333	-7.3406217303559735	682065920
2	1272-141231-0022	3.0	3	5.0	-10.0	1024	0.015321546130710177	2.8885414664504756	682065920
2	84-121550-0011	3.0	3	5.0	-10.0	1024	0.015337417523066202	-5.0161733491934335	682065920
2	5338-284437-0005	3.0	3	5.0	-10.0	1024	0.015256084893879137	-1.9629468775884487	682065920
2	777-126732-0039	3.0	3	5.0	-10.0	1024	0.016046035289764404	1.5818148450869904	682065920
2	1462-170142-0028	3.0	3	5.0	-10.0	1024	0.015214116949784128	5.277181775301809	682065920
2	84-121550-0029	3.0	3	5.0	-10.0	1024	0.014907287514728048	3.3263298154708676	682065920
2	3752-4944-0027	3.0	3	5.0	-10.0	1024	0.015842892229557037	-1.463688058898775	682065920
2	7976-110523-0009	3.0	3	5.0	-10.0	1024	0.015612476750424034	-2.412458445998485	682065920
2	8297-275156-0004	3.0	3	5.0	-10.0	1024	0.015445825031825474	3.945008225158487	682065920
2	1988-24833-0002	3.0	3	5.0	-10.0	1024	0.015090519189834594	-2.3464584500214025	682065920
2	5694-64038-0020	3.0	3	5.0	-10.0	1024	0.014988619089126586	-8.81484148045747	682065920
2	7850-286674-0005	3.0	3	5.0	-10.0	1024	0.015412494114467075	-2.343552779765515	682065920
2	1462-170142-0010	3.0	3	5.0	-10.0	1024	0.014448078239665312	-0.9855663210796896	682065920
2	1988-147956-0014	3.0	3	5.0	-10.0	1024	0.015101984569004604	-7.498359151105926	682065920
2	777-126732-0005	3.0	3	5.0	-10.0	1024	0.014844484329223633	-6.411062314980581	682065920
2	3576-138058-0001	3.0	3	5.0	-10.0	1024	0.014876729152241691	0.9707553944358295	682065920
2	8297-275156-0000	3.0	3	5.0	-10.0	1024	0.014954233169555664	4.143657856118592	682065920
2	1988-24833-0001	3.0	3	5.0	-10.0	1024	0.015180505812168121	-9.004412973659297	682065920
2	5338-284437-0027	3.0	3	5.0	-10.0	1024	0.014687693308270166	-3.6672726420227035	682065920
2	3000-15664-0019	3.0	3	5.0	-10.0	1024	0.014940157169249	-1.155153522539937	682065920
2	7850-286674-0008	3.0	3	5.0	-10.0	1024	0.014942424241886583	-2.356670421178363	682065920
2	8297-275156-0007	3.0	3	5.0	-10.0	1024	0.0158078670501709	4.488609728912055	682065920
2	251-118436-0023	3.0	3	5.0	-10.0	1024	0.015227913856506348	-1.9569705518817413	682065920
2	1988-147956-0012	3.0	3	5.0	-10.0	1024	0.01449650526046753	-2.049212042469608	682065920
2	2035-152373-0007	3.0	3	5.0	-10.0	1024	0.014373002908168694	-4.602264222849639	682065920
2	2035-147960-0004	3.0	3	5.0	-10.0	1024	0.015419811913461395	-3.5956130103872557	682065920
2	5895-34622-0018	3.0	3	5.0	-10.0	1024	0.014529952636131873	-12.751252437666718	682065920
2	1462-170142-0039	3.0	3	5.0	-10.0	1024	0.014804932204159823	-3.5419535120777947	682065920
2	777-126732-0001	3.0	3	5.0	-10.0	1024	0.01528910133573744	-5.575838346545606	682065920
2	7976-110523-0001	3.0	3	5.0	-10.0	1024	0.01604249026324298	2.9471178193566616	682065920
2	5895-34629-0024	3.0	3	5.0	-10.0	1024	0.01458107593447663	-3.8838500176165267	682065920
2	2035-147961-0012	3.0	3	5.0	-10.0	1024	0.01460900382390098	-5.5072485566569735	682065920
2	1988-24833-0025	3.0	3	5.0	-10.0	1024	0.015522671782452127	-10.96431775674379	682065920
2	1988-147956-0006	3.0	3	5.0	-10.0	1024	0.015462582761591131	-16.185650317247955	682065920
2	7976-110523-0012	3.0	3	5.0	-10.0	1024	0.014388616770914155	-7.927515324964411	682065920
2	6241-61943-0002	3.0	3	5.0	-10.0	1024	0.014130359472230423	-5.551406616290576	682065920
2	1272-141231-0005	3.0	3	5.0	-10.0	1024	0.01436085911358104	-5.242777076208467	682065920
2	5895-34615-0008	3.0	3	5.0	-10.0	1024	0.015012588765886094	-18.67854865506534	682065920
2	1272-141231-0023	3.0	3	5.0	-10.0	1024	0.01442775533005998	-0.5691057089616581	682065920
2	1462-170142-0031	3.0	3	5.0	-10.0	1024	0.01481929947348202	2.208326537989354	682065920
2	5338-284437-0001	3.0	3	5.0	-10.0	1024	0.014684523145357767	0.2146736174261903	682065920
2	251-136532-0014	3.0	3	5.0	-10.0	1024	0.017070896095699735	-1.5023736702036838	682065920
2	251-136532-0008	3.0	3	5.0	-10.0	1024	0.014401652839746369	-4.548997609234475	682065920
2	6295-244435-0019	3.0	3	5.0	-10.0	1024	0.014812492188953218	0.8425142186528188	682065920
2	7850-286674-0000	3.0	3	5.0	-10.0	1024	0.01516270637512207	-10.112868054764636	682065920
2	1272-141231-0011	3.0	3	5.0	-10.0	1024	0.015546697558778706	-1.069544543680232	682065920
2	8842-304647-0011	3.0	3	5.0	-10.0	1024	0.014510029838198707	-15.78441348644194	682065920
2	84-121550-0014	3.0	3	5.0	-10.0	1024	0.015253380366734097	-2.0222637348168173	682065920
2	1993-147964-0003	3.0	3	5.0	-10.0	1024	0.015194562765268179	3.4818303161166626	682065920
2	251-118436-0004	3.0	3	5.0	-10.0	1024	0.014929480022854276	-1.6717400360178816	682065920
2	3752-4944-0021	3.0	3	5.0	-10.0	1024	0.014796598284852271	-5.592610853194884	682065920
2	3576-138058-0015	3.0	3	5.0	-10.0	1024	0.013999572167029748	-0.318305773560579	682065920
2	1272-141231-0026	3.0	3	5.0	-10.0	1024	0.014716747828892299	0.17498446087334585	682065920
2	5895-34622-0011	3.0	3	5.0	-10.0	1024	0.01532308260599772	-15.048770394225212	682065920
2	6295-244435-0035	3.0	3	5.0	-10.0	1024	0.014864425659179687	2.301510802544814	682065920
2	1988-24833-0010	3.0	3	5.0	-10.0	1024	0.014745111266771952	-3.5578621189726305	682065920
2	2035-147961-0024	3.0	3	5.0	-10.0	1024	0.014887469880124356	-1.2704130403603975	682065920
2	3752-4944-0019	3.0	3	5.0	-10.0	1024	0.01509395398591694	0.4918988609269586	682065920
2	1272-141231-0025	3.0	3	0.0	-10.0	1024	0.014645137284931383	0.07808511651677359	682065920
2	6241-61946-0003	3.0	3	0.0	-10.0	1024	0.01436926945146308	-15.033752178909792	682065920
2	7976-110523-0006	3.0	3	0.0	-10.0	1024	0.015332043170928955	-7.850460821326114	682065920
2	1988-24833-0014	3.0	3	0.0	-10.0	1024	0.015426653623580932	-1.6087217278816637	682065920
2	3000-15664-0031	3.0	3	0.0	-10.0	1024	0.014375287433003271	-1.7985518933152673	682065920
2	5895-34629-0009	3.0	3	0.0	-10.0	1024	0.015485181808471679	-17.690648045661924	682065920
2	1462-170145-0015	3.0	3	0.0	-10.0	1024	0.015020944855429909	-10.042910901918983	682065920
2	3000-15664-0022	3.0	3	0.0	-10.0	1024	0.014484759533044064	-5.196958983310802	682065920
2	2428-83699-0020	3.0	3	0.0	-10.0	1024	0.014500717064002891	-7.0852175060143905	682065920
2	3752-4944-0003	3.0	3	0.0	-10.0	1024	0.0152027222418016	-14.616578448530097	682065920
2	3000-15664-0046	3.0	3	0.0	-10.0	1024	0.014734535217285157	-3.1127784416665105	682065920
2	5895-34615-0002	3.0	3	0.0	-10.0	1024	0.01530599594116211	-12.951968421442967	682065920
2	1272-135031-0003	3.0	3	0.0	-10.0	1024	0.017537832260131836	-10.847926545084698	682065920
2	6319-57405-0000	3.0	3	0.0	-10.0	1024	0.015607525904973349	-9.311018943211264	682065920
2	1272-135031-0020	3.0	3	0.0	-10.0	1024	0.015113894756023701	-4.6301163292866185	682065920
2	5895-34615-0019	3.0	3	0.0	-10.0	1024	0.016844188013384418	-19.423293716046874	682065920
2	174-168635-0017	3.0	3	0.0	-10.0	1024	0.014543275038401285	-12.104528693431389	682065920
2	1462-170142-0023	3.0	3	0.0	-10.0	1024	0.015176204117861662	-7.365751287424813	682065920
2	1988-147956-0020	3.0	3	0.0	-10.0	1024	0.01499476188268417	-11.105889993539561	682065920
2	174-168635-0001	3.0	3	0.0	-10.0	1024	0.014414483553742708	-4.425250450680821	682065920
2	3576-138058-0007	3.0	3	0.0	-10.0	1024	0.015358306467533112	-3.021359903601912	682065920
2	1462-170142-0006	3.0	3	0.0	-10.0	1024	0.015087612744035393	-7.465645568726368	682065920
2	5694-64038-0024	3.0	3	0.0	-10.0	1024	0.014759254455566407	-0.6090963330620383	682065920
2	3752-4944-0006	3.0	3	0.0	-10.0	1024	0.014937084229266057	1.6832528882007933	682065920
2	3576-138058-0029	3.0	3	0.0	-10.0	1024	0.014706018019695672	-5.308709048372298	682065920
2	1272-135031-0006	3.0	3	0.0	-10.0	1024	0.015372435251871744	-4.092120458803045	682065920
2	3752-4944-0033	3.0	3	0.0	-10.0	1024	0.015039945135311204	-0.9403237614204851	682065920
2	6295-244435-0025	3.0	3	0.0	-10.0	1024	0.014914074114390783	-8.03344818901008	682065920
2	3536-23268-0006	3.0	3	0.0	-10.0	1024	0.014308351359955252	-10.196116301469502	682065920
2	777-126732-0054	3.0	3	0.0	-10.0	1024	0.014646132787068685	-2.250191768187444	682065920
2	2035-152373-0009	3.0	3	0.0	-10.0	1024	0.01443623459857443	-16.61894115340229	682065920
2	84-121550-0013	3.0	3	0.0	-10.0	1024	0.0146178893553905	-9.73347038764646	682065920
2	6295-244435-0009	3.0	3	0.0	-10.0	1024	0.014328662942095501	-8.004157638598514	682065920
2	2428-83699-0015	3.0	3	0.0	-10.0	1024	0.014547266278948102	-7.434357126258501	682065920
2	251-136532-0018	3.0	3	0.0	-10.0	1024	0.014740301030022758	-4.494948647028931	682065920
2	2803-154320-0000	3.0	3	0.0	-10.0	1024	0.014532975661448943	-5.222742708118453	682065920
2	3536-23268-0001	3.0	3	0.0	-10.0	1024	0.014930191247359566	-6.446055340214088	682065920
2	2428-83699-0000	3.0	3	0.0	-10.0	1024	0.014978007572453196	-8.799200326840968	682065920
2	6319-57405-0011	3.0	3	0.0	-10.0	1024	0.014730305507265288	-0.6575279877856299	682065920
2	1988-147956-0028	3.0	3	0.0	-10.0	1024	0.014575803489015814	-4.2452024288971515	682065920
2	1988-147956-0022	3.0	3	0.0	-10.0	1024	0.014762339384659477	-11.355017005704525	682065920
2	84-121550-0005	3.0	3	0.0	-10.0	1024	0.014771887596617354	-9.662827667197686	682065920
2	1272-141231-0022	3.0	3	0.0	-10.0	1024	0.01612996410679173	-2.098941696037003	682065920
2	84-121550-0011	3.0	3	0.0	-10.0	1024	0.014223587715019614	-10.042114430327215	682065920
2	5338-284437-0005	3.0	3	0.0	-10.0	1024	0.014339804649353027	1.1111768957964612	682065920
2	777-126732-0039	3.0	3	0.0	-10.0	1024	0.0148121886783176	0.575004059036506	682065920
2	1462-170142-0028	3.0	3	0.0	-10.0	1024	0.014583044863761739	-2.2969454915340184	682065920
2	84-121550-0029	3.0	3	0.0	-10.0	1024	0.014550209045410156	-4.387938255255074	682065920
2	3752-4944-0027	3.0	3	0.0	-10.0	1024	0.01472556132536668	-3.822001681923517	682065920
2	7976-110523-0009	3.0	3	0.0	-10.0	1024	0.015017271041870117	-2.5930483353415075	682065920
2	8297-275156-0004	3.0	3	0.0	-10.0	1024	0.0148667218733807	-1.3093822756654403	682065920
2	1988-24833-0002	3.0	3	0.0	-10.0	1024	0.0149983459048801	-4.8029563945412495	682065920
2	5694-64038-0020	3.0	3	0.0	-10.0	1024	0.014753573819210655	-6.769716537765104	682065920
2	7850-286674-0005	3.0	3	0.0	-10.0	1024	0.01425313032590426	-7.780399108643417	682065920
2	1462-170142-0010	3.0	3	0.0	-10.0	1024	0.016368692571466618	-5.117297625993158	682065920
2	1988-147956-0014	3.0	3	0.0	-10.0	1024	0.017027269090924946	-12.459026435109138	682065920
2	777-126732-0005	3.0	3	0.0	-10.0	1024	0.015585541725158691	-10.792871350501231	682065920
2	3576-138058-0001	3.0	3	0.0	-10.0	1024	0.015048800445184475	-4.020187447602111	682065920
2	8297-275156-0000	3.0	3	0.0	-10.0	1024	0.014439604112080165	2.4406563529561596	682065920
2	1988-24833-0001	3.0	3	0.0	-10.0	1024	0.014924399058024089	-10.868638358490907	682065920
2	5338-284437-0027	3.0	3	0.0	-10.0	1024	0.01569230215890067	-4.814574890165485	682065920
2	3000-15664-0019	3.0	3	0.0	-10.0	1024	0.014773280724235203	0.9939024753665117	682065920
2	7850-286674-0008	3.0	3	0.0	-10.0	1024	0.015020070931850335	-9.479230072043874	682065920
2	8297-275156-0007	3.0	3	0.0	-10.0	1024	0.014203276634216309	-9.129940872289323	682065920
2	251-118436-0023	3.0	3	0.0	-10.0	1024	0.014853076501326128	-5.918372463109847	682065920
2	1988-147956-0012	3.0	3	0.0	-10.0	1024	0.016877023797286183	-6.441113134340143	682065920
2	2035-152373-0007	3.0	3	0.0	-10.0	1024	0.014724272602009323	-16.437832461289307	682065920
2	2035-147960-0004	3.0	3	0.0	-10.0	1024	0.015888287470890924	-15.062144359661058	682065920
2	5895-34622-0018	3.0	3	0.0	-10.0	1024	0.014827428980076567	-17.05439861250372	682065920
2	1462-170142-0039	3.0	3	0.0	-10.0	1024	0.014576911926269531	-15.07268883758571	682065920
2	777-126732-0001	3.0	3	0.0	-10.0	1024	0.015077961815728081	-8.37478956734852	682065920
2	7976-110523-0001	3.0	3	0.0	-10.0	1024	0.015213430973521451	-8.547448425154306	682065920
2	5895-34629-0024	3.0	3	0.0	-10.0	1024	0.014346845333392803	-16.33233288938549	682065920
2	2035-147961-0012	3.0	3	0.0	-10.0	1024	0.014455560653928726	-15.210315906457579	682065920
2	1988-24833-0025	3.0	3	0.0	-10.0	1024	0.017181709834507532	-7.153979016153191	682065920
2	1988-147956-0006	3.0	3	0.0	-10.0	1024	0.015581677357355753	-13.318650948077252	682065920
2	7976-110523-0012	3.0	3	0.0	-10.0	1024	0.015835263835850048	-9.635006553954357	682065920
2	6241-61943-0002	3.0	3	0.0	-10.0	1024	0.01775682249734568	-15.03459283622561	682065920
2	1272-141231-0005	3.0	3	0.0	-10.0	1024	0.015268120169639587	-4.21510381921359	682065920
2	5895-34615-0008	3.0	3	0.0	-10.0	1024	0.015071392059326172	-18.12151051161638	682065920
2	1272-141231-0023	3.0	3	0.0	-10.0	1024	0.015141378749500622	-3.8477693742282897	682065920
2	1462-170142-0031	3.0	3	0.0	-10.0	1024	0.01630538847388291	-1.7155987000032926	682065920
2	5338-284437-0001	3.0	3	0.0	-10.0	1024	0.014492288712532289	-5.109198753893292	682065920
2	251-136532-0014	3.0	3	0.0	-10.0	1024	0.015339672565460205	-3.952265523780702	682065920
2	251-136532-0008	3.0	3	0.0	-10.0	1024	0.014415064278770895	-11.154296632624847	682065920
2	6295-244435-0019	3.0	3	0.0	-10.0	1024	0.014841217743723016	-3.2927424930420726	682065920
2	7850-286674-0000	3.0	3	0.0	-10.0	1024	0.016162614822387695	-10.094173819327935	682065920
2	1272-141231-0011	3.0	3	0.0	-10.0	1024	0.01440160516379536	-6.5231827688619095	682065920
2	8842-304647-0011	3.0	3	0.0	-10.0	1024	0.015067909365502473	-15.923495438092246	682065920
2	84-121550-0014	3.0	3	0.0	-10.0	1024	0.014309534004756383	-6.682687023554062	682065920
2	1993-147964-0003	3.0	3	0.0	-10.0	1024	0.015687648640122523	-1.6458289367465495	682065920
2	251-118436-0004	3.0	3	0.0	-10.0	1024	0.014809525929964505	-6.507154582058146	682065920
2	3752-4944-0021	3.0	3	0.0	-10.0	1024	0.015297844054851127	-2.045149640846736	682065920
2	3576-138058-0015	3.0	3	0.0	-10.0	1024	0.014228789493291065	-8.81578188035323	682065920
2	1272-141231-0026	3.0	3	0.0	-10.0	1024	0.01500123143196106	-0.8422507393947153	682065920
2	5895-34622-0011	3.0	3	0.0	-10.0	1024	0.014851233233576235	-17.539243261069988	682065920
2	6295-244435-0035	3.0	3	0.0	-10.0	1024	0.015219262305726396	-6.0690424903839	682065920
2	1988-24833-0010	3.0	3	0.0	-10.0	1024	0.018935072422027587	-10.475662185900338	682065920
2	2035-147961-0024	3.0	3	0.0	-10.0	1024	0.015141938862047698	-14.001569154039098	682065920
2	3752-4944-0019	3.0	3	0.0	-10.0	1024	0.015577687157524956	-3.9097043635152886	682065920
2	1272-141231-0025	3.0	3	25.0	-10.0	1024	0.014987136042395304	1.8814883910680622	682065920
2	6241-61946-0003	3.0	3	25.0	-10.0	1024	0.015366451306776567	-8.980758170476923	682065920
2	7976-110523-0006	3.0	3	25.0	-10.0	1024	0.01425246290258459	3.805223100633685	682065920
2	1988-24833-0014	3.0	3	25.0	-10.0	1024	0.015013080835342408	-8.094957506358984	682065920
2	3000-15664-0031	3.0	3	25.0	-10.0	1024	0.0163532863963734	0.09071316853023051	682065920
2	5895-34629-0009	3.0	3	25.0	-10.0	1024	0.014338802646946263	-8.151053496483238	682065920
2	1462-170145-0015	3.0	3	25.0	-10.0	1024	0.015731689665052624	-6.454508738496012	682065920
2	3000-15664-0022	3.0	3	25.0	-10.0	1024	0.0156419038772583	3.5018912929088772	682065920
2	2428-83699-0020	3.0	3	25.0	-10.0	1024	0.016515456713162936	4.414269872283711	682065920
2	3752-4944-0003	3.0	3	25.0	-10.0	1024	0.0163717811757868	2.4956534004162574	682065920
2	3000-15664-0046	3.0	3	25.0	-10.0	1024	0.014698084010634311	3.1656294078758944	682065920
2	5895-34615-0002	3.0	3	25.0	-10.0	1024	0.015379943630912087	-10.103886355389424	682065920
2	1272-135031-0003	3.0	3	25.0	-10.0	1024	0.0141912841796875	0.3174355422227382	682065920
2	6319-57405-0000	3.0	3	25.0	-10.0	1024	0.014229520838311378	3.968784833575749	682065920
2	1272-135031-0020	3.0	3	25.0	-10.0	1024	0.014426263895901766	-0.706601634431525	682065920
2	5895-34615-0019	3.0	3	25.0	-10.0	1024	0.015011889593941825	-12.63866876155073	682065920
2	174-168635-0017	3.0	3	25.0	-10.0	1024	0.014670399519113394	0.6280344065807831	682065920
2	1462-170142-0023	3.0	3	25.0	-10.0	1024	0.015232610702514648	2.2341128099994116	682065920
2	1988-147956-0020	3.0	3	25.0	-10.0	1024	0.0149960458278656	-6.953704263187035	682065920
2	174-168635-0001	3.0	3	25.0	-10.0	1024	0.015471902612137468	-1.3485093228328273	682065920
2	3576-138058-0007	3.0	3	25.0	-10.0	1024	0.01470860413142613	0.5993866679822073	682065920
2	1462-170142-0006	3.0	3	25.0	-10.0	1024	0.017158282430548417	3.0553633252128347	682065920
2	5694-64038-0024	3.0	3	25.0	-10.0	1024	0.017058127804806356	-2.53532809652341	682065920
2	3752-4944-0006	3.0	3	25.0	-10.0	1024	0.015134975558421651	6.776405155904442	682065920
2	3576-138058-0029	3.0	3	25.0	-10.0	1024	0.0141223795486219	1.0356954313838913	684728320
2	1272-135031-0006	3.0	3	25.0	-10.0	1024	0.016885876655578613	-1.821218023259944	684728320
2	3752-4944-0033	3.0	3	25.0	-10.0	1024	0.014542909463246663	2.4498353262404162	684728320
2	6295-244435-0025	3.0	3	25.0	-10.0	1024	0.015317711565229628	-4.772413546237454	684728320
2	3536-23268-0006	3.0	3	25.0	-10.0	1024	0.015144663590651293	-1.887666591650429	684728320
2	777-126732-0054	3.0	3	25.0	-10.0	1024	0.014588145322577899	-1.2985077356583052	684728320
2	2035-152373-0009	3.0	3	25.0	-10.0	1024	0.01455164316928748	-3.124080847136475	684728320
2	84-121550-0013	3.0	3	25.0	-10.0	1024	0.014648203338895525	3.9006842393933905	684728320
2	6295-244435-0009	3.0	3	25.0	-10.0	1024	0.015174037531802529	-3.0863016457789105	684728320
2	2428-83699-0015	3.0	3	25.0	-10.0	1024	0.015285784857613699	0.6143845382720812	684728320
2	251-136532-0018	3.0	3	25.0	-10.0	1024	0.014192206518990653	-3.243776311791179	684728320
2	2803-154320-0000	3.0	3	25.0	-10.0	1024	0.015175203482309977	5.220858601017053	684728320
2	3536-23268-0001	3.0	3	25.0	-10.0	1024	0.015349634232059602	-12.366970580764038	684728320
2	2428-83699-0000	3.0	3	25.0	-10.0	1024	0.015094368956809821	1.7515592731610108	684728320
2	6319-57405-0011	3.0	3	25.0	-10.0	1024	0.014718886079459354	7.751181011186845	684728320
2	1988-147956-0028	3.0	3	25.0	-10.0	1024	0.016224589612748887	0.13753488641208234	684728320
2	1988-147956-0022	3.0	3	25.0	-10.0	1024	0.01518557071685791	2.233287547498872	684728320
2	84-121550-0005	3.0	3	25.0	-10.0	1024	0.015413302183151244	1.1060947180586598	684728320
2	1272-141231-0022	3.0	3	25.0	-10.0	1024	0.014817100681670725	1.6964334090594277	684728320
2	84-121550-0011	3.0	3	25.0	-10.0	1024	0.015226573944091796	-6.202359705684666	684728320
2	5338-284437-0005	3.0	3	25.0	-10.0	1024	0.014658102989196778	3.690804984612226	684728320
2	777-126732-0039	3.0	3	25.0	-10.0	1024	0.016411282122135162	6.0349640592014495	684728320
2	1462-170142-0028	3.0	3	25.0	-10.0	1024	0.01478542165553316	3.133011614583878	684728320
2	84-121550-0029	3.0	3	25.0	-10.0	1024	0.014458957840414607	-9.732171743593831	684728320
2	3752-4944-0027	3.0	3	25.0	-10.0	1024	0.015011544580812808	4.8269623711334235	684728320
2	7976-110523-0009	3.0	3	25.0	-10.0	1024	0.015630848705768585	5.602521854320224	684728320
2	8297-275156-0004	3.0	3	25.0	-10.0	1024	0.015130822251482708	3.466087714158075	684728320
2	1988-24833-0002	3.0	3	25.0	-10.0	1024	0.016948435523293236	-3.2128451598597025	684728320
2	5694-64038-0020	3.0	3	25.0	-10.0	1024	0.01424280279561093	-3.9437019466824266	684728320
2	7850-286674-0005	3.0	3	25.0	-10.0	1024	0.014225549168056913	2.7498002196307514	684728320
2	1462-170142-0010	3.0	3	25.0	-10.0	1024	0.014559997962071346	3.868905158571119	684728320
2	1988-147956-0014	3.0	3	25.0	-10.0	1024	0.015289524623325893	-5.196962591523055	684728320
2	777-126732-0005	3.0	3	25.0	-10.0	1024	0.015179679078875848	-1.6208809978365804	684728320
2	3576-138058-0001	3.0	3	25.0	-10.0	1024	0.015227187763560902	5.948263833221281	684728320
2	8297-275156-0000	3.0	3	25.0	-10.0	1024	0.015683638198035105	5.292648516282659	684728320
2	1988-24833-0001	3.0	3	25.0	-10.0	1024	0.014595899689063597	-2.636644624925572	684728320
2	5338-284437-0027	3.0	3	25.0	-10.0	1024	0.014836087822914124	1.3825171687921365	684728320
2	3000-15664-0019	3.0	3	25.0	-10.0	1024	0.015085101127624512	3.301667623574147	684728320
2	7850-286674-0008	3.0	3	25.0	-10.0	1024	0.015032696169476176	3.7662576341734377	684728320
2	8297-275156-0007	3.0	3	25.0	-10.0	1024	0.015190032395449552	2.76974523705581	684728320
2	251-118436-0023	3.0	3	25.0	-10.0	1024	0.01492674784226851	-1.5949589729473082	684728320
2	1988-147956-0012	3.0	3	25.0	-10.0	1024	0.014438605970806546	4.050189351478534	684728320
2	2035-152373-0007	3.0	3	25.0	-10.0	1024	0.01493767329624721	-3.0425237871185518	684728320
2	2035-147960-0004	3.0	3	25.0	-10.0	1024	0.015528045851608803	-7.112445772047397	684728320
2	5895-34622-0018	3.0	3	25.0	-10.0	1024	0.01664658784866333	-16.76029175805002	684728320
2	1462-170142-0039	3.0	3	25.0	-10.0	1024	0.014517007335539787	1.2901431902391025	684728320
2	777-126732-0001	3.0	3	25.0	-10.0	1024	0.018597914112938776	2.3509481473049343	684728320
2	7976-110523-0001	3.0	3	25.0	-10.0	1024	0.015405134721235796	-2.0990686832795986	684728320
2	5895-34629-0024	3.0	3	25.0	-10.0	1024	0.014539769979623647	-1.6914124564108417	684728320
2	2035-147961-0012	3.0	3	25.0	-10.0	1024	0.014783078548954982	-3.052200176954012	684728320
2	1988-24833-0025	3.0	3	25.0	-10.0	1024	0.015588333732203433	-2.2540100975538118	684728320
2	1988-147956-0006	3.0	3	25.0	-10.0	1024	0.015023835869722588	-11.779985921732269	684728320
2	7976-110523-0012	3.0	3	25.0	-10.0	1024	0.01540830556084128	4.15351387905785	684728320
2	6241-61943-0002	3.0	3	25.0	-10.0	1024	0.014992830365203148	-1.162773228192482	684728320
2	1272-141231-0005	3.0	3	25.0	-10.0	1024	0.015431485678020277	-3.4556603151435383	684728320
2	5895-34615-0008	3.0	3	25.0	-10.0	1024	0.01669040322303772	-13.383666842741917	684728320
2	1272-141231-0023	3.0	3	25.0	-10.0	1024	0.01569802052265889	1.717332930674109	684728320
2	1462-170142-0031	3.0	3	25.0	-10.0	1024	0.016233455303103425	4.111516134096797	684728320
2	5338-284437-0001	3.0	3	25.0	-10.0	1024	0.01423761768946572	2.6200248558031918	684728320
2	251-136532-0014	3.0	3	25.0	-10.0	1024	0.0151646269692315	-4.835549410748764	684728320
2	251-136532-0008	3.0	3	25.0	-10.0	1024	0.015582123110371252	5.008739636426731	684728320
2	6295-244435-0019	3.0	3	25.0	-10.0	1024	0.015205775366889105	-3.2128570591270926	684728320
2	7850-286674-0000	3.0	3	25.0	-10.0	1024	0.015857013789090244	-7.3566972275485405	684728320
2	1272-141231-0011	3.0	3	25.0	-10.0	1024	0.014997645269466352	-1.3504940475928493	684728320
2	8842-304647-0011	3.0	3	25.0	-10.0	1024	0.01506650447845459	-6.935013680275804	684728320
2	84-121550-0014	3.0	3	25.0	-10.0	1024	0.014678339958190918	-4.711952129371812	684728320
2	1993-147964-0003	3.0	3	25.0	-10.0	1024	0.014894117008556019	6.350521500750412	684728320
2	251-118436-0004	3.0	3	25.0	-10.0	1024	0.015396491901294605	-1.1486046768216698	684728320
2	3752-4944-0021	3.0	3	25.0	-10.0	1024	0.014979038041891511	6.728959005431472	684728320
2	3576-138058-0015	3.0	3	25.0	-10.0	1024	0.015517042529198432	1.2832976626350014	684728320
2	1272-141231-0026	3.0	3	25.0	-10.0	1024	0.015164817251810214	6.536598372209563	684728320
2	5895-34622-0011	3.0	3	25.0	-10.0	1024	0.015744680582090866	-9.465068487633715	684728320
2	6295-244435-0035	3.0	3	25.0	-10.0	1024	0.014903507232666015	6.186075033081883	684728320
2	1988-24833-0010	3.0	3	25.0	-10.0	1024	0.015183958140286532	-4.7431010266573645	684728320
2	2035-147961-0024	3.0	3	25.0	-10.0	1024	0.014741603533426921	-0.6767639066839987	684728320
2	3752-4944-0019	3.0	3	25.0	-10.0	1024	0.015977310097735863	0.3065027381428679	684728320
2	1272-141231-0025	3.0	3	15.0	-10.0	1024	0.014712091003145491	2.0345502156858424	684728320
2	6241-61946-0003	3.0	3	15.0	-10.0	1024	0.015104358012859639	-3.3821941384734497	684728320
2	7976-110523-0006	3.0	3	15.0	-10.0	1024	0.01555371771053392	1.3765261274581664	684728320
2	1988-24833-0014	3.0	3	15.0	-10.0	1024	0.015048956871032715	-5.861415362029712	684728320
2	3000-15664-0031	3.0	3	15.0	-10.0	1024	0.014563648931441768	1.7191573721354967	684728320
2	5895-34629-0009	3.0	3	15.0	-10.0	1024	0.014613799146703771	-4.102354663471709	684728320
2	1462-170145-0015	3.0	3	15.0	-10.0	1024	0.014437375646648985	3.0260532093573915	684728320
2	3000-15664-0022	3.0	3	15.0	-10.0	1024	0.014026638666788736	4.222975883293118	684728320
2	2428-83699-0020	3.0	3	15.0	-10.0	1024	0.014078413998639142	-1.4946863380778517	684728320
2	3752-4944-0003	3.0	3	15.0	-10.0	1024	0.016727810556238346	3.7123050374994238	684728320
2	3000-15664-0046	3.0	3	15.0	-10.0	1024	0.017283064978463308	2.427752707957924	684728320
2	5895-34615-0002	3.0	3	15.0	-10.0	1024	0.014502769861465845	-13.01341116024108	684728320
2	1272-135031-0003	3.0	3	15.0	-10.0	1024	0.014310615403311593	3.2922501353888345	684728320
2	6319-57405-0000	3.0	3	15.0	-10.0	1024	0.015204511369977679	-10.367000830845534	684728320
2	1272-135031-0020	3.0	3	15.0	-10.0	1024	0.015218489699893527	3.572431825619547	684728320
2	5895-34615-0019	3.0	3	15.0	-10.0	1024	0.014767735799153647	-15.629453215445219	684728320
2	174-168635-0017	3.0	3	15.0	-10.0	1024	0.014935856515711004	1.0910631173074838	684728320
2	1462-170142-0023	3.0	3	15.0	-10.0	1024	0.015035498142242431	-5.454401520175645	684728320
2	1988-147956-0020	3.0	3	15.0	-10.0	1024	0.015117160975933075	-4.529198332872618	684728320
2	174-168635-0001	3.0	3	15.0	-10.0	1024	0.01517658355908516	-7.645964488155301	684728320
2	3576-138058-0007	3.0	3	15.0	-10.0	1024	0.014890064363894255	-4.1682184441394154	684728320
2	1462-170142-0006	3.0	3	15.0	-10.0	1024	0.014608810532767818	6.831943824479479	684728320
2	5694-64038-0024	3.0	3	15.0	-10.0	1024	0.014549502459439364	4.351323887922985	684728320
2	3752-4944-0006	3.0	3	15.0	-10.0	1024	0.014557928335471232	5.133495392410341	684728320
2	3576-138058-0029	3.0	3	15.0	-10.0	1024	0.015056982273008765	3.361824928269356	684728320
2	1272-135031-0006	3.0	3	15.0	-10.0	1024	0.015097777048746744	4.449543828696938	684728320
2	3752-4944-0033	3.0	3	15.0	-10.0	1024	0.014286220073699951	3.2114467012347796	684728320
2	6295-244435-0025	3.0	3	15.0	-10.0	1024	0.015533958993306974	2.4721995954366234	684728320
2	3536-23268-0006	3.0	3	15.0	-10.0	1024	0.014529297150761247	1.7437727750903456	684728320
2	777-126732-0054	3.0	3	15.0	-10.0	1024	0.015392482280731201	-3.921989358566486	684728320
2	2035-152373-0009	3.0	3	15.0	-10.0	1024	0.014438697534014088	3.151589654552327	684728320
2	84-121550-0013	3.0	3	15.0	-10.0	1024	0.015048653738839285	0.820775540646248	684728320
2	6295-244435-0009	3.0	3	15.0	-10.0	1024	0.014358308098532937	0.13010161157096065	684728320
2	2428-83699-0015	3.0	3	15.0	-10.0	1024	0.014712721960885184	5.0031764271917725	684728320
2	251-136532-0018	3.0	3	15.0	-10.0	1024	0.015000437581261922	2.5027446073944883	684728320
2	2803-154320-0000	3.0	3	15.0	-10.0	1024	0.015273332595825195	-10.666151544383371	684728320
2	3536-23268-0001	3.0	3	15.0	-10.0	1024	0.01475496768951416	-5.493846389243164	684728320
2	2428-83699-0000	3.0	3	15.0	-10.0	1024	0.01466806729634603	-0.1181719596437137	684728320
2	6319-57405-0011	3.0	3	15.0	-10.0	1024	0.015094700612519918	-0.2943782770922021	684728320
2	1988-147956-0028	3.0	3	15.0	-10.0	1024	0.014957122504711151	-5.525116343148998	684728320
2	1988-147956-0022	3.0	3	15.0	-10.0	1024	0.014267272419399686	-6.0859935245906795	684728320
2	84-121550-0005	3.0	3	15.0	-10.0	1024	0.015282434575697956	0.3906379473522912	684728320
2	1272-141231-0022	3.0	3	15.0	-10.0	1024	0.014995732397403358	4.503444493817838	684728320
2	84-121550-0011	3.0	3	15.0	-10.0	1024	0.014571367748199946	-9.154530509593123	684728320
2	5338-284437-0005	3.0	3	15.0	-10.0	1024	0.015261230797603213	3.222107069098815	684728320
2	777-126732-0039	3.0	3	15.0	-10.0	1024	0.015083959367540147	-8.031754116289047	684728320
2	1462-170142-0028	3.0	3	15.0	-10.0	1024	0.015192929436178768	3.726026426700968	684728320
2	84-121550-0029	3.0	3	15.0	-10.0	1024	0.015187988678614298	0.43712755433150197	684728320
2	3752-4944-0027	3.0	3	15.0	-10.0	1024	0.014980194998569176	2.9481781483224223	684728320
2	7976-110523-0009	3.0	3	15.0	-10.0	1024	0.014316940770565886	1.3545368203203738	684728320
2	8297-275156-0004	3.0	3	15.0	-10.0	1024	0.014717478018540602	3.036238041953006	684728320
2	1988-24833-0002	3.0	3	15.0	-10.0	1024	0.014529145426220365	1.5702477162458477	684728320
2	5694-64038-0020	3.0	3	15.0	-10.0	1024	0.014423019007632607	-2.6131804749520127	684728320
2	7850-286674-0005	3.0	3	15.0	-10.0	1024	0.014680828366960798	1.1622188478456534	684728320
2	1462-170142-0010	3.0	3	15.0	-10.0	1024	0.014489425553215874	2.7583021798217935	684728320
2	1988-147956-0014	3.0	3	15.0	-10.0	1024	0.016028588158743723	-5.512980889218785	684728320
2	777-126732-0005	3.0	3	15.0	-10.0	1024	0.01458154453171624	5.585697735129469	684728320
2	3576-138058-0001	3.0	3	15.0	-10.0	1024	0.014993145352318174	3.524499977697358	684728320
2	8297-275156-0000	3.0	3	15.0	-10.0	1024	0.01601341294079292	0.8877301184878261	684728320
2	1988-24833-0001	3.0	3	15.0	-10.0	1024	0.01449483319332725	-2.2489165902234247	684728320
2	5338-284437-0027	3.0	3	15.0	-10.0	1024	0.015077140596177842	3.207854101199681	684728320
2	3000-15664-0019	3.0	3	15.0	-10.0	1024	0.0145078994132377	4.582124316491963	684728320
2	7850-286674-0008	3.0	3	15.0	-10.0	1024	0.015002838400907294	1.3239569489754024	684728320
2	8297-275156-0007	3.0	3	15.0	-10.0	1024	0.014498381511024807	-1.056504155582196	684728320
2	251-118436-0023	3.0	3	15.0	-10.0	1024	0.01491215012290261	4.5088239745681875	684728320
2	1988-147956-0012	3.0	3	15.0	-10.0	1024	0.015907383627361722	-0.7814635021002625	684728320
2	2035-152373-0007	3.0	3	15.0	-10.0	1024	0.014740754818094188	-8.885251488463455	684728320
2	2035-147960-0004	3.0	3	15.0	-10.0	1024	0.01476708518134223	-7.338572702525969	684728320
2	5895-34622-0018	3.0	3	15.0	-10.0	1024	0.014834218555026583	-17.222508280601367	684728320
2	1462-170142-0039	3.0	3	15.0	-10.0	1024	0.01460685474531991	2.147110612866776	684728320
2	777-126732-0001	3.0	3	15.0	-10.0	1024	0.015170349015129937	-3.8660236583231367	684728320
2	7976-110523-0001	3.0	3	15.0	-10.0	1024	0.015791325955777556	4.1840815984447675	684728320
2	5895-34629-0024	3.0	3	15.0	-10.0	1024	0.014755351726825421	-1.2897867908935696	684728320
2	2035-147961-0012	3.0	3	15.0	-10.0	1024	0.016222672028975052	-16.48272052761395	684728320
2	1988-24833-0025	3.0	3	15.0	-10.0	1024	0.014931761941244437	-2.3910061713156807	684728320
2	1988-147956-0006	3.0	3	15.0	-10.0	1024	0.014584701201495002	-13.210962514105397	684728320
2	7976-110523-0012	3.0	3	15.0	-10.0	1024	0.014096002730112227	2.620039553884533	684728320
2	6241-61943-0002	3.0	3	15.0	-10.0	1024	0.014839388603387876	-3.0965578566282344	684728320
2	1272-141231-0005	3.0	3	15.0	-10.0	1024	0.014745888162831792	-0.5551178051446212	684728320
2	5895-34615-0008	3.0	3	15.0	-10.0	1024	0.014893154303232828	-14.455813990839786	684728320
2	1272-141231-0023	3.0	3	15.0	-10.0	1024	0.015030817552046343	3.6974032135213304	684728320
2	1462-170142-0031	3.0	3	15.0	-10.0	1024	0.014644001659594084	4.3402883228035	684728320
2	5338-284437-0001	3.0	3	15.0	-10.0	1024	0.015025829014025237	-2.259992001000836	684728320
2	251-136532-0014	3.0	3	15.0	-10.0	1024	0.015373852517869737	-4.848028126443352	684728320
2	251-136532-0008	3.0	3	15.0	-10.0	1024	0.01494270417748428	3.110077492954381	684728320
2	6295-244435-0019	3.0	3	15.0	-10.0	1024	0.015222458278431612	-6.519212023443906	684728320
2	7850-286674-0000	3.0	3	15.0	-10.0	1024	0.015184694123499601	3.015990866565519	684728320
2	1272-141231-0011	3.0	3	15.0	-10.0	1024	0.014959769371228341	-3.583906995255177	684728320
2	8842-304647-0011	3.0	3	15.0	-10.0	1024	0.014903251514878384	-7.137955909232342	684728320
2	84-121550-0014	3.0	3	15.0	-10.0	1024	0.01425012700697955	2.5973057339308543	684728320
2	1993-147964-0003	3.0	3	15.0	-10.0	1024	0.014589244244145412	1.5186298220906813	684728320
2	251-118436-0004	3.0	3	15.0	-10.0	1024	0.01484829645890456	0.38278361697342433	684728320
2	3752-4944-0021	3.0	3	15.0	-10.0	1024	0.015235173074822677	6.972666191063151	684728320
2	3576-138058-0015	3.0	3	15.0	-10.0	1024	0.014996010324229364	-0.9209173319590275	684728320
2	1272-141231-0026	3.0	3	15.0	-10.0	1024	0.014403745934769913	1.5241903899311047	684728320
2	5895-34622-0011	3.0	3	15.0	-10.0	1024	0.014544479882539207	-1.3321602178058265	684728320
2	6295-244435-0035	3.0	3	15.0	-10.0	1024	0.015714256659798	1.5360811465718553	684728320
2	1988-24833-0010	3.0	3	15.0	-10.0	1024	0.015871897339820862	-1.334192375271305	684728320
2	2035-147961-0024	3.0	3	15.0	-10.0	1024	0.014624937375386556	6.935087547421848	684728320
2	3752-4944-0019	3.0	3	15.0	-10.0	1024	0.014888644218444824	4.9273552935552445	684728320
2	1272-141231-0025	3.0	1	-5.0	-10.0	1024	0.01445017589463128	-16.31466421884014	684728320
2	6241-61946-0003	3.0	1	-5.0	-10.0	1024	0.014606885742722895	-20.35010913828669	684728320
2	7976-110523-0006	3.0	1	-5.0	-10.0	1024	0.014385378237852115	-12.371325660912003	684728320
2	1988-24833-0014	3.0	1	-5.0	-10.0	1024	0.015347146987915039	-16.596427560711398	684728320
2	3000-15664-0031	3.0	1	-5.0	-10.0	1024	0.014849647562554542	-11.117187112185029	684728320
2	5895-34629-0009	3.0	1	-5.0	-10.0	1024	0.014459751747749947	-15.648254915147337	684728320
2	1462-170145-0015	3.0	1	-5.0	-10.0	1024	0.014296335923044304	-14.263043837480044	684728320
2	3000-15664-0022	3.0	1	-5.0	-10.0	1024	0.014462009454384828	-13.962215578212533	684728320
2	2428-83699-0020	3.0	1	-5.0	-10.0	1024	0.015107846260070801	-8.10652493010775	684728320
2	3752-4944-0003	3.0	1	-5.0	-10.0	1024	0.01593803275715221	-12.31383480506585	684728320
2	3000-15664-0046	3.0	1	-5.0	-10.0	1024	0.014497206324622744	-7.728177534704487	684728320
2	5895-34615-0002	3.0	1	-5.0	-10.0	1024	0.014866207921227743	-14.653575886266061	684728320
2	1272-135031-0003	3.0	1	-5.0	-10.0	1024	0.014474817911783854	-12.598339988853217	684728320
2	6319-57405-0000	3.0	1	-5.0	-10.0	1024	0.014178050191778886	-11.742051167848606	684728320
2	1272-135031-0020	3.0	1	-5.0	-10.0	1024	0.014356093863918357	-6.67190773129575	684728320
2	5895-34615-0019	3.0	1	-5.0	-10.0	1024	0.014181565355371547	-20.521774357853488	684728320
2	174-168635-0017	3.0	1	-5.0	-10.0	1024	0.01476442272012884	-8.954806030490808	684728320
2	1462-170142-0023	3.0	1	-5.0	-10.0	1024	0.014822439713911577	-13.53869565860531	684728320
2	1988-147956-0020	3.0	1	-5.0	-10.0	1024	0.014218485580300385	-11.066648416312264	684728320
2	174-168635-0001	3.0	1	-5.0	-10.0	1024	0.01467970143193784	-16.52767015615853	684728320
2	3576-138058-0007	3.0	1	-5.0	-10.0	1024	0.014628738164901733	-16.90100806241697	684728320
2	1462-170142-0006	3.0	1	-5.0	-10.0	1024	0.014450161727433353	-14.867448182844992	684728320
2	5694-64038-0024	3.0	1	-5.0	-10.0	1024	0.015355383266102184	-4.3092209526237015	684728320
2	3752-4944-0006	3.0	1	-5.0	-10.0	1024	0.01593970470741147	-5.3813902675139405	684728320
2	3576-138058-0029	3.0	1	-5.0	-10.0	1024	0.01486874085206252	-16.960214304113684	684728320
2	1272-135031-0006	3.0	1	-5.0	-10.0	1024	0.015599995851516724	-10.93652284238508	684728320
2	3752-4944-0033	3.0	1	-5.0	-10.0	1024	0.015464277409795505	-15.223407879677026	684728320
2	6295-244435-0025	3.0	1	-5.0	-10.0	1024	0.014312216576109541	-14.10585584549832	684728320
2	3536-23268-0006	3.0	1	-5.0	-10.0	1024	0.015032024610610236	-13.016993871118006	684728320
2	777-126732-0054	3.0	1	-5.0	-10.0	1024	0.015541636943817138	-14.220610747934332	684728320
2	2035-152373-0009	3.0	1	-5.0	-10.0	1024	0.015766407581085853	-17.07912761800223	684728320
2	84-121550-0013	3.0	1	-5.0	-10.0	1024	0.014211792464650005	-20.819104637582484	684728320
2	6295-244435-0009	3.0	1	-5.0	-10.0	1024	0.015114419162273407	-15.021400254175513	684728320
2	2428-83699-0015	3.0	1	-5.0	-10.0	1024	0.01623084885733468	-12.083239347174404	684728320
2	251-136532-0018	3.0	1	-5.0	-10.0	1024	0.015397555298275419	-20.83569739165803	684728320
2	2803-154320-0000	3.0	1	-5.0	-10.0	1024	0.014390859492989473	-9.634100211816673	684728320
2	3536-23268-0001	3.0	1	-5.0	-10.0	1024	0.014824393468025403	-17.046367477343203	684728320
2	2428-83699-0000	3.0	1	-5.0	-10.0	1024	0.014648639238797702	-14.360269241352963	684728320
2	6319-57405-0011	3.0	1	-5.0	-10.0	1024	0.014945050503345245	-12.964627236129104	684728320
2	1988-147956-0028	3.0	1	-5.0	-10.0	1024	0.014389590076778246	-11.74994412705715	684728320
2	1988-147956-0022	3.0	1	-5.0	-10.0	1024	0.014419679458324727	-13.727106886037364	684728320
2	84-121550-0005	3.0	1	-5.0	-10.0	1024	0.01454141892884907	-20.079536893572488	684728320
2	1272-141231-0022	3.0	1	-5.0	-10.0	1024	0.015096369542573628	-10.005451058860901	684728320
2	84-121550-0011	3.0	1	-5.0	-10.0	1024	0.014459442782711673	-15.72227713208454	684728320
2	5338-284437-0005	3.0	1	-5.0	-10.0	1024	0.014818662946874445	-5.234083164649657	684728320
2	777-126732-0039	3.0	1	-5.0	-10.0	1024	0.016740809546576606	-11.306910966760146	684728320
2	1462-170142-0028	3.0	1	-5.0	-10.0	1024	0.014721048639175739	-5.450386107103054	684728320
2	84-121550-0029	3.0	1	-5.0	-10.0	1024	0.014263863957256352	-15.892012330682704	684728320
2	3752-4944-0027	3.0	1	-5.0	-10.0	1024	0.014452763966151647	-11.333491935440152	684728320
2	7976-110523-0009	3.0	1	-5.0	-10.0	1024	0.014444382567154733	-12.55199082565668	684728320
2	8297-275156-0004	3.0	1	-5.0	-10.0	1024	0.015020966529846191	-16.61112235697359	684728320
2	1988-24833-0002	3.0	1	-5.0	-10.0	1024	0.014460553725560507	-13.498104950039775	684728320
2	5694-64038-0020	3.0	1	-5.0	-10.0	1024	0.014356647667131926	-19.382710212457035	684728320
2	7850-286674-0005	3.0	1	-5.0	-10.0	1024	0.014250268106875212	-15.260198453340838	684728320
2	1462-170142-0010	3.0	1	-5.0	-10.0	1024	0.014470087157355415	-11.181193125285764	684728320
2	1988-147956-0014	3.0	1	-5.0	-10.0	1024	0.015037100655691964	-11.411678080992846	684728320
2	777-126732-0005	3.0	1	-5.0	-10.0	1024	0.01669175898442503	-15.525129893159875	684728320
2	3576-138058-0001	3.0	1	-5.0	-10.0	1024	0.016070894811345243	-18.365600804760682	684728320
2	8297-275156-0000	3.0	1	-5.0	-10.0	1024	0.0144508353301457	-5.740993862595656	684728320
2	1988-24833-0001	3.0	1	-5.0	-10.0	1024	0.014226965985055698	-18.48513414321847	684728320
2	5338-284437-0027	3.0	1	-5.0	-10.0	1024	0.01426205180940174	-10.812131874562237	684728320
2	3000-15664-0019	3.0	1	-5.0	-10.0	1024	0.014203927096198587	-4.859789642658297	684728320
2	7850-286674-0008	3.0	1	-5.0	-10.0	1024	0.014895577763402185	-21.37133068628154	684728320
2	8297-275156-0007	3.0	1	-5.0	-10.0	1024	0.014443591043546603	-11.119089870553502	692027392
2	251-118436-0023	3.0	1	-5.0	-10.0	1024	0.01452458988536488	-9.428259167771873	692027392
2	1988-147956-0012	3.0	1	-5.0	-10.0	1024	0.014565799547278362	-14.034524355634204	692027392
2	2035-152373-0007	3.0	1	-5.0	-10.0	1024	0.01455817800579649	-13.92867350169255	692027392
2	2035-147960-0004	3.0	1	-5.0	-10.0	1024	0.014668731853879732	-17.60804888707333	692027392
2	5895-34622-0018	3.0	1	-5.0	-10.0	1024	0.015512416060541717	-19.820485464915386	692027392
2	1462-170142-0039	3.0	1	-5.0	-10.0	1024	0.015966378409287024	-19.35178787951612	692027392
2	777-126732-0001	3.0	1	-5.0	-10.0	1024	0.015111611949072944	-18.32514537490473	692027392
2	7976-110523-0001	3.0	1	-5.0	-10.0	1024	0.015040700500075882	-13.052506803780531	692027392
2	5895-34629-0024	3.0	1	-5.0	-10.0	1024	0.014481438123262845	-14.727549021010242	692027392
2	2035-147961-0012	3.0	1	-5.0	-10.0	1024	0.014875003269740514	-17.417286177201696	692027392
2	1988-24833-0025	3.0	1	-5.0	-10.0	1024	0.01698540604632834	-11.140809625290451	692027392
2	1988-147956-0006	3.0	1	-5.0	-10.0	1024	0.014807872211231905	-18.780806403613216	692027392
2	7976-110523-0012	3.0	1	-5.0	-10.0	1024	0.014237363781549234	-17.214854320863548	692027392
2	6241-61943-0002	3.0	1	-5.0	-10.0	1024	0.014805888020715047	-15.421923393749452	692027392
2	1272-141231-0005	3.0	1	-5.0	-10.0	1024	0.014342410223824638	-15.897522891475035	692027392
2	5895-34615-0008	3.0	1	-5.0	-10.0	1024	0.014896413554315981	-15.824297277236251	692027392
2	1272-141231-0023	3.0	1	-5.0	-10.0	1024	0.014246518649752177	-11.786145492712524	692027392
2	1462-170142-0031	3.0	1	-5.0	-10.0	1024	0.014800102814384129	-12.841134802139285	692027392
2	5338-284437-0001	3.0	1	-5.0	-10.0	1024	0.014843216129377777	-9.322554791495442	692027392
2	251-136532-0014	3.0	1	-5.0	-10.0	1024	0.01513341400358412	-15.897693791620744	692027392
2	251-136532-0008	3.0	1	-5.0	-10.0	1024	0.014558030499352349	-16.550827135041388	692027392
2	6295-244435-0019	3.0	1	-5.0	-10.0	1024	0.014465517467922635	-13.088309843732826	692027392
2	7850-286674-0000	3.0	1	-5.0	-10.0	1024	0.014131560361474976	-10.34207194070325	692027392
2	1272-141231-0011	3.0	1	-5.0	-10.0	1024	0.015940946917380055	-11.960115316867078	692027392
2	8842-304647-0011	3.0	1	-5.0	-10.0	1024	0.01442895708857356	-17.516852765355498	692027392
2	84-121550-0014	3.0	1	-5.0	-10.0	1024	0.014102913439273834	-15.533133453983098	692027392
2	1993-147964-0003	3.0	1	-5.0	-10.0	1024	0.014299389087792599	-14.036487778699978	692027392
2	251-118436-0004	3.0	1	-5.0	-10.0	1024	0.014544170636397142	-11.796527667625568	692027392
2	3752-4944-0021	3.0	1	-5.0	-10.0	1024	0.014274992440876207	-10.761964530905725	692027392
2	3576-138058-0015	3.0	1	-5.0	-10.0	1024	0.014025170462472099	-13.51332525522639	692027392
2	1272-141231-0026	3.0	1	-5.0	-10.0	1024	0.014531160394350687	-8.378219214999982	692027392
2	5895-34622-0011	3.0	1	-5.0	-10.0	1024	0.014258255129275114	-19.13507943691291	692027392
2	6295-244435-0035	3.0	1	-5.0	-10.0	1024	0.014611706733703614	-2.934827418489188	692027392
2	1988-24833-0010	3.0	1	-5.0	-10.0	1024	0.014763588706652323	-14.010532593178961	692027392
2	2035-147961-0024	3.0	1	-5.0	-10.0	1024	0.014524447917938232	-16.358123039179695	692027392
2	3752-4944-0019	3.0	1	-5.0	-10.0	1024	0.014837824780008068	-19.592501205468153	692027392
2	1272-141231-0025	3.0	1	30.0	-10.0	1024	0.014102643423706946	3.6192509375389044	692027392
2	6241-61946-0003	3.0	1	30.0	-10.0	1024	0.014087166702538206	-0.9094485588554457	692027392
2	7976-110523-0006	3.0	1	30.0	-10.0	1024	0.014373883605003357	2.982909383665274	692027392
2	1988-24833-0014	3.0	1	30.0	-10.0	1024	0.015560281276702882	-3.200697138316783	692027392
2	3000-15664-0031	3.0	1	30.0	-10.0	1024	0.014437983830769857	6.42209440120115	692027392
2	5895-34629-0009	3.0	1	30.0	-10.0	1024	0.014695164035348332	-3.028822324163661	692027392
2	1462-170145-0015	3.0	1	30.0	-10.0	1024	0.014503413752505653	-0.4064628128179764	692027392
2	3000-15664-0022	3.0	1	30.0	-10.0	1024	0.014205334034371884	1.6996444996518811	692027392
2	2428-83699-0020	3.0	1	30.0	-10.0	1024	0.01458581391867105	6.152162019180889	692027392
2	3752-4944-0003	3.0	1	30.0	-10.0	1024	0.01470295949415727	-1.9778127291546155	692027392
2	3000-15664-0046	3.0	1	30.0	-10.0	1024	0.014437238375345865	0.32857412420792254	692027392
2	5895-34615-0002	3.0	1	30.0	-10.0	1024	0.01463399942104633	-8.956348916038456	692027392
2	1272-135031-0003	3.0	1	30.0	-10.0	1024	0.014384571711222332	-0.976746847235277	692027392
2	6319-57405-0000	3.0	1	30.0	-10.0	1024	0.014169872852793912	-4.482182486282305	692027392
2	1272-135031-0020	3.0	1	30.0	-10.0	1024	0.014303922653198242	1.7965231627901557	692027392
2	5895-34615-0019	3.0	1	30.0	-10.0	1024	0.01484553204026333	-13.48515297750242	692027392
2	174-168635-0017	3.0	1	30.0	-10.0	1024	0.014803002097389915	1.6875586055592062	692027392
2	1462-170142-0023	3.0	1	30.0	-10.0	1024	0.015432401136918501	-4.216082056218299	692027392
2	1988-147956-0020	3.0	1	30.0	-10.0	1024	0.015371876378213205	1.641177556991371	692027392
2	174-168635-0001	3.0	1	30.0	-10.0	1024	0.014926448464393616	1.8866675700988302	692027392
2	3576-138058-0007	3.0	1	30.0	-10.0	1024	0.014865394149507796	0.9178821494361065	692027392
2	1462-170142-0006	3.0	1	30.0	-10.0	1024	0.014731356795404998	0.3253601377618259	692027392
2	5694-64038-0024	3.0	1	30.0	-10.0	1024	0.01476035551591353	2.370380494231904	692027392
2	3752-4944-0006	3.0	1	30.0	-10.0	1024	0.014644431286170835	-2.200672498101179	692027392
2	3576-138058-0029	3.0	1	30.0	-10.0	1024	0.014074546378730927	2.5851634863582613	692027392
2	1272-135031-0006	3.0	1	30.0	-10.0	1024	0.014508906751871109	5.675944182248366	692027392
2	3752-4944-0033	3.0	1	30.0	-10.0	1024	0.014459485438332628	8.125660361711882	692027392
2	6295-244435-0025	3.0	1	30.0	-10.0	1024	0.014221341051953905	4.240854694577644	692027392
2	3536-23268-0006	3.0	1	30.0	-10.0	1024	0.014651334646976355	-4.389678399569955	692027392
2	777-126732-0054	3.0	1	30.0	-10.0	1024	0.014694973826408386	5.456791947631848	692027392
2	2035-152373-0009	3.0	1	30.0	-10.0	1024	0.014943988234908492	1.3009079064977922	692027392
2	84-121550-0013	3.0	1	30.0	-10.0	1024	0.015102003483062095	-0.4179736199482309	692027392
2	6295-244435-0009	3.0	1	30.0	-10.0	1024	0.014716312289237976	0.3393022232606807	692027392
2	2428-83699-0015	3.0	1	30.0	-10.0	1024	0.015038347244262696	2.205001630937755	692027392
2	251-136532-0018	3.0	1	30.0	-10.0	1024	0.016020472844441733	4.555393354613812	692027392
2	2803-154320-0000	3.0	1	30.0	-10.0	1024	0.014102410186420788	-1.3674450677706407	692027392
2	3536-23268-0001	3.0	1	30.0	-10.0	1024	0.014291008857831564	-8.134688032130468	692027392
2	2428-83699-0000	3.0	1	30.0	-10.0	1024	0.014525246998620412	2.705057680628169	692027392
2	6319-57405-0011	3.0	1	30.0	-10.0	1024	0.014474009645396265	-2.334775487801168	692027392
2	1988-147956-0028	3.0	1	30.0	-10.0	1024	0.014387485053804185	-1.7644341273522284	692027392
2	1988-147956-0022	3.0	1	30.0	-10.0	1024	0.014530769849227647	0.45472304353318976	692027392
2	84-121550-0005	3.0	1	30.0	-10.0	1024	0.014544777248216711	2.395138412885012	692027392
2	1272-141231-0022	3.0	1	30.0	-10.0	1024	0.01431096419123293	-2.1664470073364153	692027392
2	84-121550-0011	3.0	1	30.0	-10.0	1024	0.014154476504172049	-0.8378997980360818	692027392
2	5338-284437-0005	3.0	1	30.0	-10.0	1024	0.015494576314600503	1.8744085666797172	692027392
2	777-126732-0039	3.0	1	30.0	-10.0	1024	0.015268982781304254	5.375098614764645	692027392
2	1462-170142-0028	3.0	1	30.0	-10.0	1024	0.015033841133117676	7.3015722882817435	692027392
2	84-121550-0029	3.0	1	30.0	-10.0	1024	0.014215342633359067	2.30852090649523	692027392
2	3752-4944-0027	3.0	1	30.0	-10.0	1024	0.014277803897857665	-7.12874296395821	692027392
2	7976-110523-0009	3.0	1	30.0	-10.0	1024	0.015181773238711886	5.571434020045616	692027392
2	8297-275156-0004	3.0	1	30.0	-10.0	1024	0.014837232919839712	7.078028236419067	692027392
2	1988-24833-0002	3.0	1	30.0	-10.0	1024	0.015488435824712118	2.809040755444789	692027392
2	5694-64038-0020	3.0	1	30.0	-10.0	1024	0.01448302357285111	3.7107572899675754	692027392
2	7850-286674-0005	3.0	1	30.0	-10.0	1024	0.01557733239354314	-2.4426113711052726	692027392
2	1462-170142-0010	3.0	1	30.0	-10.0	1024	0.014779983867298473	2.9938345481918907	692027392
2	1988-147956-0014	3.0	1	30.0	-10.0	1024	0.016452271597726005	-7.275594210595262	692027392
2	777-126732-0005	3.0	1	30.0	-10.0	1024	0.01436121826586516	-1.4241590288756973	663490560
2	3576-138058-0001	3.0	1	30.0	-10.0	1024	0.014163063920062521	3.408969892617646	663490560
2	8297-275156-0000	3.0	1	30.0	-10.0	1024	0.01588101472173418	-4.997997755484507	663490560
2	1988-24833-0001	3.0	1	30.0	-10.0	1024	0.014889735924570184	1.9854217110005945	663490560
2	5338-284437-0027	3.0	1	30.0	-10.0	1024	0.014894829856024848	-0.02087905015486609	663490560
2	3000-15664-0019	3.0	1	30.0	-10.0	1024	0.01442057556576199	3.3358291967954043	663490560
2	7850-286674-0008	3.0	1	30.0	-10.0	1024	0.014893326648446016	-3.4461295317655494	663490560
2	8297-275156-0007	3.0	1	30.0	-10.0	1024	0.014048421105673147	0.26836233533953957	683626496
2	251-118436-0023	3.0	1	30.0	-10.0	1024	0.014688952402635054	4.683413639980296	683626496
2	1988-147956-0012	3.0	1	30.0	-10.0	1024	0.015546080138948228	-6.827173392098765	683626496
2	2035-152373-0007	3.0	1	30.0	-10.0	1024	0.01470611172337686	-9.729702476534097	683626496
2	2035-147960-0004	3.0	1	30.0	-10.0	1024	0.01445380485419071	-1.8810345445815355	683626496
2	5895-34622-0018	3.0	1	30.0	-10.0	1024	0.015009915387188946	-9.366703054013904	683626496
2	1462-170142-0039	3.0	1	30.0	-10.0	1024	0.014533879393238133	-0.3045229040571554	683626496
2	777-126732-0001	3.0	1	30.0	-10.0	1024	0.015219853983985053	6.9050080147097335	683626496
2	7976-110523-0001	3.0	1	30.0	-10.0	1024	0.014439489390399005	4.087299814880126	683626496
2	5895-34629-0024	3.0	1	30.0	-10.0	1024	0.014501120493962214	-1.5840259470452818	683626496
2	2035-147961-0012	3.0	1	30.0	-10.0	1024	0.014517580379139293	-10.406468527499062	683626496
2	1988-24833-0025	3.0	1	30.0	-10.0	1024	0.01665142525074094	-6.118187672427039	683626496
2	1988-147956-0006	3.0	1	30.0	-10.0	1024	0.014140485314761891	-12.185709549369951	683626496
2	7976-110523-0012	3.0	1	30.0	-10.0	1024	0.014371152616973616	-4.35677183445843	683626496
2	6241-61943-0002	3.0	1	30.0	-10.0	1024	0.014732249947481377	1.8070409460223291	683626496
2	1272-141231-0005	3.0	1	30.0	-10.0	1024	0.01450924820952363	-2.8299680214084857	683626496
2	5895-34615-0008	3.0	1	30.0	-10.0	1024	0.014685064554214478	-2.9434540225833103	683626496
2	1272-141231-0023	3.0	1	30.0	-10.0	1024	0.014058218282811782	0.3552176663317489	687947776
2	1462-170142-0031	3.0	1	30.0	-10.0	1024	0.014199752556650262	5.835344687150508	687947776
2	5338-284437-0001	3.0	1	30.0	-10.0	1024	0.014747495834644023	5.421124169842745	687947776
2	251-136532-0014	3.0	1	30.0	-10.0	1024	0.01525205373764038	2.5882593018787126	687947776
2	251-136532-0008	3.0	1	30.0	-10.0	1024	0.014994429690497262	2.0900101395222768	687947776
2	6295-244435-0019	3.0	1	30.0	-10.0	1024	0.014548093553573366	-0.8986704618649798	687947776
2	7850-286674-0000	3.0	1	30.0	-10.0	1024	0.014082720405177065	-0.07597620012413119	692002816
2	1272-141231-0011	3.0	1	30.0	-10.0	1024	0.014791847784307938	4.685735877221112	692002816
2	8842-304647-0011	3.0	1	30.0	-10.0	1024	0.014987353767667497	-19.152926451054437	692002816
2	84-121550-0014	3.0	1	30.0	-10.0	1024	0.01456283055818998	2.50310853186346	692002816
2	1993-147964-0003	3.0	1	30.0	-10.0	1024	0.014807270794380002	4.808148861465945	692002816
2	251-118436-0004	3.0	1	30.0	-10.0	1024	0.014746803503770094	4.008130958990404	692002816
2	3752-4944-0021	3.0	1	30.0	-10.0	1024	0.014490666596785835	2.5989977361735326	692002816
2	3576-138058-0015	3.0	1	30.0	-10.0	1024	0.01432111778774777	2.5491129617800876	692002816
2	1272-141231-0026	3.0	1	30.0	-10.0	1024	0.014391627162694931	-0.5993729603330581	692002816
2	5895-34622-0011	3.0	1	30.0	-10.0	1024	0.014939866960048676	-0.895673079718755	692002816
2	6295-244435-0035	3.0	1	30.0	-10.0	1024	0.014539670944213868	2.6044986132359593	655609856
2	1988-24833-0010	3.0	1	30.0	-10.0	1024	0.014584014813105265	-15.06182238638761	655609856
2	2035-147961-0024	3.0	1	30.0	-10.0	1024	0.014190292358398438	1.8791666687446875	655609856
2	3752-4944-0019	3.0	1	30.0	-10.0	1024	0.015901243686676024	2.8305916698822964	655609856
2	1272-141231-0025	3.0	1	10.0	-10.0	1024	0.014356009887926506	2.576069485404065	663715840
2	6241-61946-0003	3.0	1	10.0	-10.0	1024	0.01413043737411499	-5.56643511997029	665337856
2	7976-110523-0006	3.0	1	10.0	-10.0	1024	0.015115333928002251	1.3588326812308011	665337856
2	1988-24833-0014	3.0	1	10.0	-10.0	1024	0.01506655216217041	-5.649366601131835	665337856
2	3000-15664-0031	3.0	1	10.0	-10.0	1024	0.01483687162399292	-1.4573437276225705	666419200
2	5895-34629-0009	3.0	1	10.0	-10.0	1024	0.014310024880074166	-8.474034272306177	666419200
2	1462-170145-0015	3.0	1	10.0	-10.0	1024	0.014895282140592249	4.3477745039449225	666419200
2	3000-15664-0022	3.0	1	10.0	-10.0	1024	0.014164917609270881	0.821588991269153	666419200
2	2428-83699-0020	3.0	1	10.0	-10.0	1024	0.014489784240722656	-0.9876683544780052	666419200
2	3752-4944-0003	3.0	1	10.0	-10.0	1024	0.014908259565179998	3.39726169223273	666419200
2	3000-15664-0046	3.0	1	10.0	-10.0	1024	0.01438072749546596	0.13532118389038095	666419200
2	5895-34615-0002	3.0	1	10.0	-10.0	1024	0.014093534789816306	0.937843527214768	688787456
2	1272-135031-0003	3.0	1	10.0	-10.0	1024	0.014649358450197707	-0.8004008461198	688787456
2	6319-57405-0000	3.0	1	10.0	-10.0	1024	0.014553164678906638	-11.920321952143237	688787456
2	1272-135031-0020	3.0	1	10.0	-10.0	1024	0.014523833990097046	0.6728583988336185	688787456
2	5895-34615-0019	3.0	1	10.0	-10.0	1024	0.014529037475585937	-18.66976802308186	688787456
2	174-168635-0017	3.0	1	10.0	-10.0	1024	0.014900055798617277	-7.059466126182317	688787456
2	1462-170142-0023	3.0	1	10.0	-10.0	1024	0.01511227542703802	0.832094716229963	688787456
2	1988-147956-0020	3.0	1	10.0	-10.0	1024	0.014524441845012162	-0.3864462834028137	688787456
2	174-168635-0001	3.0	1	10.0	-10.0	1024	0.0145327661718641	1.4316093729589574	688787456
2	3576-138058-0007	3.0	1	10.0	-10.0	1024	0.014863020181655884	-0.7176907203716631	688787456
2	1462-170142-0006	3.0	1	10.0	-10.0	1024	0.014306009632267365	-1.9112167580471315	688787456
2	5694-64038-0024	3.0	1	10.0	-10.0	1024	0.014604061300104314	-2.391265970909409	688787456
2	3752-4944-0006	3.0	1	10.0	-10.0	1024	0.01508759197435881	5.645674444708799	688787456
2	3576-138058-0029	3.0	1	10.0	-10.0	1024	0.014011852348907084	4.511231501549656	688787456
2	1272-135031-0006	3.0	1	10.0	-10.0	1024	0.014452368021011353	2.3209544046442834	688787456
2	3752-4944-0033	3.0	1	10.0	-10.0	1024	0.014359833589240686	2.792112900828543	688787456
2	6295-244435-0025	3.0	1	10.0	-10.0	1024	0.015107049391819881	-2.770124747956142	688787456
2	3536-23268-0006	3.0	1	10.0	-10.0	1024	0.014660717493080231	-12.30416243211546	688787456
2	777-126732-0054	3.0	1	10.0	-10.0	1024	0.014599993824958801	-9.305782291428452	688787456
2	2035-152373-0009	3.0	1	10.0	-10.0	1024	0.014757795567892812	-1.3948444955231962	690139136
2	84-121550-0013	3.0	1	10.0	-10.0	1024	0.014217774073282877	-1.9497801674048043	690139136
2	6295-244435-0009	3.0	1	10.0	-10.0	1024	0.014441422794176184	0.8547121397936754	690139136
2	2428-83699-0015	3.0	1	10.0	-10.0	1024	0.014915221078055246	6.691051074030449	690139136
2	251-136532-0018	3.0	1	10.0	-10.0	1024	0.01420785200716269	-0.8906256993142607	690139136
2	2803-154320-0000	3.0	1	10.0	-10.0	1024	0.01389793771685976	-1.9071312077826637	694194176
2	3536-23268-0001	3.0	1	10.0	-10.0	1024	0.01408514646020266	-8.009144671596381	694194176
2	2428-83699-0000	3.0	1	10.0	-10.0	1024	0.014863115549087525	-3.954384101687534	694194176
2	6319-57405-0011	3.0	1	10.0	-10.0	1024	0.01482481180235397	4.919648581939443	694194176
2	1988-147956-0028	3.0	1	10.0	-10.0	1024	0.015348789484604546	-6.629424869161865	694194176
2	1988-147956-0022	3.0	1	10.0	-10.0	1024	0.0141543998556622	-5.8196056448159155	694194176
2	84-121550-0005	3.0	1	10.0	-10.0	1024	0.015048378043704562	-9.753952149116992	694194176
2	1272-141231-0022	3.0	1	10.0	-10.0	1024	0.014393846193949381	3.3396164216126007	694194176
2	84-121550-0011	3.0	1	10.0	-10.0	1024	0.01422765666040881	-4.89547848337446	694194176
2	5338-284437-0005	3.0	1	10.0	-10.0	1024	0.014279429505511029	5.083328654371767	694194176
2	777-126732-0039	3.0	1	10.0	-10.0	1024	0.014688809712727865	4.497074498622401	694194176
2	1462-170142-0028	3.0	1	10.0	-10.0	1024	0.014671224228879239	-0.26877195532084236	694194176
2	84-121550-0029	3.0	1	10.0	-10.0	1024	0.014664776471196388	-0.9420348958747486	694194176
2	3752-4944-0027	3.0	1	10.0	-10.0	1024	0.014252981507634542	-1.6881017414633126	694194176
2	7976-110523-0009	3.0	1	10.0	-10.0	1024	0.01484068234761556	4.939388252199557	694194176
2	8297-275156-0004	3.0	1	10.0	-10.0	1024	0.014962709867037259	1.5731724972460452	694194176
2	1988-24833-0002	3.0	1	10.0	-10.0	1024	0.014326307508680556	1.119624938304643	694194176
2	5694-64038-0020	3.0	1	10.0	-10.0	1024	0.014222797594572368	-4.500210829595298	694194176
2	7850-286674-0005	3.0	1	10.0	-10.0	1024	0.01410764308015177	0.07419864909506577	694194176
2	1462-170142-0010	3.0	1	10.0	-10.0	1024	0.0151540892464774	-1.5443126141432941	694194176
2	1988-147956-0014	3.0	1	10.0	-10.0	1024	0.015128782817295619	-8.368369723799738	694194176
2	777-126732-0005	3.0	1	10.0	-10.0	1024	0.015570971003749915	2.92067068218509	694194176
2	3576-138058-0001	3.0	1	10.0	-10.0	1024	0.014033064152459678	-0.2573414427994166	694194176
2	8297-275156-0000	3.0	1	10.0	-10.0	1024	0.01446112138884408	5.254587454162626	694194176
2	1988-24833-0001	3.0	1	10.0	-10.0	1024	0.014047947622114611	-7.390438559694852	694194176
2	5338-284437-0027	3.0	1	10.0	-10.0	1024	0.014500735298035637	0.8544715205522584	694194176
2	3000-15664-0019	3.0	1	10.0	-10.0	1024	0.01458455898143627	3.9166830791651455	694194176
2	7850-286674-0008	3.0	1	10.0	-10.0	1024	0.014847533647404161	1.939685533496072	694194176
2	8297-275156-0007	3.0	1	10.0	-10.0	1024	0.01424464157649449	3.207142296574328	694194176
2	251-118436-0023	3.0	1	10.0	-10.0	1024	0.014920164238322865	1.2259999989401986	694194176
2	1988-147956-0012	3.0	1	10.0	-10.0	1024	0.014254560073216757	-1.0613148247884479	694194176
2	2035-152373-0007	3.0	1	10.0	-10.0	1024	0.014902296273604683	-11.361683581764899	694194176
2	2035-147960-0004	3.0	1	10.0	-10.0	1024	0.014467938741048177	-9.123167403669296	694194176
2	5895-34622-0018	3.0	1	10.0	-10.0	1024	0.01416166929098276	-4.135688944402784	694194176
2	1462-170142-0039	3.0	1	10.0	-10.0	1024	0.014206264470074628	-1.4806587701415044	694194176
2	777-126732-0001	3.0	1	10.0	-10.0	1024	0.015266564157274034	-0.6162515416890259	694194176
2	7976-110523-0001	3.0	1	10.0	-10.0	1024	0.014263964988089897	-0.132344100605729	694194176
2	5895-34629-0024	3.0	1	10.0	-10.0	1024	0.014278859358567458	1.7487784343825565	694194176
2	2035-147961-0012	3.0	1	10.0	-10.0	1024	0.01663393359030447	2.6904362832698308	658608128
2	1988-24833-0025	3.0	1	10.0	-10.0	1024	0.018200535928049395	-8.898973319163542	658608128
2	1988-147956-0006	3.0	1	10.0	-10.0	1024	0.014444732666015625	-13.449147932745253	664010752
2	7976-110523-0012	3.0	1	10.0	-10.0	1024	0.013903937032145838	-6.229048151804521	695771136
2	6241-61943-0002	3.0	1	10.0	-10.0	1024	0.015152199323787245	-3.6339381183779853	695771136
2	1272-141231-0005	3.0	1	10.0	-10.0	1024	0.01429015725523561	-4.612692615158752	695771136
2	5895-34615-0008	3.0	1	10.0	-10.0	1024	0.01525006643155726	-8.87857806197345	695771136
2	1272-141231-0023	3.0	1	10.0	-10.0	1024	0.014125808211397533	-0.16154815580167373	695771136
2	1462-170142-0031	3.0	1	10.0	-10.0	1024	0.014325690896887528	3.4237633334367334	695771136
2	5338-284437-0001	3.0	1	10.0	-10.0	1024	0.014550622080413389	-0.3046430132553691	695771136
2	251-136532-0014	3.0	1	10.0	-10.0	1024	0.015039801597595215	0.5295999507857442	695771136
2	251-136532-0008	3.0	1	10.0	-10.0	1024	0.014499024169085778	2.498286601710908	695771136
2	6295-244435-0019	3.0	1	10.0	-10.0	1024	0.014414355868384951	1.6900827064266761	695771136
2	7850-286674-0000	3.0	1	10.0	-10.0	1024	0.01618589434707374	-5.526483700963533	695771136
2	1272-141231-0011	3.0	1	10.0	-10.0	1024	0.01484635803434584	-7.360622690722294	695771136
2	8842-304647-0011	3.0	1	10.0	-10.0	1024	0.014592785683889237	-18.043627993691278	695771136
2	84-121550-0014	3.0	1	10.0	-10.0	1024	0.014438910409808159	0.7836704762767855	695771136
2	1993-147964-0003	3.0	1	10.0	-10.0	1024	0.014382191606470057	4.070552689495034	695771136
2	251-118436-0004	3.0	1	10.0	-10.0	1024	0.01475448333300077	-5.755707458930138	695771136
2	3752-4944-0021	3.0	1	10.0	-10.0	1024	0.015030123970725319	5.243364488719919	695771136
2	3576-138058-0015	3.0	1	10.0	-10.0	1024	0.01470681173460824	-2.860529755026958	695771136
2	1272-141231-0026	3.0	1	10.0	-10.0	1024	0.014490205901009696	2.12804911275985	695771136
2	5895-34622-0011	3.0	1	10.0	-10.0	1024	0.013974249681686972	-9.99118701864097	695771136
2	6295-244435-0035	3.0	1	10.0	-10.0	1024	0.014736003875732422	2.702453883052719	695771136
2	1988-24833-0010	3.0	1	10.0	-10.0	1024	0.014757985870043436	-11.92677063704684	695771136
2	2035-147961-0024	3.0	1	10.0	-10.0	1024	0.014638948440551757	1.2456299963201014	695771136
2	3752-4944-0019	3.0	1	10.0	-10.0	1024	0.015886902809143066	5.999277705126743	695771136
2	1272-141231-0025	3.0	1	20.0	-10.0	1024	0.014363612571771997	2.1885989289628394	695771136
2	6241-61946-0003	3.0	1	20.0	-10.0	1024	0.014178420558120266	2.582297308489825	695771136
2	7976-110523-0006	3.0	1	20.0	-10.0	1024	0.014233763624982135	-0.5111098020670413	695771136
2	1988-24833-0014	3.0	1	20.0	-10.0	1024	0.014927345514297485	-2.0739757457861554	695771136
2	3000-15664-0031	3.0	1	20.0	-10.0	1024	0.01454107297791375	4.446005864775607	695771136
2	5895-34629-0009	3.0	1	20.0	-10.0	1024	0.01503587091291273	-10.302712144822406	695771136
2	1462-170145-0015	3.0	1	20.0	-10.0	1024	0.014442534195749384	1.745570250226494	695771136
2	3000-15664-0022	3.0	1	20.0	-10.0	1024	0.015052008628845214	4.632182044061031	695771136
2	2428-83699-0020	3.0	1	20.0	-10.0	1024	0.014504585947309221	-2.6567253541185654	695771136
2	3752-4944-0003	3.0	1	20.0	-10.0	1024	0.014927360144528475	1.179372125062814	695771136
2	3000-15664-0046	3.0	1	20.0	-10.0	1024	0.015222921604063452	-1.2136807874676323	695771136
2	5895-34615-0002	3.0	1	20.0	-10.0	1024	0.014730592943587393	-6.34411397870131	695771136
2	1272-135031-0003	3.0	1	20.0	-10.0	1024	0.014684412214491103	5.887174191510552	695771136
2	6319-57405-0000	3.0	1	20.0	-10.0	1024	0.014235688928972211	5.263073960446154	695771136
2	1272-135031-0020	3.0	1	20.0	-10.0	1024	0.014625172461232832	2.929830885829431	695771136
2	5895-34615-0019	3.0	1	20.0	-10.0	1024	0.015586256980895996	-13.253217349106155	695771136
2	174-168635-0017	3.0	1	20.0	-10.0	1024	0.014474527703391181	-0.002972484652578388	695771136
2	1462-170142-0023	3.0	1	20.0	-10.0	1024	0.014983079650185326	-0.20874844166243187	695771136
2	1988-147956-0020	3.0	1	20.0	-10.0	1024	0.014383432911891564	-2.6570312516210244	695771136
2	174-168635-0001	3.0	1	20.0	-10.0	1024	0.014651954990543732	-7.253387451242879	695771136
2	3576-138058-0007	3.0	1	20.0	-10.0	1024	0.014437586069107056	0.4070577943446347	695771136
2	1462-170142-0006	3.0	1	20.0	-10.0	1024	0.015629633052929026	5.490594785099181	695771136
2	5694-64038-0024	3.0	1	20.0	-10.0	1024	0.014776234193281694	5.309002225706658	695771136
2	3752-4944-0006	3.0	1	20.0	-10.0	1024	0.01448483154421947	5.599350036368309	695771136
2	3576-138058-0029	3.0	1	20.0	-10.0	1024	0.014115884334226197	5.132447270799596	695771136
2	1272-135031-0006	3.0	1	20.0	-10.0	1024	0.014524076133966446	5.295305555030084	695771136
2	3752-4944-0033	3.0	1	20.0	-10.0	1024	0.014438533071261733	3.1784041136690977	695771136
2	6295-244435-0025	3.0	1	20.0	-10.0	1024	0.014280600750699956	0.1816837958939813	695771136
2	3536-23268-0006	3.0	1	20.0	-10.0	1024	0.014775738424184372	-1.3402604210459095	695771136
2	777-126732-0054	3.0	1	20.0	-10.0	1024	0.015195834636688232	-1.3231787972126718	695771136
2	2035-152373-0009	3.0	1	20.0	-10.0	1024	0.01424686171168046	-6.800374101432366	695771136
2	84-121550-0013	3.0	1	20.0	-10.0	1024	0.01482931545802525	0.4123748744268382	695771136
2	6295-244435-0009	3.0	1	20.0	-10.0	1024	0.014257073402404785	1.4446339049511212	695771136
2	2428-83699-0015	3.0	1	20.0	-10.0	1024	0.015092876979282924	2.0887424534695005	695771136
2	251-136532-0018	3.0	1	20.0	-10.0	1024	0.01425503580658524	3.2778048338512304	695771136
2	2803-154320-0000	3.0	1	20.0	-10.0	1024	0.014159856796264648	3.815879776393971	695771136
2	3536-23268-0001	3.0	1	20.0	-10.0	1024	0.017536328389094427	-8.62322626442445	695771136
2	2428-83699-0000	3.0	1	20.0	-10.0	1024	0.014573187539071747	-1.194307426812469	695771136
2	6319-57405-0011	3.0	1	20.0	-10.0	1024	0.0145560831859194	-4.765280598112705	695771136
2	1988-147956-0028	3.0	1	20.0	-10.0	1024	0.014851432779560919	-0.4466828365490524	695771136
2	1988-147956-0022	3.0	1	20.0	-10.0	1024	0.014404675790241786	3.5462831032929216	695771136
2	84-121550-0005	3.0	1	20.0	-10.0	1024	0.014364682844955555	1.1491052211309658	695771136
2	1272-141231-0022	3.0	1	20.0	-10.0	1024	0.014826478027715915	5.087537837899148	695771136
2	84-121550-0011	3.0	1	20.0	-10.0	1024	0.014215201747660734	2.932165341574672	695771136
2	5338-284437-0005	3.0	1	20.0	-10.0	1024	0.01534107237151175	6.933572279144417	695771136
2	777-126732-0039	3.0	1	20.0	-10.0	1024	0.016839143964979382	0.7365672070581537	695771136
2	1462-170142-0028	3.0	1	20.0	-10.0	1024	0.014608920888697847	1.3625882914947511	695771136
2	84-121550-0029	3.0	1	20.0	-10.0	1024	0.014425854624053578	-2.2041137440974703	695771136
2	3752-4944-0027	3.0	1	20.0	-10.0	1024	0.014156472008183317	4.301605025462198	695771136
2	7976-110523-0009	3.0	1	20.0	-10.0	1024	0.014405876398086548	1.9676082576989826	666218496
2	8297-275156-0004	3.0	1	20.0	-10.0	1024	0.015393261726085957	1.7736237134712356	666218496
2	1988-24833-0002	3.0	1	20.0	-10.0	1024	0.014705518881479899	-1.900635796436222	666218496
2	5694-64038-0020	3.0	1	20.0	-10.0	1024	0.01435554027557373	-2.4382994878471282	666218496
2	7850-286674-0005	3.0	1	20.0	-10.0	1024	0.014257411326258636	-1.5302153474031097	669192192
2	1462-170142-0010	3.0	1	20.0	-10.0	1024	0.014462023973464966	3.136453602821818	669192192
2	1988-147956-0014	3.0	1	20.0	-10.0	1024	0.016557673045567104	-6.402797191568453	669192192
2	777-126732-0005	3.0	1	20.0	-10.0	1024	0.014938990872605402	3.12241515919071	689258496
2	3576-138058-0001	3.0	1	20.0	-10.0	1024	0.013986095168886806	3.442095887321602	690880512
2	8297-275156-0000	3.0	1	20.0	-10.0	1024	0.014455412115369524	4.189874915009138	690880512
2	1988-24833-0001	3.0	1	20.0	-10.0	1024	0.015359137509320234	-1.3822522878785228	690880512
2	5338-284437-0027	3.0	1	20.0	-10.0	1024	0.014398510493929423	0.718908568790762	690880512
2	3000-15664-0019	3.0	1	20.0	-10.0	1024	0.01387460608231394	2.8522606098366494	696827904
2	7850-286674-0008	3.0	1	20.0	-10.0	1024	0.014685342478197675	-5.0017897779191545	696827904
2	8297-275156-0007	3.0	1	20.0	-10.0	1024	0.01393806624722171	3.5910577729171793	698990592
2	251-118436-0023	3.0	1	20.0	-10.0	1024	0.014683680100874468	2.4321940419356958	698990592
2	1988-147956-0012	3.0	1	20.0	-10.0	1024	0.01469553510348002	5.082439993610634	698990592
2	2035-152373-0007	3.0	1	20.0	-10.0	1024	0.014161320833059458	-1.9316760429450874	698990592
2	2035-147960-0004	3.0	1	20.0	-10.0	1024	0.015753225846724075	-1.6828850610344985	698990592
2	5895-34622-0018	3.0	1	20.0	-10.0	1024	0.01435837684533535	0.3914645402012878	698990592
2	1462-170142-0039	3.0	1	20.0	-10.0	1024	0.01464528006476325	1.8999911908551026	698990592
2	777-126732-0001	3.0	1	20.0	-10.0	1024	0.017206450303395588	0.0950326188058905	698990592
2	7976-110523-0001	3.0	1	20.0	-10.0	1024	0.014683066821489179	-1.8213475089916673	698990592
2	5895-34629-0024	3.0	1	20.0	-10.0	1024	0.015105154456161871	-9.529968325470698	698990592
2	2035-147961-0012	3.0	1	20.0	-10.0	1024	0.015018074136031302	-6.828560908514213	698990592
2	1988-24833-0025	3.0	1	20.0	-10.0	1024	0.014851621959520422	3.4129892391236627	698990592
2	1988-147956-0006	3.0	1	20.0	-10.0	1024	0.014318620457368739	-7.105612561207224	698990592
2	7976-110523-0012	3.0	1	20.0	-10.0	1024	0.014177416932993922	-0.3514446519498603	698990592
2	6241-61943-0002	3.0	1	20.0	-10.0	1024	0.014803442844124727	-1.4738141667187166	698990592
2	1272-141231-0005	3.0	1	20.0	-10.0	1024	0.01460728139588327	1.512121750107628	698990592
2	5895-34615-0008	3.0	1	20.0	-10.0	1024	0.014798069993654886	-13.084501182280764	698990592
2	1272-141231-0023	3.0	1	20.0	-10.0	1024	0.014425245615152212	5.8372126911953925	698990592
2	1462-170142-0031	3.0	1	20.0	-10.0	1024	0.01473767107183283	1.8689932339527595	698990592
2	5338-284437-0001	3.0	1	20.0	-10.0	1024	0.01485997772216797	1.0323408409734396	698990592
2	251-136532-0014	3.0	1	20.0	-10.0	1024	0.015633821487426758	2.5071109936355365	698990592
2	251-136532-0008	3.0	1	20.0	-10.0	1024	0.01460184042270367	4.448644698288707	698990592
2	6295-244435-0019	3.0	1	20.0	-10.0	1024	0.014415328464810811	-0.8359410050745795	698990592
2	7850-286674-0000	3.0	1	20.0	-10.0	1024	0.014774815241495768	-2.588835780705164	698990592
2	1272-141231-0011	3.0	1	20.0	-10.0	1024	0.014681686328936227	3.197962526190433	698990592
2	8842-304647-0011	3.0	1	20.0	-10.0	1024	0.014551714846962377	-17.446468092514277	698990592
2	84-121550-0014	3.0	1	20.0	-10.0	1024	0.01487785018980503	3.123116480173751	698990592
2	1993-147964-0003	3.0	1	20.0	-10.0	1024	0.014908838272094726	0.4622737683177084	698990592
2	251-118436-0004	3.0	1	20.0	-10.0	1024	0.014837682247161865	3.1140244862516644	698990592
2	3752-4944-0021	3.0	1	20.0	-10.0	1024	0.014907431602478028	1.3142038071300406	698990592
2	3576-138058-0015	3.0	1	20.0	-10.0	1024	0.014165614165511787	1.2739082646866624	698990592
2	1272-141231-0026	3.0	1	20.0	-10.0	1024	0.014062079099508433	4.992552296557195	698990592
2	5895-34622-0011	3.0	1	20.0	-10.0	1024	0.014775669321100762	-0.6160882450359851	698990592
2	6295-244435-0035	3.0	1	20.0	-10.0	1024	0.014683504104614258	1.86155795134649	698990592
2	1988-24833-0010	3.0	1	20.0	-10.0	1024	0.014666487773259481	-8.320579804924837	698990592
2	2035-147961-0024	3.0	1	20.0	-10.0	1024	0.014604326089223225	1.3773970605831454	698990592
2	3752-4944-0019	3.0	1	20.0	-10.0	1024	0.015193218770234482	1.342238319242489	698990592
2	1272-141231-0025	3.0	1	-10.0	-10.0	1024	0.015383172035217284	-12.968407190324838	698990592
2	6241-61946-0003	3.0	1	-10.0	-10.0	1024	0.016049268294353873	-17.49991969958942	698990592
2	7976-110523-0006	3.0	1	-10.0	-10.0	1024	0.0142588143547376	-17.975883309588795	698990592
2	1988-24833-0014	3.0	1	-10.0	-10.0	1024	0.015055185556411744	-9.083721428638855	698990592
2	3000-15664-0031	3.0	1	-10.0	-10.0	1024	0.014193063601851463	-16.871326422844746	698990592
2	5895-34629-0009	3.0	1	-10.0	-10.0	1024	0.015382312439583443	-19.958551144333402	698990592
2	1462-170145-0015	3.0	1	-10.0	-10.0	1024	0.014382748854787726	-18.09729917075571	698990592
2	3000-15664-0022	3.0	1	-10.0	-10.0	1024	0.01508781021716548	-18.648493177253457	698990592
2	2428-83699-0020	3.0	1	-10.0	-10.0	1024	0.015560088219580713	-19.299474591185188	668209152
2	3752-4944-0003	3.0	1	-10.0	-10.0	1024	0.014937476678328081	-19.030246133740082	668209152
2	3000-15664-0046	3.0	1	-10.0	-10.0	1024	0.014304385298774355	-19.269325649775276	668209152
2	5895-34615-0002	3.0	1	-10.0	-10.0	1024	0.014884436130523681	-22.044733089765117	668209152
2	1272-135031-0003	3.0	1	-10.0	-10.0	1024	0.014365895589192709	-18.57610591445289	668209152
2	6319-57405-0000	3.0	1	-10.0	-10.0	1024	0.014818483591079712	-22.038525283080702	668209152
2	1272-135031-0020	3.0	1	-10.0	-10.0	1024	0.014385202656621519	-20.889694355332658	668209152
2	5895-34615-0019	3.0	1	-10.0	-10.0	1024	0.014623450297935336	-17.450613531008045	668209152
2	174-168635-0017	3.0	1	-10.0	-10.0	1024	0.015176511473125882	-17.549381354241216	668209152
2	1462-170142-0023	3.0	1	-10.0	-10.0	1024	0.01488838954405351	-18.00242073954246	668209152
2	1988-147956-0020	3.0	1	-10.0	-10.0	1024	0.014542298496894117	-22.629202019808687	668209152
2	174-168635-0001	3.0	1	-10.0	-10.0	1024	0.014530124335453427	-20.133463098023764	668209152
2	3576-138058-0007	3.0	1	-10.0	-10.0	1024	0.014695039817265101	-21.17105240336242	668209152
2	1462-170142-0006	3.0	1	-10.0	-10.0	1024	0.014606947594500602	-15.761285141650385	668209152
2	5694-64038-0024	3.0	1	-10.0	-10.0	1024	0.01471939520402388	-16.606193233333567	668209152
2	3752-4944-0006	3.0	1	-10.0	-10.0	1024	0.01569446970204838	-14.455384353371993	668209152
2	3576-138058-0029	3.0	1	-10.0	-10.0	1024	0.015743216802907543	-16.400623726047353	668209152
2	1272-135031-0006	3.0	1	-10.0	-10.0	1024	0.01453009620308876	-10.941014731810977	668209152
2	3752-4944-0033	3.0	1	-10.0	-10.0	1024	0.015014576911926269	-17.731683084584358	668209152
2	6295-244435-0025	3.0	1	-10.0	-10.0	1024	0.014404563903808594	-16.937973774658815	668209152
2	3536-23268-0006	3.0	1	-10.0	-10.0	1024	0.014424454675961847	-21.85857469152026	668209152
2	777-126732-0054	3.0	1	-10.0	-10.0	1024	0.014819398522377014	-17.159616659507762	668209152
2	2035-152373-0009	3.0	1	-10.0	-10.0	1024	0.01497144477311955	-20.789850770803213	668209152
2	84-121550-0013	3.0	1	-10.0	-10.0	1024	0.015013392766316731	-15.174031434437307	668209152
2	6295-244435-0009	3.0	1	-10.0	-10.0	1024	0.01521032734921104	-16.478269099148015	668209152
2	2428-83699-0015	3.0	1	-10.0	-10.0	1024	0.015351785932268415	-15.511058572943732	668209152
2	251-136532-0018	3.0	1	-10.0	-10.0	1024	0.015143308999403467	-18.482523373088075	668209152
2	2803-154320-0000	3.0	1	-10.0	-10.0	1024	0.014646250104147291	-15.838481419340027	668209152
2	3536-23268-0001	3.0	1	-10.0	-10.0	1024	0.014337986707687378	-17.594814302687364	668209152
2	2428-83699-0000	3.0	1	-10.0	-10.0	1024	0.014293204654346813	-23.694155554760844	668209152
2	6319-57405-0011	3.0	1	-10.0	-10.0	1024	0.015081430303639379	-16.971146548334133	668209152
2	1988-147956-0028	3.0	1	-10.0	-10.0	1024	0.014556192833444347	-19.5386700014668	668209152
2	1988-147956-0022	3.0	1	-10.0	-10.0	1024	0.014132235009791487	-17.095562074120853	668209152
2	84-121550-0005	3.0	1	-10.0	-10.0	1024	0.01522068090217058	-19.047288127585155	668209152
2	1272-141231-0022	3.0	1	-10.0	-10.0	1024	0.014807327078023088	-20.386322723217262	668209152
2	84-121550-0011	3.0	1	-10.0	-10.0	1024	0.01495981216430664	-17.471656863693426	668209152
2	5338-284437-0005	3.0	1	-10.0	-10.0	1024	0.014571444408313648	-14.008251377764578	668209152
2	777-126732-0039	3.0	1	-10.0	-10.0	1024	0.014796940485636394	-17.37421125539788	668209152
2	1462-170142-0028	3.0	1	-10.0	-10.0	1024	0.01483292782560308	-13.807157334341998	668209152
2	84-121550-0029	3.0	1	-10.0	-10.0	1024	0.014389036030604922	-20.329064536372336	668446720
2	3752-4944-0027	3.0	1	-10.0	-10.0	1024	0.01416052739644788	-20.120069173752402	668446720
2	7976-110523-0009	3.0	1	-10.0	-10.0	1024	0.014792165090871412	-15.736818809663777	668446720
2	8297-275156-0004	3.0	1	-10.0	-10.0	1024	0.015093583327073317	-21.39042409295711	668446720
2	1988-24833-0002	3.0	1	-10.0	-10.0	1024	0.015256647710446958	-18.137139133284208	668446720
2	5694-64038-0020	3.0	1	-10.0	-10.0	1024	0.014409062067667643	-18.47359497736584	668446720
2	7850-286674-0005	3.0	1	-10.0	-10.0	1024	0.014341587370092218	-16.485150528679146	668446720
2	1462-170142-0010	3.0	1	-10.0	-10.0	1024	0.014965481228298612	-19.317066964882873	668446720
2	1988-147956-0014	3.0	1	-10.0	-10.0	1024	0.01519838741847447	-19.04346235862232	668446720
2	777-126732-0005	3.0	1	-10.0	-10.0	1024	0.014385812584011034	-18.07729393180193	691826688
2	3576-138058-0001	3.0	1	-10.0	-10.0	1024	0.014875143132311232	-17.61324924026884	691826688
2	8297-275156-0000	3.0	1	-10.0	-10.0	1024	0.015016389744622367	-11.772363968377151	691826688
2	1988-24833-0001	3.0	1	-10.0	-10.0	1024	0.015362886821522433	-12.465238482781531	691826688
2	5338-284437-0027	3.0	1	-10.0	-10.0	1024	0.014951728857480563	-16.626085773168086	691826688
2	3000-15664-0019	3.0	1	-10.0	-10.0	1024	0.014994388156467014	-13.365846682937612	691826688
2	7850-286674-0008	3.0	1	-10.0	-10.0	1024	0.015102708062460257	-16.39902638074186	691826688
2	8297-275156-0007	3.0	1	-10.0	-10.0	1024	0.014070921129994578	-14.924313448097852	691826688
2	251-118436-0023	3.0	1	-10.0	-10.0	1024	0.01483397592197765	-20.887319300287402	691826688
2	1988-147956-0012	3.0	1	-10.0	-10.0	1024	0.015284706245769154	-21.473065726123544	691826688
2	2035-152373-0007	3.0	1	-10.0	-10.0	1024	0.015025366436351429	-15.341810143652427	691826688
2	2035-147960-0004	3.0	1	-10.0	-10.0	1024	0.015580101446671919	-21.844891712501628	691826688
2	5895-34622-0018	3.0	1	-10.0	-10.0	1024	0.01526811184027256	-19.527628046289408	691826688
2	1462-170142-0039	3.0	1	-10.0	-10.0	1024	0.014253616333007812	-14.137848218360423	691826688
2	777-126732-0001	3.0	1	-10.0	-10.0	1024	0.015163415008121066	-17.200322729489386	691826688
2	7976-110523-0001	3.0	1	-10.0	-10.0	1024	0.014453991039379223	-17.283506755178063	691826688
2	5895-34629-0024	3.0	1	-10.0	-10.0	1024	0.014484596252441407	-19.258045881159873	691826688
2	2035-147961-0012	3.0	1	-10.0	-10.0	1024	0.0144051332322378	-10.912066583846814	691826688
2	1988-24833-0025	3.0	1	-10.0	-10.0	1024	0.014756627704786219	-21.32731846581171	691826688
2	1988-147956-0006	3.0	1	-10.0	-10.0	1024	0.014446600745705997	-20.121389811494478	691826688
2	7976-110523-0012	3.0	1	-10.0	-10.0	1024	0.013968378998512445	-22.373968389886144	691826688
2	6241-61943-0002	3.0	1	-10.0	-10.0	1024	0.014396905899047852	-17.809313164435252	691826688
2	1272-141231-0005	3.0	1	-10.0	-10.0	1024	0.014356630689957562	-13.648254330940839	691826688
2	5895-34615-0008	3.0	1	-10.0	-10.0	1024	0.014738028248151144	-18.00281110879467	691826688
2	1272-141231-0023	3.0	1	-10.0	-10.0	1024	0.014705847720710598	-16.441410675734403	691826688
2	1462-170142-0031	3.0	1	-10.0	-10.0	1024	0.015046019024319119	-16.610881070958275	691826688
2	5338-284437-0001	3.0	1	-10.0	-10.0	1024	0.015106309964818862	-17.745260629707527	691826688
2	251-136532-0014	3.0	1	-10.0	-10.0	1024	0.015138380455248283	-16.30628891723085	691826688
2	251-136532-0008	3.0	1	-10.0	-10.0	1024	0.014661247913654033	-14.717873566918612	691826688
2	6295-244435-0019	3.0	1	-10.0	-10.0	1024	0.014762000432090154	-15.556867094873464	691826688
2	7850-286674-0000	3.0	1	-10.0	-10.0	1024	0.01478387384998555	-18.507156208346736	691826688
2	1272-141231-0011	3.0	1	-10.0	-10.0	1024	0.014319540579107743	-18.647937772868474	691826688
2	8842-304647-0011	3.0	1	-10.0	-10.0	1024	0.014075872466320128	-22.31114984328951	691826688
2	84-121550-0014	3.0	1	-10.0	-10.0	1024	0.014080546796321869	-19.200014321778248	691826688
2	1993-147964-0003	3.0	1	-10.0	-10.0	1024	0.014411533201063002	-20.435531778402662	691826688
2	251-118436-0004	3.0	1	-10.0	-10.0	1024	0.015307270563565768	-16.397457761907614	656318464
2	3752-4944-0021	3.0	1	-10.0	-10.0	1024	0.014130506599158571	-15.711200798660578	668479488
2	3576-138058-0015	3.0	1	-10.0	-10.0	1024	0.013997657431496514	-25.33074293239597	689356800
2	1272-141231-0026	3.0	1	-10.0	-10.0	1024	0.014344934154959285	-15.779095142783955	689356800
2	5895-34622-0011	3.0	1	-10.0	-10.0	1024	0.014577923282500236	-24.112120475545375	689356800
2	6295-244435-0035	3.0	1	-10.0	-10.0	1024	0.015180420875549317	-11.217454668945571	689356800
2	1988-24833-0010	3.0	1	-10.0	-10.0	1024	0.016243070363998413	-23.262441414136035	689356800
2	2035-147961-0024	3.0	1	-10.0	-10.0	1024	0.014683854990992052	-18.51688389148501	689356800
2	3752-4944-0019	3.0	1	-10.0	-10.0	1024	0.014881071837052055	-9.309135715365679	689356800
2	1272-141231-0025	3.0	1	5.0	-10.0	1024	0.014699417002060833	2.2390772486183788	689356800
2	6241-61946-0003	3.0	1	5.0	-10.0	1024	0.014905716510529214	-12.592022288129579	689356800
2	7976-110523-0006	3.0	1	5.0	-10.0	1024	0.015326967426374847	-2.3525774006514917	689356800
2	1988-24833-0014	3.0	1	5.0	-10.0	1024	0.015128958225250243	0.5463929345892418	689356800
2	3000-15664-0031	3.0	1	5.0	-10.0	1024	0.01419439713160197	-1.5967596023250807	689356800
2	5895-34629-0009	3.0	1	5.0	-10.0	1024	0.015054809080587851	-7.22040632193265	689356800
2	1462-170145-0015	3.0	1	5.0	-10.0	1024	0.014352560043334961	-3.22760958248967	689356800
2	3000-15664-0022	3.0	1	5.0	-10.0	1024	0.0142601372359635	-1.0674957434671803	664461312
2	2428-83699-0020	3.0	1	5.0	-10.0	1024	0.01443075824093509	-3.179774166706188	664461312
2	3752-4944-0003	3.0	1	5.0	-10.0	1024	0.014816593040119518	1.5410986269116984	664461312
2	3000-15664-0046	3.0	1	5.0	-10.0	1024	0.01438522906530471	1.4287611308943895	664461312
2	5895-34615-0002	3.0	1	5.0	-10.0	1024	0.014050859604438725	-6.035053359574673	687370240
2	1272-135031-0003	3.0	1	5.0	-10.0	1024	0.01464958093604263	0.0929175947474882	687370240
2	6319-57405-0000	3.0	1	5.0	-10.0	1024	0.014104525248209635	-3.9978864300085712	687370240
2	1272-135031-0020	3.0	1	5.0	-10.0	1024	0.014353937572903104	-3.1393436912943957	687370240
2	5895-34615-0019	3.0	1	5.0	-10.0	1024	0.014437040812532666	-16.56145051336469	687370240
2	174-168635-0017	3.0	1	5.0	-10.0	1024	0.014407346645991007	-4.863927497408844	687370240
2	1462-170142-0023	3.0	1	5.0	-10.0	1024	0.014984916556965221	-3.5202152100521564	687370240
2	1988-147956-0020	3.0	1	5.0	-10.0	1024	0.014255879060277398	-3.3989435821358587	687370240
2	174-168635-0001	3.0	1	5.0	-10.0	1024	0.014376940792554046	-3.147109161598962	687370240
2	3576-138058-0007	3.0	1	5.0	-10.0	1024	0.014662468874896015	-4.039083204221329	687370240
2	1462-170142-0006	3.0	1	5.0	-10.0	1024	0.014316374493628433	-6.230115545852422	687370240
2	5694-64038-0024	3.0	1	5.0	-10.0	1024	0.015101853169892964	-7.284483595108271	687370240
2	3752-4944-0006	3.0	1	5.0	-10.0	1024	0.014593773200863698	3.8837715455507875	687370240
2	3576-138058-0029	3.0	1	5.0	-10.0	1024	0.014605802648207721	-0.5521164712339626	687370240
2	1272-135031-0006	3.0	1	5.0	-10.0	1024	0.015124358236789703	-0.9985771265691967	687370240
2	3752-4944-0033	3.0	1	5.0	-10.0	1024	0.014432757648069467	-3.3691516785924582	687370240
2	6295-244435-0025	3.0	1	5.0	-10.0	1024	0.014176421977104024	1.9005731684618525	687370240
2	3536-23268-0006	3.0	1	5.0	-10.0	1024	0.014477281859426788	-8.752725464203671	687370240
2	777-126732-0054	3.0	1	5.0	-10.0	1024	0.014718631903330484	-1.7611476420477783	687370240
2	2035-152373-0009	3.0	1	5.0	-10.0	1024	0.014047289595884435	-14.297513983305684	687636480
2	84-121550-0013	3.0	1	5.0	-10.0	1024	0.014017058707572319	-5.717916100550124	690610176
2	6295-244435-0009	3.0	1	5.0	-10.0	1024	0.014676507314046223	-2.5738960110039177	690610176
2	2428-83699-0015	3.0	1	5.0	-10.0	1024	0.01513671875	-1.4194797939845576	690610176
2	251-136532-0018	3.0	1	5.0	-10.0	1024	0.014254722330305312	1.4035356518324584	690610176
2	2803-154320-0000	3.0	1	5.0	-10.0	1024	0.015958946142623675	-1.4283531164874135	690610176
2	3536-23268-0001	3.0	1	5.0	-10.0	1024	0.014023153336493524	-9.72024868175371	695476224
2	2428-83699-0000	3.0	1	5.0	-10.0	1024	0.015258212243357012	-0.6064619345460422	695476224
2	6319-57405-0011	3.0	1	5.0	-10.0	1024	0.014581392551290578	2.0091751562925144	695476224
2	1988-147956-0028	3.0	1	5.0	-10.0	1024	0.015118137001991272	-8.025991399680194	695476224
2	1988-147956-0022	3.0	1	5.0	-10.0	1024	0.01523022393922548	-6.777567957443969	695476224
2	84-121550-0005	3.0	1	5.0	-10.0	1024	0.014182304813914056	-1.4517848033775647	695476224
2	1272-141231-0022	3.0	1	5.0	-10.0	1024	0.014900695193897594	-2.003654767161694	695476224
2	84-121550-0011	3.0	1	5.0	-10.0	1024	0.014435799916585286	-11.240605105415053	695476224
2	5338-284437-0005	3.0	1	5.0	-10.0	1024	0.014283953643426663	3.9788732227426533	695476224
2	777-126732-0039	3.0	1	5.0	-10.0	1024	0.015416447321573894	-3.160737142494095	695476224
2	1462-170142-0028	3.0	1	5.0	-10.0	1024	0.014832151697037067	5.850937899648779	695476224
2	84-121550-0029	3.0	1	5.0	-10.0	1024	0.01440686714358446	-6.414287248395696	695476224
2	3752-4944-0027	3.0	1	5.0	-10.0	1024	0.014219903945922851	-2.1445870525324433	695476224
2	7976-110523-0009	3.0	1	5.0	-10.0	1024	0.01519115509525422	3.218303575822499	695476224
2	8297-275156-0004	3.0	1	5.0	-10.0	1024	0.01478061767724844	3.86742239439332	695476224
2	1988-24833-0002	3.0	1	5.0	-10.0	1024	0.014928389679301868	-0.09735806962805175	695476224
2	5694-64038-0020	3.0	1	5.0	-10.0	1024	0.01505477320064198	-6.698958383328702	695476224
2	7850-286674-0005	3.0	1	5.0	-10.0	1024	0.015079343641126479	-0.17137562133246131	695476224
2	1462-170142-0010	3.0	1	5.0	-10.0	1024	0.015009178834802964	-3.127725348084863	695476224
2	1988-147956-0014	3.0	1	5.0	-10.0	1024	0.01507915769304548	-6.141669228008048	695476224
2	777-126732-0005	3.0	1	5.0	-10.0	1024	0.014095902442932129	-11.190982670075638	695476224
2	3576-138058-0001	3.0	1	5.0	-10.0	1024	0.013981457998061322	0.10170801307788864	696287232
2	8297-275156-0000	3.0	1	5.0	-10.0	1024	0.01482783555984497	2.587739295744424	696287232
2	1988-24833-0001	3.0	1	5.0	-10.0	1024	0.014534664154052735	-8.265530463091327	696287232
2	5338-284437-0027	3.0	1	5.0	-10.0	1024	0.014450591707986498	-1.954029865612969	696287232
2	3000-15664-0019	3.0	1	5.0	-10.0	1024	0.014999370825918098	-1.053208802047324	696287232
2	7850-286674-0008	3.0	1	5.0	-10.0	1024	0.014910714570866075	-4.002818060387395	696287232
2	8297-275156-0007	3.0	1	5.0	-10.0	1024	0.014451671002516106	2.2360621823188955	696287232
2	251-118436-0023	3.0	1	5.0	-10.0	1024	0.01556020975112915	-0.342313303412844	696287232
2	1988-147956-0012	3.0	1	5.0	-10.0	1024	0.014663631265813654	-6.0351592957993	696287232
2	2035-152373-0007	3.0	1	5.0	-10.0	1024	0.014911467378789728	-17.580223298913328	696287232
2	2035-147960-0004	3.0	1	5.0	-10.0	1024	0.014435294902685917	-7.787523672738209	696287232
2	5895-34622-0018	3.0	1	5.0	-10.0	1024	0.01401385508085552	-13.388154723594482	696287232
2	1462-170142-0039	3.0	1	5.0	-10.0	1024	0.014656811344380282	-1.6101768627943949	696287232
2	777-126732-0001	3.0	1	5.0	-10.0	1024	0.015083915657467313	-2.8162525767038376	696287232
2	7976-110523-0001	3.0	1	5.0	-10.0	1024	0.014372896503757787	-1.5575416822206567	696287232
2	5895-34629-0024	3.0	1	5.0	-10.0	1024	0.014523693231435923	-0.5477690779680586	664711168
2	2035-147961-0012	3.0	1	5.0	-10.0	1024	0.014476757200937423	-3.233224940948292	664711168
2	1988-24833-0025	3.0	1	5.0	-10.0	1024	0.014752481294714886	-8.750253885545362	664711168
2	1988-147956-0006	3.0	1	5.0	-10.0	1024	0.014527562085319967	-8.637235750319928	664711168
2	7976-110523-0012	3.0	1	5.0	-10.0	1024	0.015368734087262834	-3.98481108345784	664711168
2	6241-61943-0002	3.0	1	5.0	-10.0	1024	0.015597526417222134	-13.915212027283346	664711168
2	1272-141231-0005	3.0	1	5.0	-10.0	1024	0.014920219461968604	-7.219594148723299	664711168
2	5895-34615-0008	3.0	1	5.0	-10.0	1024	0.015080432097117106	-13.055759955535237	664711168
2	1272-141231-0023	3.0	1	5.0	-10.0	1024	0.014530267871794154	-1.674391180220305	665792512
2	1462-170142-0031	3.0	1	5.0	-10.0	1024	0.014181400600232576	1.7048507592776938	665792512
2	5338-284437-0001	3.0	1	5.0	-10.0	1024	0.014257342043057295	-6.521116750427113	686739456
2	251-136532-0014	3.0	1	5.0	-10.0	1024	0.014403541882832846	-7.901295500336407	686739456
2	251-136532-0008	3.0	1	5.0	-10.0	1024	0.014843664169311523	-0.7202445317044726	686739456
2	6295-244435-0019	3.0	1	5.0	-10.0	1024	0.014109925618247381	0.18676486982179316	686739456
2	7850-286674-0000	3.0	1	5.0	-10.0	1024	0.015723549235950818	-6.981307217663508	686739456
2	1272-141231-0011	3.0	1	5.0	-10.0	1024	0.01418036448804638	-3.8836265768625666	686739456
2	8842-304647-0011	3.0	1	5.0	-10.0	1024	0.014555957582261827	-10.86797655445799	686739456
2	84-121550-0014	3.0	1	5.0	-10.0	1024	0.014071963628133137	-6.314879583585759	686739456
2	1993-147964-0003	3.0	1	5.0	-10.0	1024	0.01396145369555499	0.7443703591006118	686739456
2	251-118436-0004	3.0	1	5.0	-10.0	1024	0.014613665067232572	-3.439132013769062	686739456
2	3752-4944-0021	3.0	1	5.0	-10.0	1024	0.01428999152838015	-4.876237982987045	686739456
2	3576-138058-0015	3.0	1	5.0	-10.0	1024	0.013982360179607686	-5.284219135685025	686739456
2	1272-141231-0026	3.0	1	5.0	-10.0	1024	0.013988034083293034	-3.9789127260434007	686739456
2	5895-34622-0011	3.0	1	5.0	-10.0	1024	0.013957922082198294	-10.233668269410575	686739456
2	6295-244435-0035	3.0	1	5.0	-10.0	1024	0.014831886291503907	0.7306915396039453	686739456
2	1988-24833-0010	3.0	1	5.0	-10.0	1024	0.014413649837176004	-8.272215871041354	686739456
2	2035-147961-0024	3.0	1	5.0	-10.0	1024	0.014747448762257894	2.698968396326167	686739456
2	3752-4944-0019	3.0	1	5.0	-10.0	1024	0.014868653338888416	3.3457067582946736	686739456
2	1272-141231-0025	3.0	1	0.0	-10.0	1024	0.016074674470084056	-5.866421579982221	686739456
2	6241-61946-0003	3.0	1	0.0	-10.0	1024	0.014885636557519963	-7.938083170383501	686739456
2	7976-110523-0006	3.0	1	0.0	-10.0	1024	0.014516025119357638	-12.424779045695901	686739456
2	1988-24833-0014	3.0	1	0.0	-10.0	1024	0.014925509691238403	-8.628380224667735	686739456
2	3000-15664-0031	3.0	1	0.0	-10.0	1024	0.01479974996696398	-6.873954629605873	686739456
2	5895-34629-0009	3.0	1	0.0	-10.0	1024	0.014213861645878973	-18.732861698957535	686739456
2	1462-170145-0015	3.0	1	0.0	-10.0	1024	0.014264771812840513	-8.511060832644482	686739456
2	3000-15664-0022	3.0	1	0.0	-10.0	1024	0.014282239807976617	-3.195133922580799	686739456
2	2428-83699-0020	3.0	1	0.0	-10.0	1024	0.014508791137159917	-10.195277024446106	686739456
2	3752-4944-0003	3.0	1	0.0	-10.0	1024	0.0154870098287409	-1.5545744151607512	686739456
2	3000-15664-0046	3.0	1	0.0	-10.0	1024	0.014357461815788633	-4.439490543336527	686739456
2	5895-34615-0002	3.0	1	0.0	-10.0	1024	0.015308765570322673	-18.76607728647086	686739456
2	1272-135031-0003	3.0	1	0.0	-10.0	1024	0.015562638430528238	-9.83811910723729	686739456
2	6319-57405-0000	3.0	1	0.0	-10.0	1024	0.015161771523325067	-2.4504144874207023	686739456
2	1272-135031-0020	3.0	1	0.0	-10.0	1024	0.014614100358924088	-7.0641214160512025	686739456
2	5895-34615-0019	3.0	1	0.0	-10.0	1024	0.01383939054277208	-20.039092932203978	686739456
2	174-168635-0017	3.0	1	0.0	-10.0	1024	0.015362441539764404	-19.60296834991902	686739456
2	1462-170142-0023	3.0	1	0.0	-10.0	1024	0.014376775784925981	-8.13395056246593	686739456
2	1988-147956-0020	3.0	1	0.0	-10.0	1024	0.014337953132919119	-10.99643294906855	686739456
2	174-168635-0001	3.0	1	0.0	-10.0	1024	0.014756301554237924	-1.6790488471568146	686739456
2	3576-138058-0007	3.0	1	0.0	-10.0	1024	0.015121532338006156	-7.7857209585824965	686739456
2	1462-170142-0006	3.0	1	0.0	-10.0	1024	0.014013337105819859	-5.051978788107732	686739456
2	5694-64038-0024	3.0	1	0.0	-10.0	1024	0.01538863182067871	-2.129456409499374	686739456
2	3752-4944-0006	3.0	1	0.0	-10.0	1024	0.014305970707877737	-3.4334027810523375	686739456
2	3576-138058-0029	3.0	1	0.0	-10.0	1024	0.014236285652912838	-8.203220174066823	686739456
2	1272-135031-0006	3.0	1	0.0	-10.0	1024	0.016474729776382445	-7.6999665880880785	686739456
2	3752-4944-0033	3.0	1	0.0	-10.0	1024	0.01459759787509316	-3.5642333766917327	654733312
2	6295-244435-0025	3.0	1	0.0	-10.0	1024	0.014394236392662173	-8.394159594232457	654733312
2	3536-23268-0006	3.0	1	0.0	-10.0	1024	0.016401830984621633	-16.239284402431778	654733312
2	777-126732-0054	3.0	1	0.0	-10.0	1024	0.014692957202593485	-9.807560960398693	654733312
2	2035-152373-0009	3.0	1	0.0	-10.0	1024	0.013982558400376039	-8.13492531384109	687304704
2	84-121550-0013	3.0	1	0.0	-10.0	1024	0.01438170803917779	-11.096950071081475	687304704
2	6295-244435-0009	3.0	1	0.0	-10.0	1024	0.014777106046676636	-5.303922038290178	687304704
2	2428-83699-0015	3.0	1	0.0	-10.0	1024	0.014981596810477121	-0.3637159282672501	687304704
2	251-136532-0018	3.0	1	0.0	-10.0	1024	0.014070348832213763	-8.06308020332253	687304704
2	2803-154320-0000	3.0	1	0.0	-10.0	1024	0.017354846000671387	-10.883694454843756	687304704
2	3536-23268-0001	3.0	1	0.0	-10.0	1024	0.015034286599410208	-13.742200298958625	687304704
2	2428-83699-0000	3.0	1	0.0	-10.0	1024	0.014446931500588693	-7.055951060070021	687304704
2	6319-57405-0011	3.0	1	0.0	-10.0	1024	0.015244833354292244	-4.8252172588982845	687304704
2	1988-147956-0028	3.0	1	0.0	-10.0	1024	0.015035978177698648	-10.60025599771038	687304704
2	1988-147956-0022	3.0	1	0.0	-10.0	1024	0.01582559672268954	-10.800950210412509	687304704
2	84-121550-0005	3.0	1	0.0	-10.0	1024	0.014123361722557945	-9.075436155957382	687304704
2	1272-141231-0022	3.0	1	0.0	-10.0	1024	0.013780746751159203	-5.48348228748689	688381952
2	84-121550-0011	3.0	1	0.0	-10.0	1024	0.014097796210759803	-12.203698533192181	688381952
2	5338-284437-0005	3.0	1	0.0	-10.0	1024	0.014558117564131574	-6.229267405325158	688381952
2	777-126732-0039	3.0	1	0.0	-10.0	1024	0.01699315756559372	-4.945416123177955	688381952
2	1462-170142-0028	3.0	1	0.0	-10.0	1024	0.014796744001672623	-7.068390068328371	688381952
2	84-121550-0029	3.0	1	0.0	-10.0	1024	0.014872574511869454	-4.734929046446958	688381952
2	3752-4944-0027	3.0	1	0.0	-10.0	1024	0.014004726932473378	-5.77119825539903	688381952
2	7976-110523-0009	3.0	1	0.0	-10.0	1024	0.0143712546144213	-6.56239122921995	688381952
2	8297-275156-0004	3.0	1	0.0	-10.0	1024	0.014447579017052284	-3.9677836583826824	688381952
2	1988-24833-0002	3.0	1	0.0	-10.0	1024	0.014219135046005249	-8.741002387481702	688381952
2	5694-64038-0020	3.0	1	0.0	-10.0	1024	0.015074020776993189	-11.601767133494034	688381952
2	7850-286674-0005	3.0	1	0.0	-10.0	1024	0.015152179277860202	-3.3632267290971662	688381952
2	1462-170142-0010	3.0	1	0.0	-10.0	1024	0.014267040623558892	-7.101303230393611	688381952
2	1988-147956-0014	3.0	1	0.0	-10.0	1024	0.014954192297799247	-7.557836848764814	688381952
2	777-126732-0005	3.0	1	0.0	-10.0	1024	0.01648772358894348	-12.274252878911406	688381952
2	3576-138058-0001	3.0	1	0.0	-10.0	1024	0.013906562116724499	-3.4200470790618787	688381952
2	8297-275156-0000	3.0	1	0.0	-10.0	1024	0.015339100614507148	-3.949714488088035	688381952
2	1988-24833-0001	3.0	1	0.0	-10.0	1024	0.014047280706540502	-7.596275143127889	688381952
2	5338-284437-0027	3.0	1	0.0	-10.0	1024	0.01421438972904997	-3.799694541722811	688381952
2	3000-15664-0019	3.0	1	0.0	-10.0	1024	0.013890049149913172	-5.646777792175131	688381952
2	7850-286674-0008	3.0	1	0.0	-10.0	1024	0.014561813931132471	-13.253331075543809	688381952
2	8297-275156-0007	3.0	1	0.0	-10.0	1024	0.015062498111350863	-4.933800109138099	688381952
2	251-118436-0023	3.0	1	0.0	-10.0	1024	0.014587575739080256	-6.701867537283068	688381952
2	1988-147956-0012	3.0	1	0.0	-10.0	1024	0.014387309551239014	-8.130606591760575	688381952
2	2035-152373-0007	3.0	1	0.0	-10.0	1024	0.014039861744847792	-11.725990317407982	696492032
2	2035-147960-0004	3.0	1	0.0	-10.0	1024	0.014546009210439829	-14.657316808884584	696492032
2	5895-34622-0018	3.0	1	0.0	-10.0	1024	0.014184312942700509	-20.17303010527978	696492032
2	1462-170142-0039	3.0	1	0.0	-10.0	1024	0.014317074337521114	-6.806379026912948	696492032
2	777-126732-0001	3.0	1	0.0	-10.0	1024	0.017349912060631648	-11.43050746563349	696492032
2	7976-110523-0001	3.0	1	0.0	-10.0	1024	0.014804241704005822	-5.527544717740437	696492032
2	5895-34629-0024	3.0	1	0.0	-10.0	1024	0.014356418756338266	-7.906184883766166	696492032
2	2035-147961-0012	3.0	1	0.0	-10.0	1024	0.014384413522387307	-10.825599208129145	696492032
2	1988-24833-0025	3.0	1	0.0	-10.0	1024	0.015249708424443785	-12.531947623378898	696492032
2	1988-147956-0006	3.0	1	0.0	-10.0	1024	0.015178432831397424	-10.13688175536676	696492032
2	7976-110523-0012	3.0	1	0.0	-10.0	1024	0.014388190375434028	-7.637042665390375	696492032
2	6241-61943-0002	3.0	1	0.0	-10.0	1024	0.014666840087535769	-16.0821727776988	696492032
2	1272-141231-0005	3.0	1	0.0	-10.0	1024	0.014190849367078843	-13.225607756561274	696492032
2	5895-34615-0008	3.0	1	0.0	-10.0	1024	0.014384061098098755	-10.9130367123831	696492032
2	1272-141231-0023	3.0	1	0.0	-10.0	1024	0.013957871068822274	-4.4717367335804	696492032
2	1462-170142-0031	3.0	1	0.0	-10.0	1024	0.014166869615253649	-5.43872051614697	696492032
2	5338-284437-0001	3.0	1	0.0	-10.0	1024	0.014216181109933293	-6.7268260263945745	661721088
2	251-136532-0014	3.0	1	0.0	-10.0	1024	0.015013613019670758	-9.407551586101832	661721088
2	251-136532-0008	3.0	1	0.0	-10.0	1024	0.014100638831534036	-3.9493835779049453	663613440
2	6295-244435-0019	3.0	1	0.0	-10.0	1024	0.014302321842738561	-8.162647685940115	663613440
2	7850-286674-0000	3.0	1	0.0	-10.0	1024	0.014377115364361526	-5.970979444751894	684560384
2	1272-141231-0011	3.0	1	0.0	-10.0	1024	0.014203382443778122	-5.854013178329609	684560384
2	8842-304647-0011	3.0	1	0.0	-10.0	1024	0.013671756687020897	-21.640570147224768	686993408
2	84-121550-0014	3.0	1	0.0	-10.0	1024	0.014954360185471256	-12.468201551993536	686993408
2	1993-147964-0003	3.0	1	0.0	-10.0	1024	0.013981004019041319	-9.384064773000082	686993408
2	251-118436-0004	3.0	1	0.0	-10.0	1024	0.014458751678466797	-12.868121000263065	686993408
2	3752-4944-0021	3.0	1	0.0	-10.0	1024	0.014012920229058517	-4.748063437162495	686993408
2	3576-138058-0015	3.0	1	0.0	-10.0	1024	0.013776996069484286	-11.33442245515818	691048448
2	1272-141231-0026	3.0	1	0.0	-10.0	1024	0.016210603713989257	-6.292132900996972	691048448
2	5895-34622-0011	3.0	1	0.0	-10.0	1024	0.014036436875661215	-19.396992383145403	691048448
2	6295-244435-0035	3.0	1	0.0	-10.0	1024	0.015403518871385224	-4.812079319617889	691048448
2	1988-24833-0010	3.0	1	0.0	-10.0	1024	0.014590372641881308	-10.958777150652484	691048448
2	2035-147961-0024	3.0	1	0.0	-10.0	1024	0.01449822187423706	-8.65865263427547	691048448
2	3752-4944-0019	3.0	1	0.0	-10.0	1024	0.01569744348526001	-3.759697242337836	691048448
2	1272-141231-0025	3.0	1	25.0	-10.0	1024	0.013721368608683565	2.055688214371181	691048448
2	6241-61946-0003	3.0	1	25.0	-10.0	1024	0.014033048651939216	-6.608058588656998	691048448
2	7976-110523-0006	3.0	1	25.0	-10.0	1024	0.014257446537172891	1.9964674304627894	691048448
2	1988-24833-0014	3.0	1	25.0	-10.0	1024	0.015051829814910888	-2.414176062309022	691048448
2	3000-15664-0031	3.0	1	25.0	-10.0	1024	0.015107351541519164	2.542821935579367	691048448
2	5895-34629-0009	3.0	1	25.0	-10.0	1024	0.014766893603584984	-4.354364417838563	691048448
2	1462-170145-0015	3.0	1	25.0	-10.0	1024	0.015279293060302734	-0.8751247014495739	691048448
2	3000-15664-0022	3.0	1	25.0	-10.0	1024	0.014154884550306533	2.199699288102284	691048448
2	2428-83699-0020	3.0	1	25.0	-10.0	1024	0.01419255950234153	-2.6994435779826977	691048448
2	3752-4944-0003	3.0	1	25.0	-10.0	1024	0.0168177377093922	-0.6048381470277231	691048448
2	3000-15664-0046	3.0	1	25.0	-10.0	1024	0.014553635016731594	5.33166931542352	691048448
2	5895-34615-0002	3.0	1	25.0	-10.0	1024	0.014027387246318248	-14.053191352014313	691048448
2	1272-135031-0003	3.0	1	25.0	-10.0	1024	0.014095662434895833	-0.35458467707593094	691048448
2	6319-57405-0000	3.0	1	25.0	-10.0	1024	0.014139205690414186	4.664029518717692	691048448
2	1272-135031-0020	3.0	1	25.0	-10.0	1024	0.014215289729915252	2.7973281285293528	691048448
2	5895-34615-0019	3.0	1	25.0	-10.0	1024	0.013988501685006278	-15.795751015905479	691048448
2	174-168635-0017	3.0	1	25.0	-10.0	1024	0.014222837156719632	-6.060227921169531	691048448
2	1462-170142-0023	3.0	1	25.0	-10.0	1024	0.014423814686861906	3.079963493705379	691048448
2	1988-147956-0020	3.0	1	25.0	-10.0	1024	0.014116747038705009	-5.509335987532911	691048448
2	174-168635-0001	3.0	1	25.0	-10.0	1024	0.014148441079544695	-2.153548876307689	691048448
2	3576-138058-0007	3.0	1	25.0	-10.0	1024	0.015642796793291645	-4.206236197032512	652414976
2	1462-170142-0006	3.0	1	25.0	-10.0	1024	0.01451194936578924	6.915532127363812	652414976
2	5694-64038-0024	3.0	1	25.0	-10.0	1024	0.015743446350097657	2.7313455424950095	652414976
2	3752-4944-0006	3.0	1	25.0	-10.0	1024	0.014153769758881116	7.264713945018528	652414976
2	3576-138058-0029	3.0	1	25.0	-10.0	1024	0.014332381161776457	2.189014944330625	652414976
2	1272-135031-0006	3.0	1	25.0	-10.0	1024	0.01518089343339969	0.16882802963372529	652414976
2	3752-4944-0033	3.0	1	25.0	-10.0	1024	0.014746385812759399	5.985144881739364	652414976
2	6295-244435-0025	3.0	1	25.0	-10.0	1024	0.014328024604103783	-1.4309044245527311	652414976
2	3536-23268-0006	3.0	1	25.0	-10.0	1024	0.01414428561566824	-3.109155681222302	660520960
2	777-126732-0054	3.0	1	25.0	-10.0	1024	0.01454135775566101	3.6173604554722694	660520960
2	2035-152373-0009	3.0	1	25.0	-10.0	1024	0.014034450755399816	2.1789835420354637	661331968
2	84-121550-0013	3.0	1	25.0	-10.0	1024	0.013933531443277995	-3.962701188626465	665387008
2	6295-244435-0009	3.0	1	25.0	-10.0	1024	0.013817325005164513	0.09845606867665226	684441600
2	2428-83699-0015	3.0	1	25.0	-10.0	1024	0.014882816587175642	0.32782058124586405	684441600
2	251-136532-0018	3.0	1	25.0	-10.0	1024	0.014487054612901475	4.249430367650204	684441600
2	2803-154320-0000	3.0	1	25.0	-10.0	1024	0.013852839501912162	-3.1144355943939277	687955968
2	3536-23268-0001	3.0	1	25.0	-10.0	1024	0.014481280712371177	-6.357204311273198	687955968
2	2428-83699-0000	3.0	1	25.0	-10.0	1024	0.013729615909297293	-0.11535217702124051	690659328
2	6319-57405-0011	3.0	1	25.0	-10.0	1024	0.014254985184505069	6.204143846720416	690659328
2	1988-147956-0028	3.0	1	25.0	-10.0	1024	0.014216863747799036	-1.8907491482004888	690659328
2	1988-147956-0022	3.0	1	25.0	-10.0	1024	0.014403463812435374	1.583458987646626	690659328
2	84-121550-0005	3.0	1	25.0	-10.0	1024	0.013947502772013346	2.925107429897744	690659328
2	1272-141231-0022	3.0	1	25.0	-10.0	1024	0.014152515679597855	0.9011350106934142	690659328
2	84-121550-0011	3.0	1	25.0	-10.0	1024	0.014203223315152254	-2.7624962655218055	690659328
2	5338-284437-0005	3.0	1	25.0	-10.0	1024	0.014208133627728717	7.028213751526215	690659328
2	777-126732-0039	3.0	1	25.0	-10.0	1024	0.014479764302571614	-3.731212485909654	690659328
2	1462-170142-0028	3.0	1	25.0	-10.0	1024	0.01447076493121208	1.852056283602773	690659328
2	84-121550-0029	3.0	1	25.0	-10.0	1024	0.013805506446144797	0.01949605715844591	690659328
2	3752-4944-0027	3.0	1	25.0	-10.0	1024	0.014455101706764915	-1.714310562093337	690659328
2	7976-110523-0009	3.0	1	25.0	-10.0	1024	0.014528761518762466	-4.627723732939506	690659328
2	8297-275156-0004	3.0	1	25.0	-10.0	1024	0.015996130613180306	1.113571378622352	690659328
2	1988-24833-0002	3.0	1	25.0	-10.0	1024	0.015279906136648995	3.5080905904842083	690659328
2	5694-64038-0020	3.0	1	25.0	-10.0	1024	0.015561015265328543	-10.1153065574288	690659328
2	7850-286674-0005	3.0	1	25.0	-10.0	1024	0.013924506084978088	1.3198305852482153	690659328
2	1462-170142-0010	3.0	1	25.0	-10.0	1024	0.014350712299346924	3.9123279943473657	690659328
2	1988-147956-0014	3.0	1	25.0	-10.0	1024	0.015066766738891601	-2.345083980914721	690659328
2	777-126732-0005	3.0	1	25.0	-10.0	1024	0.014212870597839355	-0.34882458195451305	690659328
2	3576-138058-0001	3.0	1	25.0	-10.0	1024	0.0140719541939356	5.023426887887704	690659328
2	8297-275156-0000	3.0	1	25.0	-10.0	1024	0.01434530530657087	-1.793239025858391	690659328
2	1988-24833-0001	3.0	1	25.0	-10.0	1024	0.014049472347382576	1.0816966341314593	690659328
2	5338-284437-0027	3.0	1	25.0	-10.0	1024	0.01424196788242885	2.2959425314729147	690659328
2	3000-15664-0019	3.0	1	25.0	-10.0	1024	0.013718909975411236	0.4335186483333639	744308736
2	7850-286674-0008	3.0	1	25.0	-10.0	1024	0.014264650123063908	0.9188445140718143	744308736
2	8297-275156-0007	3.0	1	25.0	-10.0	1024	0.013964333136876424	-2.4303799941823043	744308736
2	251-118436-0023	3.0	1	25.0	-10.0	1024	0.014407044107263739	4.859839224870045	744308736
2	1988-147956-0012	3.0	1	25.0	-10.0	1024	0.014486690362294516	-0.474175929021703	744308736
2	2035-152373-0007	3.0	1	25.0	-10.0	1024	0.014912417060450503	-9.47888132915501	744308736
2	2035-147960-0004	3.0	1	25.0	-10.0	1024	0.014411854021476976	1.3740085798520543	744308736
2	5895-34622-0018	3.0	1	25.0	-10.0	1024	0.014190951983133951	-7.223578170927047	744308736
2	1462-170142-0039	3.0	1	25.0	-10.0	1024	0.01436087247487661	2.4220677133591875	744308736
2	777-126732-0001	3.0	1	25.0	-10.0	1024	0.01581786076227824	-1.1186917166845265	744308736
2	7976-110523-0001	3.0	1	25.0	-10.0	1024	0.014488439302186708	1.0391049363887066	744308736
2	5895-34629-0024	3.0	1	25.0	-10.0	1024	0.01427444311288687	-5.501938043075829	744308736
2	2035-147961-0012	3.0	1	25.0	-10.0	1024	0.01427187616862948	6.425699141607217	744308736
2	1988-24833-0025	3.0	1	25.0	-10.0	1024	0.014504220174706501	-4.992520235921564	744308736
2	1988-147956-0006	3.0	1	25.0	-10.0	1024	0.014578538782456341	-15.292848414633626	744308736
2	7976-110523-0012	3.0	1	25.0	-10.0	1024	0.01374369789572323	-1.3285842816701892	744308736
2	6241-61943-0002	3.0	1	25.0	-10.0	1024	0.01449903776479322	-2.15539117162057	744308736
2	1272-141231-0005	3.0	1	25.0	-10.0	1024	0.014387274688144899	1.6121313685531176	710754304
2	5895-34615-0008	3.0	1	25.0	-10.0	1024	0.015223885575930277	-6.037731513942584	710754304
2	1272-141231-0023	3.0	1	25.0	-10.0	1024	0.013838107095045201	3.8688777730244626	710754304
2	1462-170142-0031	3.0	1	25.0	-10.0	1024	0.014092715162979929	4.4230145260872895	710754304
2	5338-284437-0001	3.0	1	25.0	-10.0	1024	0.013961228231588999	0.022147566572060857	710754304
2	251-136532-0014	3.0	1	25.0	-10.0	1024	0.014789077970716689	-8.411877862738017	710754304
2	251-136532-0008	3.0	1	25.0	-10.0	1024	0.013944059355646117	-0.3347654957956694	710754304
2	6295-244435-0019	3.0	1	25.0	-10.0	1024	0.014197167896089099	3.0049728412552508	710754304
2	7850-286674-0000	3.0	1	25.0	-10.0	1024	0.014415163742868524	-7.710504445096021	710754304
2	1272-141231-0011	3.0	1	25.0	-10.0	1024	0.014631573157974436	-0.9824386082890451	710754304
2	8842-304647-0011	3.0	1	25.0	-10.0	1024	0.013917409590561024	-6.003457767986133	710754304
2	84-121550-0014	3.0	1	25.0	-10.0	1024	0.014548379182815551	-3.3534630231866474	710754304
2	1993-147964-0003	3.0	1	25.0	-10.0	1024	0.014277507861455282	5.090289574775372	710754304
2	251-118436-0004	3.0	1	25.0	-10.0	1024	0.014367265701293945	3.907623774223041	710754304
2	3752-4944-0021	3.0	1	25.0	-10.0	1024	0.014685882462395562	8.812807961578851	710754304
2	3576-138058-0015	3.0	1	25.0	-10.0	1024	0.01405778684114155	2.2516613111529953	710754304
2	1272-141231-0026	3.0	1	25.0	-10.0	1024	0.014615502468375273	2.4777513868906773	710754304
2	5895-34622-0011	3.0	1	25.0	-10.0	1024	0.015924525815387103	-7.790330455604147	710754304
2	6295-244435-0035	3.0	1	25.0	-10.0	1024	0.01454542636871338	4.280891039443317	710754304
2	1988-24833-0010	3.0	1	25.0	-10.0	1024	0.014783516526222229	-1.7889799577278822	710754304
2	2035-147961-0024	3.0	1	25.0	-10.0	1024	0.014896099384014424	5.881492160664283	710754304
2	3752-4944-0019	3.0	1	25.0	-10.0	1024	0.016099224919858185	6.321062344604971	710754304
2	1272-141231-0025	3.0	1	15.0	-10.0	1024	0.014307211315821088	4.087444698659671	710754304
2	6241-61946-0003	3.0	1	15.0	-10.0	1024	0.014940130710601806	0.14595442255488572	710754304
2	7976-110523-0006	3.0	1	15.0	-10.0	1024	0.013999621073404947	1.322401096438549	710754304
2	1988-24833-0014	3.0	1	15.0	-10.0	1024	0.014916753768920899	-2.998011681600966	710754304
2	3000-15664-0031	3.0	1	15.0	-10.0	1024	0.013996257501489976	-5.732823885962928	710754304
2	5895-34629-0009	3.0	1	15.0	-10.0	1024	0.014147257459336433	-13.492195594748058	710754304
2	1462-170145-0015	3.0	1	15.0	-10.0	1024	0.014103947187724866	1.9547854978772905	710754304
2	3000-15664-0022	3.0	1	15.0	-10.0	1024	0.014176170031229654	1.6836210327572685	710754304
2	2428-83699-0020	3.0	1	15.0	-10.0	1024	0.01506759903647683	0.9636488251353954	710754304
2	3752-4944-0003	3.0	1	15.0	-10.0	1024	0.014579897577112371	1.9335626893107354	710754304
2	3000-15664-0046	3.0	1	15.0	-10.0	1024	0.014067530632019043	0.9902057039818333	710754304
2	5895-34615-0002	3.0	1	15.0	-10.0	1024	0.014030190224343158	-6.29417838033519	710754304
2	1272-135031-0003	3.0	1	15.0	-10.0	1024	0.014089565277099609	1.3076599331745444	710754304
2	6319-57405-0000	3.0	1	15.0	-10.0	1024	0.014569298080776049	-2.706303175867843	710754304
2	1272-135031-0020	3.0	1	15.0	-10.0	1024	0.014349029488759497	4.878277831511335	710754304
2	5895-34615-0019	3.0	1	15.0	-10.0	1024	0.0141650327929744	-11.402174033568073	710754304
2	174-168635-0017	3.0	1	15.0	-10.0	1024	0.014392148364673962	-2.846489665716239	710754304
2	1462-170142-0023	3.0	1	15.0	-10.0	1024	0.014537036418914795	2.7398145054695004	710754304
2	1988-147956-0020	3.0	1	15.0	-10.0	1024	0.015150460329922762	-5.947575603768181	710754304
2	174-168635-0001	3.0	1	15.0	-10.0	1024	0.01421684108368338	-2.89744424326406	710754304
2	3576-138058-0007	3.0	1	15.0	-10.0	1024	0.014369470732552665	-1.8031865282357225	710754304
2	1462-170142-0006	3.0	1	15.0	-10.0	1024	0.014804518099912662	-4.834135418852283	710754304
2	5694-64038-0024	3.0	1	15.0	-10.0	1024	0.014299093593250621	4.217726334374097	710754304
2	3752-4944-0006	3.0	1	15.0	-10.0	1024	0.01438288610489642	1.768336034436854	710754304
2	3576-138058-0029	3.0	1	15.0	-10.0	1024	0.014036489087481832	0.11732547819590829	710754304
2	1272-135031-0006	3.0	1	15.0	-10.0	1024	0.014366413865770613	1.0392785942505849	710754304
2	3752-4944-0033	3.0	1	15.0	-10.0	1024	0.015955365621126615	2.492904986738929	710754304
2	6295-244435-0025	3.0	1	15.0	-10.0	1024	0.014290709929032759	-0.9225947544166769	710754304
2	3536-23268-0006	3.0	1	15.0	-10.0	1024	0.014674757656298186	2.223958839652061	710754304
2	777-126732-0054	3.0	1	15.0	-10.0	1024	0.015257016472194506	-8.829539213999944	710754304
2	2035-152373-0009	3.0	1	15.0	-10.0	1024	0.013875014667581368	-1.8537622266318767	744128512
2	84-121550-0013	3.0	1	15.0	-10.0	1024	0.01410367488861084	0.01644234800303318	744128512
2	6295-244435-0009	3.0	1	15.0	-10.0	1024	0.013793401718139649	1.9746214984302917	744128512
2	2428-83699-0015	3.0	1	15.0	-10.0	1024	0.014528730937412807	-0.32154746020103436	744128512
2	251-136532-0018	3.0	1	15.0	-10.0	1024	0.014182686805725098	-2.319215101447721	744128512
2	2803-154320-0000	3.0	1	15.0	-10.0	1024	0.014276954034964243	-3.816223817604926	744128512
2	3536-23268-0001	3.0	1	15.0	-10.0	1024	0.014444928420217414	-7.587250642718521	744128512
2	2428-83699-0000	3.0	1	15.0	-10.0	1024	0.0169369868743114	-0.059195803435450785	744128512
2	6319-57405-0011	3.0	1	15.0	-10.0	1024	0.014354475613298088	0.7153621725980521	744128512
2	1988-147956-0028	3.0	1	15.0	-10.0	1024	0.014105967853380285	5.481936136384507	744128512
2	1988-147956-0022	3.0	1	15.0	-10.0	1024	0.014697145771335912	-0.5931888074522023	744128512
2	84-121550-0005	3.0	1	15.0	-10.0	1024	0.014303271787880111	-0.8167677999127011	744128512
2	1272-141231-0022	3.0	1	15.0	-10.0	1024	0.014540088937637653	2.041123088232892	744128512
2	84-121550-0011	3.0	1	15.0	-10.0	1024	0.014053698667545909	-4.63051493755686	744128512
2	5338-284437-0005	3.0	1	15.0	-10.0	1024	0.014060386797276938	4.997219583661364	744128512
2	777-126732-0039	3.0	1	15.0	-10.0	1024	0.014489375220404731	-7.54930391751447	744128512
2	1462-170142-0028	3.0	1	15.0	-10.0	1024	0.014389915669218023	7.998860477542178	744128512
2	84-121550-0029	3.0	1	15.0	-10.0	1024	0.014833146333694458	-8.184113144997355	744128512
2	3752-4944-0027	3.0	1	15.0	-10.0	1024	0.01415519913037618	-0.4177513532207799	744128512
2	7976-110523-0009	3.0	1	15.0	-10.0	1024	0.014051624706813268	3.848621815816666	744128512
2	8297-275156-0004	3.0	1	15.0	-10.0	1024	0.014467752896822415	4.68048385534166	710754304
2	1988-24833-0002	3.0	1	15.0	-10.0	1024	0.014225157824429598	5.257389364177571	710754304
2	5694-64038-0020	3.0	1	15.0	-10.0	1024	0.014920016129811605	-4.923961588706644	710754304
2	7850-286674-0005	3.0	1	15.0	-10.0	1024	0.014628762629494738	-6.229632416538017	710754304
2	1462-170142-0010	3.0	1	15.0	-10.0	1024	0.014796846442752414	3.764348892075866	710754304
2	1988-147956-0014	3.0	1	15.0	-10.0	1024	0.014789417811802456	-3.424082866927121	710754304
2	777-126732-0005	3.0	1	15.0	-10.0	1024	0.013961436117396635	1.0373712138819615	710754304
2	3576-138058-0001	3.0	1	15.0	-10.0	1024	0.014174762894125545	-1.3424819867200553	710754304
2	8297-275156-0000	3.0	1	15.0	-10.0	1024	0.014341963188988822	0.7699371432770507	710754304
2	1988-24833-0001	3.0	1	15.0	-10.0	1024	0.013857130081422867	-1.325232043458526	710754304
2	5338-284437-0027	3.0	1	15.0	-10.0	1024	0.01430858884538923	4.357740571894731	710754304
2	3000-15664-0019	3.0	1	15.0	-10.0	1024	0.013879683211043074	1.8462829516837767	710754304
2	7850-286674-0008	3.0	1	15.0	-10.0	1024	0.014699420263600904	-4.04663000057449	710754304
2	8297-275156-0007	3.0	1	15.0	-10.0	1024	0.015059358543819852	-7.494174329117374	710754304
2	251-118436-0023	3.0	1	15.0	-10.0	1024	0.014897801659323952	4.254408537422201	710754304
2	1988-147956-0012	3.0	1	15.0	-10.0	1024	0.01446207364400228	3.7116858112608653	710754304
2	2035-152373-0007	3.0	1	15.0	-10.0	1024	0.013931923692331373	-6.202941220353364	710754304
2	2035-147960-0004	3.0	1	15.0	-10.0	1024	0.014172835783524946	0.6895088695037926	710754304
2	5895-34622-0018	3.0	1	15.0	-10.0	1024	0.014298121134440104	-4.19878567667569	710754304
2	1462-170142-0039	3.0	1	15.0	-10.0	1024	0.014067237441604203	-1.1502215503207238	710754304
2	777-126732-0001	3.0	1	15.0	-10.0	1024	0.014893247021569146	-1.3225515862835597	710754304
2	7976-110523-0001	3.0	1	15.0	-10.0	1024	0.01398525366912017	-5.24194926301456	710754304
2	5895-34629-0024	3.0	1	15.0	-10.0	1024	0.014598798751831055	0.21573611502604934	710754304
2	2035-147961-0012	3.0	1	15.0	-10.0	1024	0.014282362801688058	-1.3575751431314145	710754304
2	1988-24833-0025	3.0	1	15.0	-10.0	1024	0.014620231545489767	-3.366969870049337	710754304
2	1988-147956-0006	3.0	1	15.0	-10.0	1024	0.014610105402329389	-8.063664944247792	710754304
2	7976-110523-0012	3.0	1	15.0	-10.0	1024	0.014700555801391601	-1.9147912603122361	710754304
2	6241-61943-0002	3.0	1	15.0	-10.0	1024	0.014881976815157159	-1.2839928833808931	710754304
2	1272-141231-0005	3.0	1	15.0	-10.0	1024	0.014264056970784953	-5.505553836610744	710754304
2	5895-34615-0008	3.0	1	15.0	-10.0	1024	0.014375726381937662	-5.449224053688987	710754304
2	1272-141231-0023	3.0	1	15.0	-10.0	1024	0.013789580978510034	3.827836343662223	710754304
2	1462-170142-0031	3.0	1	15.0	-10.0	1024	0.014303743839263916	6.13036709547265	710754304
2	5338-284437-0001	3.0	1	15.0	-10.0	1024	0.01428388796354595	1.550166301362335	710754304
2	251-136532-0014	3.0	1	15.0	-10.0	1024	0.014745593070983887	-0.6330841998315234	710754304
2	251-136532-0008	3.0	1	15.0	-10.0	1024	0.013790987675486047	-4.980559767516572	710754304
2	6295-244435-0019	3.0	1	15.0	-10.0	1024	0.01410803340730213	1.3391074507132288	710754304
2	7850-286674-0000	3.0	1	15.0	-10.0	1024	0.014338978699275426	-11.282133220236954	710754304
2	1272-141231-0011	3.0	1	15.0	-10.0	1024	0.01483191314496492	-2.4765990301135754	710754304
2	8842-304647-0011	3.0	1	15.0	-10.0	1024	0.01410002959401984	-5.707102911891592	710754304
2	84-121550-0014	3.0	1	15.0	-10.0	1024	0.01383768767118454	2.204687370132658	710754304
2	1993-147964-0003	3.0	1	15.0	-10.0	1024	0.014202031824323866	0.9876484735567881	710754304
2	251-118436-0004	3.0	1	15.0	-10.0	1024	0.014306742411393385	1.6137598755548819	710754304
2	3752-4944-0021	3.0	1	15.0	-10.0	1024	0.014028818519027144	4.1688675871718015	710754304
2	3576-138058-0015	3.0	1	15.0	-10.0	1024	0.013808841506640116	-3.0584945432069857	710754304
2	1272-141231-0026	3.0	1	15.0	-10.0	1024	0.014033060807448167	1.6299374974068914	710754304
2	5895-34622-0011	3.0	1	15.0	-10.0	1024	0.014706975221633911	-11.4799882570888	710754304
2	6295-244435-0035	3.0	1	15.0	-10.0	1024	0.014639792442321777	2.0848907703880406	710754304
2	1988-24833-0010	3.0	1	15.0	-10.0	1024	0.014670252799987793	-7.7656694445390535	710754304
2	2035-147961-0024	3.0	1	15.0	-10.0	1024	0.014527171850204468	-12.05285454966085	710754304
2	3752-4944-0019	3.0	1	15.0	-10.0	1024	0.014578228411467178	-2.114319500111295	710754304
2	1272-141231-0025	3.0	0	100.0	-10.0	1024	0.014113365298640119	0.5015228556187032	710754304
2	6241-61946-0003	3.0	0	100.0	-10.0	1024	0.013843939159855698	-4.121350251733963	710754304
2	7976-110523-0006	3.0	0	100.0	-10.0	1024	0.01390101657650335	5.04540252923587	710754304
2	1988-24833-0014	3.0	0	100.0	-10.0	1024	0.014609843492507935	-0.7979446592607554	710754304
2	3000-15664-0031	3.0	0	100.0	-10.0	1024	0.013843663938485892	1.9018057416406684	710754304
2	5895-34629-0009	3.0	0	100.0	-10.0	1024	0.013960048959061905	-2.6971642761120256	710754304
2	1462-170145-0015	3.0	0	100.0	-10.0	1024	0.014066866824501438	3.5901883844816163	710754304
2	3000-15664-0022	3.0	0	100.0	-10.0	1024	0.013995584319619572	1.0113006232099182	710754304
2	2428-83699-0020	3.0	0	100.0	-10.0	1024	0.014185214971567129	0.7278715468552759	710754304
2	3752-4944-0003	3.0	0	100.0	-10.0	1024	0.014646931128068403	0.2112478539607064	710754304
2	3000-15664-0046	3.0	0	100.0	-10.0	1024	0.014416371073041643	1.1346734882883383	710754304
2	5895-34615-0002	3.0	0	100.0	-10.0	1024	0.013914235316923936	-3.33907083937728	710754304
2	1272-135031-0003	3.0	0	100.0	-10.0	1024	0.014234898885091146	3.845722735166272	710754304
2	6319-57405-0000	3.0	0	100.0	-10.0	1024	0.01396313048245614	6.282446137531823	710754304
2	1272-135031-0020	3.0	0	100.0	-10.0	1024	0.014136846751382905	-1.963966602463136	710754304
2	5895-34615-0019	3.0	0	100.0	-10.0	1024	0.013878522095856842	-8.050513337046361	710754304
2	174-168635-0017	3.0	0	100.0	-10.0	1024	0.014257305198245578	1.97018456358109	710754304
2	1462-170142-0023	3.0	0	100.0	-10.0	1024	0.0145868333903226	4.938559864893391	710754304
2	1988-147956-0020	3.0	0	100.0	-10.0	1024	0.013982433193134811	-6.32447278045841	710754304
2	174-168635-0001	3.0	0	100.0	-10.0	1024	0.014372678652201614	2.1058782686362063	710754304
2	3576-138058-0007	3.0	0	100.0	-10.0	1024	0.014644810131617956	-4.913118971934011	710754304
2	1462-170142-0006	3.0	0	100.0	-10.0	1024	0.013944380062142598	5.495146751016497	710754304
2	5694-64038-0024	3.0	0	100.0	-10.0	1024	0.014635731957175515	6.180028080060318	710754304
2	3752-4944-0006	3.0	0	100.0	-10.0	1024	0.014409749234308962	3.022059929576652	710754304
2	3576-138058-0029	3.0	0	100.0	-10.0	1024	0.014446595047093645	6.211219430262929	710754304
2	1272-135031-0006	3.0	0	100.0	-10.0	1024	0.014127496629953384	3.6162495395467573	710754304
2	3752-4944-0033	3.0	0	100.0	-10.0	1024	0.014122898898907561	-2.08863920523034	710754304
2	6295-244435-0025	3.0	0	100.0	-10.0	1024	0.01401679312929194	1.039231731668385	710754304
2	3536-23268-0006	3.0	0	100.0	-10.0	1024	0.014025682426360717	-4.023606295398658	710754304
2	777-126732-0054	3.0	0	100.0	-10.0	1024	0.014406070113182068	-1.0810722015776155	710754304
2	2035-152373-0009	3.0	0	100.0	-10.0	1024	0.013619573353841296	-4.589416393595478	708657152
2	84-121550-0013	3.0	0	100.0	-10.0	1024	0.013516832753567392	3.7336776106336385	711114752
2	6295-244435-0009	3.0	0	100.0	-10.0	1024	0.01388877171736497	-1.4397541041888051	715165696
2	2428-83699-0015	3.0	0	100.0	-10.0	1024	0.015513093130929129	3.785179577375131	715165696
2	251-136532-0018	3.0	0	100.0	-10.0	1024	0.013885937355182789	-0.048254844099800194	715165696
2	2803-154320-0000	3.0	0	100.0	-10.0	1024	0.014213191138373481	2.920619447832396	715165696
2	3536-23268-0001	3.0	0	100.0	-10.0	1024	0.013555546840989446	-11.614342377037588	719220736
2	2428-83699-0000	3.0	0	100.0	-10.0	1024	0.0137433077280338	-2.0710053748066506	719220736
2	6319-57405-0011	3.0	0	100.0	-10.0	1024	0.014516476927132442	3.7603550666501824	719220736
2	1988-147956-0028	3.0	0	100.0	-10.0	1024	0.014004183852154276	-4.022303972369915	719220736
2	1988-147956-0022	3.0	0	100.0	-10.0	1024	0.013823957766516733	1.8016196580508324	719220736
2	84-121550-0005	3.0	0	100.0	-10.0	1024	0.013765787556223626	-0.5516807338007021	719220736
2	1272-141231-0022	3.0	0	100.0	-10.0	1024	0.013687756225352978	1.960692557168594	719220736
2	84-121550-0011	3.0	0	100.0	-10.0	1024	0.013630167967608187	-6.549454720188086	719220736
2	5338-284437-0005	3.0	0	100.0	-10.0	1024	0.014338586388564691	6.628294442207135	719220736
2	777-126732-0039	3.0	0	100.0	-10.0	1024	0.014412530263264974	3.094367114369523	719220736
2	1462-170142-0028	3.0	0	100.0	-10.0	1024	0.014260743526702232	5.705855859995879	719220736
2	84-121550-0029	3.0	0	100.0	-10.0	1024	0.013822087735840769	1.6204080833129255	719220736
2	3752-4944-0027	3.0	0	100.0	-10.0	1024	0.013694197944041048	1.2404930552090672	719220736
2	7976-110523-0009	3.0	0	100.0	-10.0	1024	0.014642553509406324	-0.5607489143617392	719220736
2	8297-275156-0004	3.0	0	100.0	-10.0	1024	0.0143623948097229	-1.2810658781316397	719220736
2	1988-24833-0002	3.0	0	100.0	-10.0	1024	0.014250182443194918	3.229437841125482	719220736
2	5694-64038-0020	3.0	0	100.0	-10.0	1024	0.014033229727494089	-9.240990210053317	719220736
2	7850-286674-0005	3.0	0	100.0	-10.0	1024	0.013727235399987086	-0.214341276119483	719220736
2	1462-170142-0010	3.0	0	100.0	-10.0	1024	0.013953139384587606	1.7371456399827547	719220736
2	1988-147956-0014	3.0	0	100.0	-10.0	1024	0.01706244604928153	-6.178303030760526	719220736
2	777-126732-0005	3.0	0	100.0	-10.0	1024	0.013748760881095097	-0.336031881313899	719220736
2	3576-138058-0001	3.0	0	100.0	-10.0	1024	0.013827812036819006	2.7653681098277167	719220736
2	8297-275156-0000	3.0	0	100.0	-10.0	1024	0.015244735138756889	5.593705883236559	719220736
2	1988-24833-0001	3.0	0	100.0	-10.0	1024	0.014334278721963205	0.5335106445787215	719220736
2	5338-284437-0027	3.0	0	100.0	-10.0	1024	0.014198356204562716	7.637232547194277	719220736
2	3000-15664-0019	3.0	0	100.0	-10.0	1024	0.013725279897883318	0.4320116892382903	710959104
2	7850-286674-0008	3.0	0	100.0	-10.0	1024	0.01628887930581736	2.0874706750593286	710959104
2	8297-275156-0007	3.0	0	100.0	-10.0	1024	0.014006253960844758	6.769903913609516	710959104
2	251-118436-0023	3.0	0	100.0	-10.0	1024	0.015715864571658047	-1.0442744740593877	710959104
2	1988-147956-0012	3.0	0	100.0	-10.0	1024	0.014555315176645914	1.7364156886274382	710959104
2	2035-152373-0007	3.0	0	100.0	-10.0	1024	0.013606493108965494	-14.43478206062914	715010048
2	2035-147960-0004	3.0	0	100.0	-10.0	1024	0.014046231905619303	0.2460605981904604	715010048
2	5895-34622-0018	3.0	0	100.0	-10.0	1024	0.014214029678931603	-0.5146632542212585	715010048
2	1462-170142-0039	3.0	0	100.0	-10.0	1024	0.015061014407389873	1.5389584792839195	715010048
2	777-126732-0001	3.0	0	100.0	-10.0	1024	0.014872041013505723	2.4030997192172237	715010048
2	7976-110523-0001	3.0	0	100.0	-10.0	1024	0.014525935456559464	-2.534174974144018	715010048
2	5895-34629-0024	3.0	0	100.0	-10.0	1024	0.014444604286780724	2.5471977048520063	715010048
2	2035-147961-0012	3.0	0	100.0	-10.0	1024	0.014260723477318174	5.171747994204433	715010048
2	1988-24833-0025	3.0	0	100.0	-10.0	1024	0.014536131983217985	-0.753970382478768	715010048
2	1988-147956-0006	3.0	0	100.0	-10.0	1024	0.014174879298490636	-8.049297201728008	715010048
2	7976-110523-0012	3.0	0	100.0	-10.0	1024	0.013730926139681948	0.7051229207482251	716902400
2	6241-61943-0002	3.0	0	100.0	-10.0	1024	0.014603492825530296	-7.004127398760001	716902400
2	1272-141231-0005	3.0	0	100.0	-10.0	1024	0.014197975724608033	-0.8294428391191645	716902400
2	5895-34615-0008	3.0	0	100.0	-10.0	1024	0.015650540590286255	-7.537309545876249	716902400
2	1272-141231-0023	3.0	0	100.0	-10.0	1024	0.013852396432091208	1.5580419631170606	716902400
2	1462-170142-0031	3.0	0	100.0	-10.0	1024	0.014150741853212056	0.42947043802116674	716902400
2	5338-284437-0001	3.0	0	100.0	-10.0	1024	0.013812990255758797	2.792195151855987	716902400
2	251-136532-0014	3.0	0	100.0	-10.0	1024	0.014945791827307807	-1.5851187723360538	716902400
2	251-136532-0008	3.0	0	100.0	-10.0	1024	0.0141705703112035	-5.8880038612077845	716902400
2	6295-244435-0019	3.0	0	100.0	-10.0	1024	0.014040205213758681	3.5132477887867832	716902400
2	7850-286674-0000	3.0	0	100.0	-10.0	1024	0.013958427242766646	-1.1814785370477952	716902400
2	1272-141231-0011	3.0	0	100.0	-10.0	1024	0.014205362223371674	3.8890421045508274	716902400
2	8842-304647-0011	3.0	0	100.0	-10.0	1024	0.013939493764055906	-1.3421662701027337	716902400
2	84-121550-0014	3.0	0	100.0	-10.0	1024	0.013787467032670975	-0.5521890018332022	716902400
2	1993-147964-0003	3.0	0	100.0	-10.0	1024	0.01443217251751874	3.9233299280770026	716902400
2	251-118436-0004	3.0	0	100.0	-10.0	1024	0.01449743600992056	-0.04574688854765669	716902400
2	3752-4944-0021	3.0	0	100.0	-10.0	1024	0.013890929389418218	-1.8260030145339408	716902400
2	3576-138058-0015	3.0	0	100.0	-10.0	1024	0.013677156633800931	-1.588451997872434	716902400
2	1272-141231-0026	3.0	0	100.0	-10.0	1024	0.0148963974072383	2.2313020163414428	716902400
2	5895-34622-0011	3.0	0	100.0	-10.0	1024	0.013642147244739925	-3.765689200850697	716902400
2	6295-244435-0035	3.0	0	100.0	-10.0	1024	0.014365572929382325	0.34405417774026215	716902400
2	1988-24833-0010	3.0	0	100.0	-10.0	1024	0.01604938010374705	-1.6157822290193047	716902400
2	2035-147961-0024	3.0	0	100.0	-10.0	1024	0.014192505677541097	2.770935679807292	716902400
2	3752-4944-0019	3.0	0	100.0	-10.0	1024	0.01452972059664519	-0.8165709482007824	716902400
2	1272-141231-0025	3.0	2	-5.0	-10.0	1024	0.014996809117934284	-14.520177433674277	716902400
2	6241-61946-0003	3.0	2	-5.0	-10.0	1024	0.014878555785777956	-16.75730427233445	716902400
2	7976-110523-0006	3.0	2	-5.0	-10.0	1024	0.014101045232423594	-15.126496656521411	716902400
2	1988-24833-0014	3.0	2	-5.0	-10.0	1024	0.01487753050667899	-8.306404075257834	716902400
2	3000-15664-0031	3.0	2	-5.0	-10.0	1024	0.013909848231189657	-6.942531606300366	716902400
2	5895-34629-0009	3.0	2	-5.0	-10.0	1024	0.01419208599970891	-19.079646842188424	716902400
2	1462-170145-0015	3.0	2	-5.0	-10.0	1024	0.014287197228633997	-13.635981892983393	716902400
2	3000-15664-0022	3.0	2	-5.0	-10.0	1024	0.014592528343200684	-7.576722347117315	716902400
2	2428-83699-0020	3.0	2	-5.0	-10.0	1024	0.014624556829763014	-9.591125330685038	716902400
2	3752-4944-0003	3.0	2	-5.0	-10.0	1024	0.014619708061218262	-7.831501923373647	716902400
2	3000-15664-0046	3.0	2	-5.0	-10.0	1024	0.01479188601175944	-8.907612632003861	716902400
2	5895-34615-0002	3.0	2	-5.0	-10.0	1024	0.014318627339822275	-21.018099510478926	716902400
2	1272-135031-0003	3.0	2	-5.0	-10.0	1024	0.01424093246459961	-11.323978888857374	716902400
2	6319-57405-0000	3.0	2	-5.0	-10.0	1024	0.01437385380268097	-18.019419999673186	716902400
2	1272-135031-0020	3.0	2	-5.0	-10.0	1024	0.014895047081841363	-14.786457867885915	716902400
2	5895-34615-0019	3.0	2	-5.0	-10.0	1024	0.014798912737104628	-18.023137953536942	716902400
2	174-168635-0017	3.0	2	-5.0	-10.0	1024	0.014529761340883043	-11.791212641316948	716902400
2	1462-170142-0023	3.0	2	-5.0	-10.0	1024	0.014657091010700573	-16.554461865051607	716902400
2	1988-147956-0020	3.0	2	-5.0	-10.0	1024	0.014214538548090686	-11.54085262097636	716902400
2	174-168635-0001	3.0	2	-5.0	-10.0	1024	0.014398953686021778	-11.545912546178457	716902400
2	3576-138058-0007	3.0	2	-5.0	-10.0	1024	0.014157018491200038	-13.359772260373916	716902400
2	1462-170142-0006	3.0	2	-5.0	-10.0	1024	0.013930091857910156	-9.914779753455274	716902400
2	5694-64038-0024	3.0	2	-5.0	-10.0	1024	0.014648121136885423	-8.818444823637641	716902400
2	3752-4944-0006	3.0	2	-5.0	-10.0	1024	0.014838234070808656	-6.576100996004194	716902400
2	3576-138058-0029	3.0	2	-5.0	-10.0	1024	0.015122315922721487	-6.898571712000157	716902400
2	1272-135031-0006	3.0	2	-5.0	-10.0	1024	0.014226523312655363	-14.047196896245284	716902400
2	3752-4944-0033	3.0	2	-5.0	-10.0	1024	0.015282349152998491	-10.842043945752302	716902400
2	6295-244435-0025	3.0	2	-5.0	-10.0	1024	0.015803113896796044	-12.739693400208347	716902400
2	3536-23268-0006	3.0	2	-5.0	-10.0	1024	0.014088800154536604	-17.879121404846696	716902400
2	777-126732-0054	3.0	2	-5.0	-10.0	1024	0.014633148908615112	-17.6091078521028	716902400
2	2035-152373-0009	3.0	2	-5.0	-10.0	1024	0.015226200222969055	-17.65403977424714	716902400
2	84-121550-0013	3.0	2	-5.0	-10.0	1024	0.014737122399466378	-13.288818959032545	716902400
2	6295-244435-0009	3.0	2	-5.0	-10.0	1024	0.014023984350809237	-9.869930661293951	716902400
2	2428-83699-0015	3.0	2	-5.0	-10.0	1024	0.014693171637398856	-8.13502222730907	716902400
2	251-136532-0018	3.0	2	-5.0	-10.0	1024	0.014645194395994529	-10.419501120791956	716902400
2	2803-154320-0000	3.0	2	-5.0	-10.0	1024	0.01471803827983577	-11.473032409935563	716902400
2	3536-23268-0001	3.0	2	-5.0	-10.0	1024	0.014228578597780258	-11.830658333573286	716902400
2	2428-83699-0000	3.0	2	-5.0	-10.0	1024	0.015148292888294567	-14.644681476571314	716902400
2	6319-57405-0011	3.0	2	-5.0	-10.0	1024	0.015171702315167682	-10.64101989514044	716902400
2	1988-147956-0028	3.0	2	-5.0	-10.0	1024	0.014841473832422373	-13.822342939096842	716902400
2	1988-147956-0022	3.0	2	-5.0	-10.0	1024	0.014269777372771618	-13.733966207752083	716902400
2	84-121550-0005	3.0	2	-5.0	-10.0	1024	0.01424716374812982	-14.668143189523345	716902400
2	1272-141231-0022	3.0	2	-5.0	-10.0	1024	0.0141640305519104	-10.670998978225441	716902400
2	84-121550-0011	3.0	2	-5.0	-10.0	1024	0.01428321429661342	-19.83227537343988	716902400
2	5338-284437-0005	3.0	2	-5.0	-10.0	1024	0.01509841476998678	-10.243425429255035	716902400
2	777-126732-0039	3.0	2	-5.0	-10.0	1024	0.014500289493136935	-9.989192468197675	716902400
2	1462-170142-0028	3.0	2	-5.0	-10.0	1024	0.014666313820696891	-14.212170850722373	716902400
2	84-121550-0029	3.0	2	-5.0	-10.0	1024	0.014145316499652285	-15.611698963998235	716902400
2	3752-4944-0027	3.0	2	-5.0	-10.0	1024	0.014385308249522064	-10.057455032885983	716902400
2	7976-110523-0009	3.0	2	-5.0	-10.0	1024	0.015380650150532625	-14.456739075851042	716902400
2	8297-275156-0004	3.0	2	-5.0	-10.0	1024	0.014432068054492656	-7.243293658898975	716902400
2	1988-24833-0002	3.0	2	-5.0	-10.0	1024	0.014349053303400675	-18.29030767941479	716902400
2	5694-64038-0020	3.0	2	-5.0	-10.0	1024	0.014136737898776406	-18.270951066766376	716902400
2	7850-286674-0005	3.0	2	-5.0	-10.0	1024	0.01373411407155439	-18.750067115844047	716902400
2	1462-170142-0010	3.0	2	-5.0	-10.0	1024	0.016297564214589645	-16.01942291820719	716902400
2	1988-147956-0014	3.0	2	-5.0	-10.0	1024	0.015109852382114956	-12.121918234351119	716902400
2	777-126732-0005	3.0	2	-5.0	-10.0	1024	0.01388668739932707	-15.018189180558963	716902400
2	3576-138058-0001	3.0	2	-5.0	-10.0	1024	0.014700537378137762	-9.952810103098676	716902400
2	8297-275156-0000	3.0	2	-5.0	-10.0	1024	0.014761366495272009	-2.3360911462061593	716902400
2	1988-24833-0001	3.0	2	-5.0	-10.0	1024	0.013885636483469316	-20.992912147731232	716902400
2	5338-284437-0027	3.0	2	-5.0	-10.0	1024	0.016095592129615047	-10.57841533786057	716902400
2	3000-15664-0019	3.0	2	-5.0	-10.0	1024	0.014987902981894357	-3.681022966378327	716902400
2	7850-286674-0008	3.0	2	-5.0	-10.0	1024	0.014880637327829996	-17.091545489865105	716902400
2	8297-275156-0007	3.0	2	-5.0	-10.0	1024	0.0148740139874545	-14.128234073115323	716902400
2	251-118436-0023	3.0	2	-5.0	-10.0	1024	0.015112903383043077	-16.283151385082824	716902400
2	1988-147956-0012	3.0	2	-5.0	-10.0	1024	0.014748284157286299	-12.318886142043192	716902400
2	2035-152373-0007	3.0	2	-5.0	-10.0	1024	0.014705920705989915	-6.5677193738018635	716902400
2	2035-147960-0004	3.0	2	-5.0	-10.0	1024	0.014511390968605323	-20.709333860864803	716902400
2	5895-34622-0018	3.0	2	-5.0	-10.0	1024	0.015038713812828064	-19.21591130645371	716902400
2	1462-170142-0039	3.0	2	-5.0	-10.0	1024	0.014267402726250726	-15.262659553215839	716902400
2	777-126732-0001	3.0	2	-5.0	-10.0	1024	0.01497943533791436	-13.67934280126409	716902400
2	7976-110523-0001	3.0	2	-5.0	-10.0	1024	0.014177428709494101	-10.028040345718832	716902400
2	5895-34629-0024	3.0	2	-5.0	-10.0	1024	0.01439373676593487	-15.725070103378332	716902400
2	2035-147961-0012	3.0	2	-5.0	-10.0	1024	0.01433888692704458	-19.601055823234482	716902400
2	1988-24833-0025	3.0	2	-5.0	-10.0	1024	0.01472681164741516	-13.892977029023916	716902400
2	1988-147956-0006	3.0	2	-5.0	-10.0	1024	0.014886144134733412	-4.5106620497818355	716902400
2	7976-110523-0012	3.0	2	-5.0	-10.0	1024	0.016003587971562924	-14.206037269553864	716902400
2	6241-61943-0002	3.0	2	-5.0	-10.0	1024	0.01579228667325752	-14.35196397874071	716902400
2	1272-141231-0005	3.0	2	-5.0	-10.0	1024	0.015498392617524559	-14.314822708877887	716902400
2	5895-34615-0008	3.0	2	-5.0	-10.0	1024	0.01622586448987325	-18.567136581889404	716902400
2	1272-141231-0023	3.0	2	-5.0	-10.0	1024	0.0138853998745189	-7.762634471530648	716902400
2	1462-170142-0031	3.0	2	-5.0	-10.0	1024	0.014448931583991418	-8.569531852521397	716902400
2	5338-284437-0001	3.0	2	-5.0	-10.0	1024	0.015039736032485962	-10.45373203591869	716902400
2	251-136532-0014	3.0	2	-5.0	-10.0	1024	0.015940434402889676	-9.965167597051767	716902400
2	251-136532-0008	3.0	2	-5.0	-10.0	1024	0.014672750896877713	-15.908025778250984	716902400
2	6295-244435-0019	3.0	2	-5.0	-10.0	1024	0.01435972773839557	-9.753323189002913	716902400
2	7850-286674-0000	3.0	2	-5.0	-10.0	1024	0.014880098794635973	-17.467524891240714	716902400
2	1272-141231-0011	3.0	2	-5.0	-10.0	1024	0.014862809862409319	-9.36218822806316	716902400
2	8842-304647-0011	3.0	2	-5.0	-10.0	1024	0.014686443975993566	-15.71053159958142	716902400
2	84-121550-0014	3.0	2	-5.0	-10.0	1024	0.015330791473388672	-18.338669994224592	716902400
2	1993-147964-0003	3.0	2	-5.0	-10.0	1024	0.01416061375592206	-12.4231259415867	716902400
2	251-118436-0004	3.0	2	-5.0	-10.0	1024	0.014513079936687764	-15.336171105419291	716902400
2	3752-4944-0021	3.0	2	-5.0	-10.0	1024	0.014502560154775555	-8.175565397032292	716902400
2	3576-138058-0015	3.0	2	-5.0	-10.0	1024	0.01443645533393411	-16.482776587651113	716902400
2	1272-141231-0026	3.0	2	-5.0	-10.0	1024	0.015844507650895553	-7.292710197404235	716902400
2	5895-34622-0011	3.0	2	-5.0	-10.0	1024	0.014108942266096148	-19.37049689313405	716902400
2	6295-244435-0035	3.0	2	-5.0	-10.0	1024	0.014565021563798953	-7.968518608303836	716902400
2	1988-24833-0010	3.0	2	-5.0	-10.0	1024	0.014643669128417969	-15.815539640967364	716902400
2	2035-147961-0024	3.0	2	-5.0	-10.0	1024	0.015060884302312677	-13.818199117453808	716902400
[truncated: 905,201 more rows]
